# Supplementary material for: Carbonyl­bis­{6,6′-[(3,3′-di-tert-butyl-5,5′-dimeth­oxy-1,1′-biphenyl-2,2′-di­yl)bis(oxy)]bis­(dibenzo[d,f][1,3,2]-dioxaphosphepine)}hydridorhodium(I) toluene-d 8 2.25-solvate
Source: IUCrdata. 2023 Feb 14;8(Pt 2):x230083. doi: 10.1107/S2414314623000834 (PMC9993892; doi:10.1107/S2414314623000834)
Supplement: Supplementary file 1 [file x-08-x230083-sup1.cif]

##############################################################################
#                                                                            #
# This CIF contains the data for a data article accepted for                 #
# publication in IUCrData. It conforms to the requirements of                #
# Notes for Authors for IUCrData, and has been                               #
# peer reviewed under the auspices of IUCrData.                              #
#                                                                            #
# Full details of the Crystallographic Information File format               #
# are given in the paper "The Crystallographic Information File (CIF):       #
# a New Standard Archive File for Crystallography" by S. R. Hall, F. H.      #
# Allen and I. D. Brown [Acta Cryst. (1991), A47, 655-685].                  #
#                                                                            #
# The current version of the core CIF dictionary is obtainable from          #
# ftp://ftp.iucr.org/pub/cif_core.dic.                                       #
#                                                                            #
# Software is freely available for graphical display of the structure(s)     #
# in this CIF. For information consult the CIF software page                 #
# http://www.iucr.org/resources/cif/software.                                #
#                                                                            #
# This file may be used for bona fide research purposes within the           #
# scientific community so long as proper attribution is given to the data    # 
# article from which it was obtained.                                        #
#                                                                            #
##############################################################################
data_I
_audit_creation_method     SHELXL-2018/3
_chemical_name_systematic
;\
Carbonylbis{6,6'-[(3,3'-di-<i>tert</i>-butyl-5,5'-dimethoxy-1,1'-biphenyl-\
2,2'-diyl)bis(oxy)]bis(dibenzo[<i>d</i>,<i>f</i>][1,3,2]-dioxaphosphepine)}\
hydridorhodium(I) toluene-<i>d</i>~8~ 2.25-solvate
;
_chemical_name_common     ?
_chemical_formula_moiety     'C93 H89 O17 P4 Rh, 2.25(C7 D8)'
_chemical_formula_sum     'C108.75 H89 D18 O17 P4 Rh'
_chemical_formula_iupac     '[Rh H (C46 H44 O8 P2)2 (C O)], 2.25C7 D8'
_chemical_formula_weight     1930.84
_chemical_melting_point     ?
_space_group_crystal_system     triclinic
_space_group_name_H-M_alt     'P -1'
_space_group_name_Hall     '-P 1'
loop_
    _space_group_symop_operation_xyz
    'x, y, z'
    '-x, -y, -z'
_cell_length_a     13.5471(10)
_cell_length_b     18.9745(15)
_cell_length_c     19.8784(16)
_cell_angle_alpha     77.0694(17)
_cell_angle_beta     82.7785(17)
_cell_angle_gamma     77.2409(17)
_cell_volume     4841.5(7)
_cell_formula_units_Z     2
_cell_measurement_reflns_used     9835
_cell_measurement_theta_min     2.28
_cell_measurement_theta_max     30.57
_cell_measurement_temperature     150(2)
_exptl_crystal_description     prism
_exptl_crystal_colour     colourless
_exptl_crystal_size_max     0.429
_exptl_crystal_size_mid     0.279
_exptl_crystal_size_min     0.215
_exptl_crystal_density_diffrn     1.324
_exptl_crystal_density_meas     ?
_exptl_crystal_density_method     ?
_exptl_crystal_F_000     2001
_exptl_absorpt_coefficient_mu     0.310
_exptl_absorpt_correction_type     multi-scan
_exptl_absorpt_process_details
;
(SADABS; Bruker, 2016)
;
_exptl_absorpt_correction_T_min     0.88
_exptl_absorpt_correction_T_max     0.94
_diffrn_ambient_temperature     150(2)
_diffrn_source     'fine-focus sealed tube'
_diffrn_radiation_type     MoK\a
_diffrn_radiation_wavelength     0.71073
_diffrn_measurement_device_type     'Bruker APEXII CCD'
_diffrn_measurement_method     '\f and \w scans'
_diffrn_detector_area_resol_mean     8.3333
_diffrn_reflns_number     143429
_diffrn_reflns_av_R_equivalents     0.0304
_diffrn_reflns_av_unetI/netI     0.0204
_diffrn_reflns_theta_min     1.690
_diffrn_reflns_theta_max     28.000
_diffrn_reflns_theta_full     25.242
_diffrn_measured_fraction_theta_max     0.999
_diffrn_measured_fraction_theta_full     0.999
_diffrn_reflns_limit_h_min     -17
_diffrn_reflns_limit_h_max     17
_diffrn_reflns_limit_k_min     -25
_diffrn_reflns_limit_k_max     25
_diffrn_reflns_limit_l_min     -26
_diffrn_reflns_limit_l_max     26
_refine_special_details     ?
_reflns_number_total     23351
_reflns_number_gt     20576
_reflns_threshold_expression     'I > 2\s(I)'
_refine_ls_structure_factor_coef     Fsqd
_refine_ls_matrix_type     full
_refine_ls_R_factor_all     0.0374
_refine_ls_R_factor_gt     0.0311
_refine_ls_wR_factor_gt     0.0824
_refine_ls_wR_factor_ref     0.0873
_refine_ls_goodness_of_fit_ref     1.038
_refine_ls_restrained_S_all     1.041
_refine_ls_number_reflns     23351
_refine_ls_number_parameters     1261
_refine_ls_number_restraints     258
_refine_ls_hydrogen_treatment     mixed
_refine_ls_weighting_scheme     calc
_refine_ls_weighting_details
              'w=1/[\s^2^(Fo^2^)+(0.0420P)^2^+3.4299P] where P=(Fo^2^+2Fc^2^)/3'
_atom_sites_solution_hydrogens     mixed
_atom_sites_solution_primary     dual
_atom_sites_solution_secondary     difmap
_refine_ls_shift/su_max     0.005
_refine_ls_shift/su_mean     0.000
_refine_diff_density_max     0.807
_refine_diff_density_min     -0.790
_refine_ls_extinction_method     none
_refine_ls_extinction_coef     .
loop_
    _atom_type_symbol
    _atom_type_description
    _atom_type_scat_dispersion_real
    _atom_type_scat_dispersion_imag
    _atom_type_scat_source
    'C' 'C' 0.0033 0.0016
                         'International Tables Vol C Tables 4.2.6.8 and 6.1.1.4'
    'H' 'H' 0.0000 0.0000
                         'International Tables Vol C Tables 4.2.6.8 and 6.1.1.4'
    'O' 'O' 0.0106 0.0060
                         'International Tables Vol C Tables 4.2.6.8 and 6.1.1.4'
    'P' 'P' 0.1023 0.0942
                         'International Tables Vol C Tables 4.2.6.8 and 6.1.1.4'
    'Rh' 'Rh' -1.1178 0.9187
                         'International Tables Vol C Tables 4.2.6.8 and 6.1.1.4'
    'D' 'D' 0.0000 0.0000
                         'International Tables Vol C Tables 4.2.6.8 and 6.1.1.4'
_computing_data_collection
;
APEX3 (Bruker, 2019)
;
_computing_cell_refinement
;
SAINT (Bruker, 2019)
;
_computing_data_reduction
;
SAINT (Bruker, 2019)
;
_computing_structure_solution
;
<i>SHELXT2014</i> (Sheldrick, 2015a)
;
_computing_structure_refinement
;
<i>SHELXL2018</i> (Sheldrick, 2015b)
;
_computing_molecular_graphics
;
XP in SHELXTL (Sheldrick, 2008)
;
_computing_publication_material
;
publCIF (Westrip, 2010)
;
loop_
    _atom_site_type_symbol
    _atom_site_label
    _atom_site_fract_x
    _atom_site_fract_y
    _atom_site_fract_z
    _atom_site_U_iso_or_equiv
    _atom_site_adp_type
    _atom_site_calc_flag
    _atom_site_occupancy
    _atom_site_disorder_assembly
    _atom_site_disorder_group
    C C1 0.42212(12) 0.25587(9) 0.63980(8) 0.0195(3) Uani d 1 . .
    C C2 0.32459(13) 0.24708(10) 0.66485(9) 0.0262(3) Uani d 1 . .
    H H2 0.308763 0.231954 0.713155 0.031 Uiso calc 1 . .
    C C3 0.25002(14) 0.26048(12) 0.61908(10) 0.0342(4) Uani d 1 . .
    H H3 0.183389 0.253338 0.635867 0.041 Uiso calc 1 . .
    C C4 0.27291(14) 0.28421(13) 0.54907(10) 0.0376(5) Uani d 1 . .
    H H4 0.221752 0.293947 0.517751 0.045 Uiso calc 1 . .
    C C5 0.36990(14) 0.29378(11) 0.52460(9) 0.0301(4) Uani d 1 . .
    H H5 0.384595 0.310262 0.476349 0.036 Uiso calc 1 . .
    C C6 0.44721(12) 0.27975(9) 0.56924(8) 0.0215(3) Uani d 1 . .
    C C7 0.55070(12) 0.28787(9) 0.54017(8) 0.0200(3) Uani d 1 . .
    C C8 0.56699(14) 0.34519(9) 0.48448(8) 0.0254(3) Uani d 1 . .
    H H8 0.511279 0.383168 0.468993 0.030 Uiso calc 1 . .
    C C9 0.66276(15) 0.34736(10) 0.45171(9) 0.0285(4) Uani d 1 . .
    H H9 0.672561 0.386993 0.414420 0.034 Uiso calc 1 . .
    C C10 0.74467(14) 0.29182(10) 0.47313(9) 0.0274(4) Uani d 1 . .
    H H10 0.810079 0.292541 0.449590 0.033 Uiso calc 1 . .
    C C11 0.73085(13) 0.23522(10) 0.52898(8) 0.0229(3) Uani d 1 . .
    H H11 0.786702 0.197205 0.544126 0.027 Uiso calc 1 . .
    C C12 0.63514(12) 0.23462(8) 0.56238(8) 0.0182(3) Uani d 1 . .
    C C13 0.59038(12) 0.05302(8) 0.77726(8) 0.0179(3) Uani d 1 . .
    C C14 0.51693(12) 0.02764(9) 0.82873(9) 0.0220(3) Uani d 1 . .
    C C15 0.55128(13) -0.03125(10) 0.88114(9) 0.0286(4) Uani d 1 . .
    H H15 0.503871 -0.048132 0.917252 0.034 Uiso calc 1 . .
    C C16 0.65253(13) -0.06635(10) 0.88262(9) 0.0268(4) Uani d 1 . .
    C C17 0.72217(12) -0.04354(9) 0.83031(9) 0.0220(3) Uani d 1 . .
    H H17 0.791109 -0.068632 0.830406 0.026 Uiso calc 1 . .
    C C18 0.69157(12) 0.01671(8) 0.77682(8) 0.0180(3) Uani d 1 . .
    C C19 0.77139(11) 0.03281(8) 0.71980(8) 0.0171(3) Uani d 1 . .
    C C20 0.75729(12) 0.02787(8) 0.65281(8) 0.0195(3) Uani d 1 . .
    H H20 0.693878 0.021300 0.642210 0.023 Uiso calc 1 . .
    C C21 0.83651(12) 0.03264(9) 0.60206(8) 0.0210(3) Uani d 1 . .
    C C22 0.93152(12) 0.03660(9) 0.61895(8) 0.0218(3) Uani d 1 . .
    H H22 0.986484 0.035555 0.584192 0.026 Uiso calc 1 . .
    C C23 0.94881(12) 0.04204(9) 0.68493(8) 0.0187(3) Uani d 1 . .
    C C24 0.86465(11) 0.04375(8) 0.73404(8) 0.0170(3) Uani d 1 . .
    C C25 0.40242(12) 0.05992(10) 0.82745(9) 0.0260(3) Uani d 1 . .
    C C26 0.34023(15) 0.01518(13) 0.88465(12) 0.0437(5) Uani d 1 . .
    H H26A 0.353568 -0.036112 0.878863 0.066 Uiso calc 1 . .
    H H26B 0.267748 0.036479 0.881478 0.066 Uiso calc 1 . .
    H H26C 0.359760 0.016677 0.930063 0.066 Uiso calc 1 . .
    C C27 0.37977(14) 0.13918(10) 0.83949(10) 0.0297(4) Uani d 1 . .
    H H27A 0.397047 0.138879 0.885981 0.045 Uiso calc 1 . .
    H H27B 0.307457 0.160421 0.835253 0.045 Uiso calc 1 . .
    H H27C 0.420336 0.168886 0.804922 0.045 Uiso calc 1 . .
    C C28 0.36607(14) 0.05719(11) 0.75823(11) 0.0324(4) Uani d 1 . .
    H H28A 0.401237 0.087404 0.720327 0.049 Uiso calc 1 . .
    H H28B 0.292704 0.076368 0.758271 0.049 Uiso calc 1 . .
    H H28C 0.381036 0.006049 0.751853 0.049 Uiso calc 1 . .
    C C29 0.77303(15) -0.16684(11) 0.93774(12) 0.0399(5) Uani d 1 . .
    H H29A 0.787523 -0.188646 0.896416 0.060 Uiso calc 1 . .
    H H29B 0.778563 -0.206213 0.979281 0.060 Uiso calc 1 . .
    H H29C 0.821925 -0.135584 0.937322 0.060 Uiso calc 1 . .
    C C30 0.73383(14) 0.02611(11) 0.51633(9) 0.0299(4) Uani d 1 . .
    H H30A 0.716145 -0.020522 0.541910 0.045 Uiso calc 1 . .
    H H30B 0.736870 0.027838 0.466486 0.045 Uiso calc 1 . .
    H H30C 0.682196 0.067450 0.528282 0.045 Uiso calc 1 . .
    C C31 1.05574(12) 0.04355(9) 0.70251(8) 0.0217(3) Uani d 1 . .
    C C32 1.06044(13) 0.12047(10) 0.71223(10) 0.0268(4) Uani d 1 . .
    H H32A 1.127850 0.119950 0.725598 0.040 Uiso calc 1 . .
    H H32B 1.008792 0.134563 0.748594 0.040 Uiso calc 1 . .
    H H32C 1.047704 0.156162 0.668712 0.040 Uiso calc 1 . .
    C C33 1.13607(13) 0.02420(12) 0.64446(9) 0.0312(4) Uani d 1 . .
    H H33A 1.203608 0.022885 0.658085 0.047 Uiso calc 1 . .
    H H33B 1.122918 0.061583 0.602033 0.047 Uiso calc 1 . .
    H H33C 1.133043 -0.024244 0.636133 0.047 Uiso calc 1 . .
    C C34 1.08489(13) -0.01414(10) 0.76818(9) 0.0279(4) Uani d 1 . .
    H H34A 1.080646 -0.063045 0.761656 0.042 Uiso calc 1 . .
    H H34B 1.038183 -0.001826 0.807581 0.042 Uiso calc 1 . .
    H H34C 1.154439 -0.014381 0.777220 0.042 Uiso calc 1 . .
    C C35 0.70504(12) 0.12252(9) 0.94496(8) 0.0189(3) Uani d 1 . .
    C C36 0.59996(13) 0.13809(9) 0.95051(8) 0.0238(3) Uani d 1 . .
    H H36 0.563263 0.120983 0.921847 0.029 Uiso calc 1 . .
    C C37 0.54907(14) 0.17908(10) 0.99859(9) 0.0291(4) Uani d 1 . .
    H H37 0.476961 0.190741 1.002691 0.035 Uiso calc 1 . .
    C C38 0.60332(14) 0.20296(10) 1.04056(9) 0.0297(4) Uani d 1 . .
    H H38 0.568328 0.231872 1.072800 0.036 Uiso calc 1 . .
    C C39 0.70817(14) 0.18500(10) 1.03584(8) 0.0261(3) Uani d 1 . .
    H H39 0.744436 0.200564 1.065900 0.031 Uiso calc 1 . .
    C C40 0.76168(12) 0.14432(9) 0.98758(8) 0.0203(3) Uani d 1 . .
    C C41 0.87337(12) 0.12243(9) 0.98350(8) 0.0199(3) Uani d 1 . .
    C C42 0.92347(14) 0.09598(10) 1.04425(8) 0.0253(3) Uani d 1 . .
    H H42 0.885115 0.094826 1.087774 0.030 Uiso calc 1 . .
    C C43 1.02729(14) 0.07153(10) 1.04241(9) 0.0286(4) Uani d 1 . .
    H H43 1.059743 0.053097 1.084296 0.034 Uiso calc 1 . .
    C C44 1.08399(13) 0.07397(10) 0.97928(9) 0.0284(4) Uani d 1 . .
    H H44 1.155508 0.057008 0.977852 0.034 Uiso calc 1 . .
    C C45 1.03679(12) 0.10109(9) 0.91807(9) 0.0234(3) Uani d 1 . .
    H H45 1.075807 0.103600 0.874725 0.028 Uiso calc 1 . .
    C C46 0.93244(12) 0.12444(9) 0.92069(8) 0.0188(3) Uani d 1 . .
    C C47 0.81351(12) 0.23393(8) 0.68053(8) 0.0192(3) Uani d 1 . .
    C C48 0.70024(13) 0.35017(9) 0.91966(8) 0.0214(3) Uani d 1 . .
    C C49 0.61875(14) 0.37551(10) 0.96322(9) 0.0259(3) Uani d 1 . .
    H H49 0.553522 0.366098 0.960404 0.031 Uiso calc 1 . .
    C C50 0.63297(16) 0.41482(11) 1.01110(10) 0.0336(4) Uani d 1 . .
    H H50 0.577531 0.432170 1.041466 0.040 Uiso calc 1 . .
    C C51 0.72792(17) 0.42863(12) 1.01447(10) 0.0382(5) Uani d 1 . .
    H H51 0.737729 0.455574 1.047183 0.046 Uiso calc 1 . .
    C C52 0.80860(16) 0.40344(11) 0.97050(10) 0.0339(4) Uani d 1 . .
    H H52 0.873341 0.413826 0.973041 0.041 Uiso calc 1 . .
    C C53 0.79699(13) 0.36280(9) 0.92213(8) 0.0235(3) Uani d 1 . .
    C C54 0.88568(13) 0.33399(9) 0.87779(8) 0.0223(3) Uani d 1 . .
    C C55 0.98111(14) 0.30683(11) 0.90344(10) 0.0296(4) Uani d 1 . .
    H H55 0.988165 0.304236 0.950933 0.036 Uiso calc 1 . .
    C C56 1.06532(14) 0.28370(11) 0.86118(11) 0.0334(4) Uani d 1 . .
    H H56 1.129470 0.265195 0.879742 0.040 Uiso calc 1 . .
    C C57 1.05660(14) 0.28738(11) 0.79183(10) 0.0313(4) Uani d 1 . .
    H H57 1.114857 0.272016 0.762691 0.038 Uiso calc 1 . .
    C C58 0.96267(13) 0.31353(10) 0.76485(9) 0.0256(3) Uani d 1 . .
    H H58 0.956162 0.316056 0.717294 0.031 Uiso calc 1 . .
    C C59 0.87887(12) 0.33581(9) 0.80783(8) 0.0207(3) Uani d 1 . .
    C C60 0.54080(12) 0.41447(8) 0.72704(8) 0.0182(3) Uani d 1 . .
    C C61 0.43708(12) 0.41405(9) 0.74140(8) 0.0216(3) Uani d 1 . .
    C C62 0.37798(13) 0.43351(9) 0.68472(9) 0.0246(3) Uani d 1 . .
    H H62 0.307199 0.434093 0.692641 0.029 Uiso calc 1 . .
    C C63 0.41949(13) 0.45192(9) 0.61750(9) 0.0231(3) Uani d 1 . .
    C C64 0.52104(12) 0.45603(9) 0.60494(8) 0.0207(3) Uani d 1 . .
    H H64 0.549071 0.470317 0.558895 0.025 Uiso calc 1 . .
    C C65 0.58180(12) 0.43918(8) 0.65986(8) 0.0179(3) Uani d 1 . .
    C C66 0.68838(12) 0.45020(8) 0.64356(8) 0.0181(3) Uani d 1 . .
    C C67 0.75044(12) 0.41007(9) 0.59845(8) 0.0204(3) Uani d 1 . .
    H H67 0.724431 0.377046 0.579173 0.024 Uiso calc 1 . .
    C C68 0.84993(13) 0.41801(9) 0.58152(8) 0.0230(3) Uani d 1 . .
    C C69 0.88908(13) 0.46384(10) 0.61169(9) 0.0250(3) Uani d 1 . .
    H H69 0.958743 0.466546 0.601667 0.030 Uiso calc 1 . .
    C C70 0.82906(13) 0.50622(9) 0.65647(9) 0.0240(3) Uani d 1 . .
    C C71 0.72668(12) 0.50085(9) 0.66933(8) 0.0206(3) Uani d 1 . .
    C C72 0.38586(13) 0.39671(10) 0.81529(9) 0.0266(4) Uani d 1 . .
    C C73 0.42883(15) 0.31787(10) 0.85263(10) 0.0314(4) Uani d 1 . .
    H H73A 0.499998 0.313809 0.860581 0.047 Uiso calc 1 . .
    H H73B 0.424437 0.282978 0.823994 0.047 Uiso calc 1 . .
    H H73C 0.389515 0.306474 0.897145 0.047 Uiso calc 1 . .
    C C74 0.27127(15) 0.40266(15) 0.81441(12) 0.0474(6) Uani d 1 . .
    H H74A 0.240722 0.392414 0.862048 0.071 Uiso calc 1 . .
    H H74B 0.259294 0.366778 0.789289 0.071 Uiso calc 1 . .
    H H74C 0.240548 0.452582 0.791326 0.071 Uiso calc 1 . .
    C C75 0.40062(16) 0.45228(10) 0.85638(10) 0.0335(4) Uani d 1 . .
    H H75A 0.370478 0.439930 0.903911 0.050 Uiso calc 1 . .
    H H75B 0.367508 0.502030 0.834459 0.050 Uiso calc 1 . .
    H H75C 0.473341 0.450477 0.857118 0.050 Uiso calc 1 . .
    C C76 0.25979(15) 0.46869(13) 0.57090(12) 0.0414(5) Uani d 1 . .
    H H76A 0.249057 0.420916 0.598562 0.062 Uiso calc 1 . .
    H H76B 0.231241 0.477393 0.526155 0.062 Uiso calc 1 . .
    H H76C 0.226127 0.507946 0.595569 0.062 Uiso calc 1 . .
    C C77 1.01065(15) 0.36759(13) 0.53015(12) 0.0409(5) Uani d 1 . .
    H H77A 1.032025 0.414601 0.510721 0.061 Uiso calc 1 . .
    H H77B 1.040316 0.332149 0.500469 0.061 Uiso calc 1 . .
    H H77C 1.033818 0.348279 0.576720 0.061 Uiso calc 1 . .
    C C78 0.87709(14) 0.55480(10) 0.69058(11) 0.0319(4) Uani d 1 . .
    C C79 0.83163(18) 0.63643(11) 0.66452(14) 0.0458(5) Uani d 1 . .
    H H79A 0.865554 0.667007 0.683988 0.069 Uiso calc 1 . .
    H H79B 0.758889 0.646113 0.679041 0.069 Uiso calc 1 . .
    H H79C 0.841367 0.648399 0.613868 0.069 Uiso calc 1 . .
    C C80 0.99240(16) 0.54428(13) 0.67246(13) 0.0443(5) Uani d 1 . .
    H H80A 1.006194 0.559798 0.622344 0.066 Uiso calc 1 . .
    H H80B 1.023801 0.492144 0.687024 0.066 Uiso calc 1 . .
    H H80C 1.020707 0.574199 0.696466 0.066 Uiso calc 1 . .
    C C81 0.86080(17) 0.53374(13) 0.76978(11) 0.0416(5) Uani d 1 . .
    H H81A 0.896973 0.483054 0.785786 0.062 Uiso calc 1 . .
    H H81B 0.788110 0.537268 0.783544 0.062 Uiso calc 1 . .
    H H81C 0.886922 0.567457 0.790575 0.062 Uiso calc 1 . .
    C C82 0.56709(14) 0.62625(10) 0.82060(9) 0.0277(4) Uani d 1 . .
    C C83 0.62177(16) 0.58119(11) 0.87378(10) 0.0346(4) Uani d 1 . .
    H H83 0.628460 0.529143 0.881850 0.042 Uiso calc 1 . .
    C C84 0.66649(17) 0.61277(13) 0.91499(11) 0.0421(5) Uani d 1 . .
    H H84 0.703504 0.582529 0.952145 0.051 Uiso calc 1 . .
    C C85 0.65738(18) 0.68851(13) 0.90215(12) 0.0431(5) Uani d 1 . .
    H H85 0.688397 0.710069 0.930584 0.052 Uiso calc 1 . .
    C C86 0.60366(16) 0.73313(11) 0.84842(11) 0.0363(4) Uani d 1 . .
    H H86 0.598933 0.785022 0.839838 0.044 Uiso calc 1 . .
    C C87 0.55628(14) 0.70283(10) 0.80662(9) 0.0288(4) Uani d 1 . .
    C C88 0.49204(15) 0.74914(10) 0.75185(10) 0.0295(4) Uani d 1 . .
    C C89 0.42100(18) 0.81161(11) 0.76359(11) 0.0398(5) Uani d 1 . .
    H H89 0.417469 0.827126 0.806225 0.048 Uiso calc 1 . .
    C C90 0.35577(19) 0.85117(12) 0.71406(12) 0.0473(6) Uani d 1 . .
    H H90 0.307318 0.893224 0.723052 0.057 Uiso calc 1 . .
    C C91 0.36077(18) 0.82976(12) 0.65144(12) 0.0450(5) Uani d 1 . .
    H H91 0.314696 0.856348 0.617945 0.054 Uiso calc 1 . .
    C C92 0.43314(17) 0.76938(11) 0.63753(11) 0.0367(4) Uani d 1 . .
    H H92 0.438276 0.755214 0.594113 0.044 Uiso calc 1 . .
    C C93 0.49743(14) 0.73028(9) 0.68752(9) 0.0280(4) Uani d 1 . .
    O O1 0.49191(8) 0.24720(6) 0.68828(5) 0.0188(2) Uani d 1 . .
    O O2 0.62194(8) 0.17553(6) 0.61614(5) 0.0176(2) Uani d 1 . .
    O O3 0.55712(8) 0.11171(6) 0.72348(6) 0.0185(2) Uani d 1 . .
    O O4 0.87391(8) 0.05584(6) 0.79991(5) 0.0175(2) Uani d 1 . .
    O O5 0.75557(8) 0.08119(6) 0.89670(5) 0.0181(2) Uani d 1 . .
    O O6 0.88858(8) 0.15649(6) 0.85846(5) 0.0183(2) Uani d 1 . .
    O O7 0.67415(10) -0.12389(8) 0.93804(8) 0.0405(4) Uani d 1 . .
    O O8 0.83014(9) 0.03127(7) 0.53423(6) 0.0279(3) Uani d 1 . .
    O O9 0.87726(9) 0.24214(7) 0.63851(6) 0.0277(3) Uani d 1 . .
    O O10 0.68535(9) 0.30387(6) 0.87800(5) 0.0192(2) Uani d 1 . .
    O O11 0.78705(8) 0.36703(6) 0.77893(6) 0.0203(2) Uani d 1 . .
    O O12 0.60440(8) 0.39513(6) 0.78154(5) 0.0187(2) Uani d 1 . .
    O O13 0.66483(9) 0.54450(6) 0.71242(6) 0.0248(2) Uani d 1 . .
    O O14 0.51551(10) 0.59357(7) 0.78334(7) 0.0284(3) Uani d 1 . .
    O O15 0.57300(10) 0.67130(7) 0.67288(6) 0.0292(3) Uani d 1 . .
    O O16 0.36571(10) 0.46844(7) 0.55987(7) 0.0304(3) Uani d 1 . .
    O O17 0.90379(9) 0.37875(8) 0.53378(7) 0.0309(3) Uani d 1 . .
    P P1 0.59867(3) 0.18802(2) 0.69550(2) 0.01480(7) Uani d 1 . .
    P P2 0.80453(3) 0.12767(2) 0.82633(2) 0.01506(7) Uani d 1 . .
    P P3 0.69419(3) 0.32232(2) 0.79428(2) 0.01578(8) Uani d 1 . .
    P P4 0.54796(4) 0.58775(2) 0.70301(2) 0.02573(9) Uani d 1 . .
    Rh Rh1 0.70862(2) 0.21807(2) 0.75367(2) 0.01398(3) Uani d 1 . .
    H H1 0.6205(17) 0.2069(12) 0.8086(12) 0.038(6) Uiso d 1 . .
    C C94 0.81565(17) 0.83512(10) 0.63087(10) 0.0601(7) Uani d 1 . .
    C C95 0.79998(15) 0.81955(10) 0.56840(11) 0.0711(9) Uani d 1 . .
    D D95 0.736205 0.810153 0.561805 0.085 Uiso calc 1 . .
    C C96 0.8776(2) 0.81775(12) 0.51559(9) 0.0833(10) Uani d 1 . .
    D D96 0.866909 0.807113 0.472901 0.100 Uiso calc 1 . .
    C C97 0.97093(17) 0.83150(12) 0.52525(15) 0.0923(13) Uani d 1 . .
    D D97 1.023996 0.830271 0.489152 0.111 Uiso calc 1 . .
    C C98 0.98661(15) 0.84707(12) 0.58771(18) 0.1020(14) Uani d 1 . .
    D D98 1.050382 0.856467 0.594307 0.122 Uiso calc 1 . .
    C C99 0.9090(2) 0.84887(11) 0.64052(13) 0.0929(13) Uani d 1 . .
    D D99 0.919679 0.859507 0.683212 0.111 Uiso calc 1 . .
    C C100 0.7310(3) 0.83474(18) 0.6851(2) 0.0997(14) Uani d 1 . .
    D D10A 0.751266 0.846412 0.726276 0.150 Uiso calc 1 . .
    D D10B 0.671988 0.871746 0.668021 0.150 Uiso calc 1 . .
    D D10C 0.713345 0.785818 0.696971 0.150 Uiso calc 1 . .
    C C101 0.0868(2) 0.72891(19) 0.80410(18) 0.0514(11) Uani d 0.501(3) A 1
    C C102 0.08049(19) 0.7024(2) 0.74536(17) 0.0455(12) Uani d 0.501(3) A 1
    D D102 0.017986 0.713463 0.724560 0.055 Uiso calc 0.501(3) A 1
    C C103 0.1656(2) 0.65960(19) 0.71705(14) 0.0407(10) Uani d 0.501(3) A 1
    D D103 0.161232 0.641464 0.676906 0.049 Uiso calc 0.501(3) A 1
    C C104 0.2570(2) 0.64337(17) 0.74749(16) 0.0389(11) Uani d 0.501(3) A 1
    D D104 0.315178 0.614141 0.728140 0.047 Uiso calc 0.501(3) A 1
    C C105 0.2634(2) 0.66991(19) 0.80623(17) 0.0454(10) Uani d 0.501(3) A 1
    D D105 0.325880 0.658818 0.827029 0.054 Uiso calc 0.501(3) A 1
    C C106 0.1783(3) 0.7127(2) 0.83454(15) 0.0488(12) Uani d 0.501(3) A 1
    D D106 0.182634 0.730817 0.874685 0.059 Uiso calc 0.501(3) A 1
    C C107 -0.0019(6) 0.7740(5) 0.8369(5) 0.090(2) Uani d 0.501(3) A 1
    D D10D 0.018388 0.787119 0.877379 0.134 Uiso calc 0.501(3) A 1
    D D10E -0.026704 0.819139 0.803505 0.134 Uiso calc 0.501(3) A 1
    D D10F -0.055912 0.745668 0.851386 0.134 Uiso calc 0.501(3) A 1
    C C108 0.1602(5) 0.6854(4) 0.7735(3) 0.0411(15) Uani d 0.249(3) A 2
    C C109 0.1979(4) 0.6863(4) 0.8351(4) 0.0405(18) Uani d 0.249(3) A 2
    D D109 0.265558 0.662033 0.844174 0.049 Uiso calc 0.249(3) A 2
    C C110 0.1367(6) 0.7228(4) 0.8834(3) 0.0535(19) Uani d 0.249(3) A 2
    D D110 0.162495 0.723402 0.925498 0.064 Uiso calc 0.249(3) A 2
    C C111 0.0377(6) 0.7583(5) 0.8701(4) 0.065(2) Uani d 0.249(3) A 2
    D D111 -0.004105 0.783247 0.903113 0.078 Uiso calc 0.249(3) A 2
    C C112 0.0000(5) 0.7574(5) 0.8085(4) 0.070(2) Uani d 0.249(3) A 2
    D D112 -0.067642 0.781723 0.799404 0.084 Uiso calc 0.249(3) A 2
    C C113 0.0612(5) 0.7210(5) 0.7602(3) 0.050(2) Uani d 0.249(3) A 2
    D D113 0.035420 0.720354 0.718079 0.060 Uiso calc 0.249(3) A 2
    C C114 0.2247(9) 0.6495(7) 0.7252(6) 0.049(3) Uani d 0.249(3) A 2
    D D11A 0.188104 0.653322 0.684621 0.073 Uiso calc 0.249(3) A 2
    D D11B 0.283901 0.672750 0.710905 0.073 Uiso calc 0.249(3) A 2
    D D11C 0.247260 0.597402 0.746312 0.073 Uiso calc 0.249(3) A 2
    C C115 0.4748(3) 0.02926(18) 0.51899(18) 0.0431(10) Uani d 0.5 B -1
    C C116 0.5010(3) -0.04486(19) 0.55014(15) 0.0403(17) Uani d 0.5 B -1
    D D116 0.493059 -0.059641 0.599103 0.048 Uiso calc 0.5 B -1
    C C117 0.5388(3) -0.09735(16) 0.50964(19) 0.0517(11) Uani d 0.5 B -1
    D D117 0.556675 -0.148002 0.530924 0.062 Uiso calc 0.5 B -1
    C C118 0.5504(4) -0.07572(19) 0.43799(19) 0.064(3) Uani d 0.5 B -1
    D D118 0.576206 -0.111593 0.410313 0.076 Uiso calc 0.5 B -1
    C C119 0.5242(3) -0.0016(2) 0.40685(15) 0.0586(13) Uani d 0.5 B -1
    D D119 0.532120 0.013178 0.357879 0.070 Uiso calc 0.5 B -1
    C C120 0.4864(3) 0.05089(16) 0.44734(19) 0.058(2) Uani d 0.5 B -1
    D D120 0.468502 0.101540 0.426056 0.069 Uiso calc 0.5 B -1
    C C121 0.4341(7) 0.0849(5) 0.5626(4) 0.061(3) Uani d 0.5 B -1
    D D12A 0.419519 0.134131 0.532864 0.092 Uiso calc 0.5 B -1
    D D12B 0.371454 0.073755 0.589152 0.092 Uiso calc 0.5 B -1
    D D12C 0.484338 0.083650 0.594446 0.092 Uiso calc 0.5 B -1
loop_
    _atom_site_aniso_label
    _atom_site_aniso_U_11
    _atom_site_aniso_U_22
    _atom_site_aniso_U_33
    _atom_site_aniso_U_12
    _atom_site_aniso_U_13
    _atom_site_aniso_U_23
    C1 0.0165(7) 0.0192(7) 0.0213(7) 0.0018(6) -0.0056(6) -0.0041(6)
    C2 0.0183(8) 0.0314(9) 0.0258(8) -0.0018(7) -0.0025(6) -0.0019(7)
    C3 0.0166(8) 0.0467(12) 0.0373(10) -0.0038(8) -0.0053(7) -0.0047(9)
    C4 0.0219(9) 0.0551(13) 0.0341(10) -0.0005(8) -0.0131(8) -0.0065(9)
    C5 0.0243(9) 0.0393(10) 0.0232(8) 0.0014(7) -0.0073(7) -0.0034(7)
    C6 0.0190(7) 0.0217(8) 0.0216(7) 0.0005(6) -0.0038(6) -0.0034(6)
    C7 0.0225(8) 0.0207(7) 0.0164(7) -0.0025(6) -0.0022(6) -0.0043(6)
    C8 0.0316(9) 0.0218(8) 0.0201(8) -0.0018(7) -0.0033(7) -0.0016(6)
    C9 0.0389(10) 0.0259(9) 0.0201(8) -0.0104(7) 0.0016(7) -0.0018(6)
    C10 0.0281(9) 0.0338(9) 0.0216(8) -0.0106(7) 0.0042(7) -0.0071(7)
    C11 0.0212(8) 0.0271(8) 0.0197(7) -0.0027(6) -0.0008(6) -0.0056(6)
    C12 0.0218(7) 0.0185(7) 0.0151(7) -0.0040(6) -0.0023(6) -0.0041(6)
    C13 0.0174(7) 0.0166(7) 0.0193(7) -0.0045(6) -0.0014(6) -0.0015(6)
    C14 0.0164(7) 0.0220(8) 0.0258(8) -0.0049(6) 0.0009(6) -0.0011(6)
    C15 0.0223(8) 0.0284(9) 0.0303(9) -0.0091(7) 0.0034(7) 0.0051(7)
    C16 0.0242(8) 0.0218(8) 0.0299(9) -0.0057(7) -0.0042(7) 0.0062(7)
    C17 0.0180(7) 0.0184(7) 0.0274(8) -0.0028(6) -0.0018(6) -0.0009(6)
    C18 0.0166(7) 0.0171(7) 0.0208(7) -0.0049(6) -0.0004(6) -0.0044(6)
    C19 0.0151(7) 0.0142(7) 0.0205(7) -0.0004(5) 0.0006(5) -0.0039(5)
    C20 0.0172(7) 0.0179(7) 0.0234(8) -0.0019(6) -0.0025(6) -0.0056(6)
    C21 0.0218(8) 0.0201(7) 0.0202(7) -0.0002(6) -0.0011(6) -0.0064(6)
    C22 0.0177(7) 0.0246(8) 0.0202(7) -0.0006(6) 0.0028(6) -0.0048(6)
    C23 0.0153(7) 0.0178(7) 0.0205(7) -0.0009(6) 0.0000(6) -0.0021(6)
    C24 0.0167(7) 0.0152(7) 0.0173(7) -0.0005(5) -0.0007(5) -0.0024(5)
    C25 0.0149(7) 0.0267(9) 0.0319(9) -0.0047(6) 0.0023(6) 0.0017(7)
    C26 0.0192(9) 0.0457(12) 0.0532(13) -0.0067(8) 0.0076(8) 0.0114(10)
    C27 0.0225(8) 0.0327(9) 0.0301(9) 0.0004(7) 0.0014(7) -0.0061(7)
    C28 0.0192(8) 0.0362(10) 0.0440(11) -0.0088(7) -0.0043(7) -0.0082(8)
    C29 0.0314(10) 0.0320(10) 0.0506(12) -0.0069(8) -0.0152(9) 0.0112(9)
    C30 0.0288(9) 0.0401(10) 0.0231(8) -0.0037(8) -0.0060(7) -0.0122(7)
    C31 0.0136(7) 0.0274(8) 0.0210(7) -0.0011(6) -0.0002(6) -0.0019(6)
    C32 0.0164(8) 0.0303(9) 0.0329(9) -0.0055(7) -0.0031(6) -0.0034(7)
    C33 0.0158(8) 0.0458(11) 0.0279(9) -0.0009(7) 0.0032(7) -0.0066(8)
    C34 0.0168(8) 0.0323(9) 0.0277(9) 0.0022(7) -0.0030(6) 0.0014(7)
    C35 0.0202(7) 0.0181(7) 0.0148(7) -0.0028(6) 0.0013(6) 0.0014(5)
    C36 0.0199(8) 0.0272(8) 0.0202(7) -0.0056(6) 0.0003(6) 0.0033(6)
    C37 0.0217(8) 0.0293(9) 0.0263(8) 0.0005(7) 0.0065(7) 0.0048(7)
    C38 0.0323(9) 0.0279(9) 0.0217(8) 0.0004(7) 0.0078(7) -0.0016(7)
    C39 0.0311(9) 0.0269(9) 0.0181(7) -0.0041(7) 0.0013(6) -0.0035(6)
    C40 0.0219(8) 0.0209(7) 0.0151(7) -0.0036(6) 0.0001(6) 0.0010(6)
    C41 0.0211(8) 0.0198(7) 0.0182(7) -0.0031(6) -0.0035(6) -0.0022(6)
    C42 0.0294(9) 0.0292(9) 0.0167(7) -0.0065(7) -0.0042(6) -0.0012(6)
    C43 0.0300(9) 0.0324(9) 0.0231(8) -0.0048(7) -0.0120(7) -0.0006(7)
    C44 0.0206(8) 0.0331(9) 0.0311(9) -0.0009(7) -0.0091(7) -0.0060(7)
    C45 0.0196(8) 0.0274(8) 0.0232(8) -0.0035(6) -0.0021(6) -0.0060(6)
    C46 0.0212(8) 0.0185(7) 0.0169(7) -0.0043(6) -0.0054(6) -0.0016(6)
    C47 0.0188(7) 0.0180(7) 0.0187(7) -0.0004(6) -0.0059(6) -0.0006(6)
    C48 0.0314(9) 0.0175(7) 0.0149(7) -0.0044(6) -0.0025(6) -0.0028(6)
    C49 0.0288(9) 0.0257(8) 0.0209(8) -0.0039(7) -0.0003(6) -0.0023(6)
    C50 0.0421(11) 0.0317(10) 0.0258(9) -0.0027(8) 0.0041(8) -0.0117(7)
    C51 0.0494(12) 0.0390(11) 0.0320(10) -0.0090(9) -0.0020(9) -0.0200(8)
    C52 0.0371(10) 0.0382(10) 0.0324(9) -0.0105(8) -0.0042(8) -0.0162(8)
    C53 0.0284(9) 0.0228(8) 0.0206(7) -0.0051(7) -0.0036(6) -0.0059(6)
    C54 0.0232(8) 0.0223(8) 0.0230(8) -0.0057(6) -0.0036(6) -0.0058(6)
    C55 0.0284(9) 0.0358(10) 0.0269(9) -0.0069(8) -0.0089(7) -0.0068(7)
    C56 0.0223(9) 0.0382(10) 0.0398(10) -0.0035(8) -0.0101(8) -0.0064(8)
    C57 0.0221(8) 0.0372(10) 0.0355(10) -0.0071(7) 0.0018(7) -0.0106(8)
    C58 0.0230(8) 0.0315(9) 0.0239(8) -0.0089(7) -0.0006(6) -0.0061(7)
    C59 0.0202(8) 0.0198(7) 0.0232(8) -0.0065(6) -0.0044(6) -0.0025(6)
    C60 0.0193(7) 0.0151(7) 0.0187(7) 0.0000(6) -0.0028(6) -0.0029(5)
    C61 0.0195(8) 0.0187(7) 0.0242(8) -0.0012(6) 0.0011(6) -0.0033(6)
    C62 0.0168(7) 0.0230(8) 0.0314(9) -0.0011(6) -0.0029(6) -0.0025(7)
    C63 0.0213(8) 0.0196(8) 0.0264(8) 0.0003(6) -0.0070(6) -0.0021(6)
    C64 0.0233(8) 0.0174(7) 0.0198(7) -0.0018(6) -0.0022(6) -0.0022(6)
    C65 0.0181(7) 0.0138(7) 0.0203(7) 0.0008(5) -0.0010(6) -0.0048(5)
    C66 0.0196(7) 0.0154(7) 0.0161(7) -0.0008(6) -0.0013(6) 0.0005(5)
    C67 0.0216(8) 0.0204(7) 0.0171(7) -0.0007(6) -0.0023(6) -0.0026(6)
    C68 0.0225(8) 0.0229(8) 0.0182(7) 0.0022(6) 0.0011(6) -0.0010(6)
    C69 0.0188(8) 0.0255(8) 0.0270(8) -0.0043(6) 0.0008(6) 0.0008(7)
    C70 0.0245(8) 0.0200(8) 0.0261(8) -0.0055(6) -0.0029(6) -0.0004(6)
    C71 0.0227(8) 0.0167(7) 0.0201(7) -0.0011(6) -0.0001(6) -0.0024(6)
    C72 0.0209(8) 0.0284(9) 0.0260(8) -0.0022(7) 0.0053(6) -0.0027(7)
    C73 0.0344(10) 0.0263(9) 0.0299(9) -0.0084(7) 0.0083(7) -0.0023(7)
    C74 0.0230(10) 0.0718(16) 0.0390(11) -0.0099(10) 0.0076(8) 0.0013(11)
    C75 0.0404(11) 0.0264(9) 0.0278(9) -0.0005(8) 0.0104(8) -0.0068(7)
    C76 0.0265(10) 0.0479(12) 0.0464(12) -0.0111(9) -0.0171(9) 0.0094(10)
    C77 0.0230(9) 0.0522(13) 0.0422(11) 0.0027(9) 0.0082(8) -0.0141(10)
    C78 0.0283(9) 0.0268(9) 0.0442(11) -0.0103(7) -0.0043(8) -0.0092(8)
    C79 0.0417(12) 0.0263(10) 0.0726(16) -0.0134(9) -0.0074(11) -0.0084(10)
    C80 0.0299(10) 0.0455(12) 0.0644(15) -0.0159(9) -0.0051(10) -0.0167(11)
    C81 0.0436(12) 0.0477(12) 0.0425(11) -0.0161(10) -0.0087(9) -0.0179(10)
    C82 0.0288(9) 0.0263(9) 0.0257(8) -0.0045(7) 0.0071(7) -0.0066(7)
    C83 0.0366(10) 0.0301(10) 0.0313(9) -0.0028(8) 0.0017(8) -0.0003(8)
    C84 0.0426(12) 0.0470(12) 0.0328(10) -0.0039(10) -0.0045(9) -0.0040(9)
    C85 0.0455(12) 0.0494(13) 0.0383(11) -0.0102(10) -0.0028(9) -0.0165(10)
    C86 0.0427(11) 0.0308(10) 0.0362(10) -0.0071(8) 0.0045(8) -0.0128(8)
    C87 0.0321(9) 0.0260(9) 0.0256(8) -0.0025(7) 0.0063(7) -0.0075(7)
    C88 0.0353(10) 0.0200(8) 0.0293(9) -0.0021(7) 0.0047(7) -0.0042(7)
    C89 0.0521(13) 0.0257(9) 0.0353(10) 0.0039(9) 0.0041(9) -0.0087(8)
    C90 0.0550(14) 0.0264(10) 0.0487(13) 0.0119(9) 0.0026(11) -0.0067(9)
    C91 0.0495(13) 0.0300(10) 0.0464(12) 0.0066(9) -0.0095(10) 0.0001(9)
    C92 0.0474(12) 0.0261(9) 0.0331(10) -0.0021(8) -0.0035(9) -0.0042(8)
    C93 0.0337(9) 0.0170(8) 0.0297(9) -0.0019(7) 0.0045(7) -0.0046(7)
    O1 0.0152(5) 0.0217(5) 0.0180(5) 0.0017(4) -0.0036(4) -0.0052(4)
    O2 0.0187(5) 0.0173(5) 0.0153(5) -0.0012(4) -0.0012(4) -0.0029(4)
    O3 0.0155(5) 0.0184(5) 0.0206(5) -0.0047(4) -0.0030(4) 0.0001(4)
    O4 0.0153(5) 0.0191(5) 0.0163(5) 0.0000(4) -0.0016(4) -0.0030(4)
    O5 0.0183(5) 0.0192(5) 0.0157(5) -0.0046(4) 0.0003(4) -0.0014(4)
    O6 0.0188(5) 0.0211(5) 0.0146(5) -0.0059(4) -0.0036(4) 0.0002(4)
    O7 0.0272(7) 0.0363(8) 0.0433(8) -0.0047(6) -0.0028(6) 0.0207(6)
    O8 0.0237(6) 0.0411(7) 0.0192(6) -0.0031(5) -0.0011(5) -0.0104(5)
    O9 0.0204(6) 0.0351(7) 0.0226(6) -0.0034(5) 0.0033(5) -0.0002(5)
    O10 0.0252(6) 0.0191(5) 0.0142(5) -0.0065(4) -0.0021(4) -0.0027(4)
    O11 0.0199(5) 0.0211(5) 0.0198(5) -0.0066(4) -0.0037(4) 0.0001(4)
    O12 0.0197(5) 0.0181(5) 0.0167(5) -0.0002(4) -0.0019(4) -0.0038(4)
    O13 0.0244(6) 0.0207(6) 0.0305(6) -0.0018(5) -0.0011(5) -0.0111(5)
    O14 0.0298(7) 0.0222(6) 0.0313(6) -0.0051(5) 0.0049(5) -0.0058(5)
    O15 0.0359(7) 0.0197(6) 0.0277(6) -0.0005(5) 0.0055(5) -0.0056(5)
    O16 0.0240(6) 0.0353(7) 0.0297(6) -0.0049(5) -0.0113(5) 0.0021(5)
    O17 0.0225(6) 0.0384(7) 0.0287(6) 0.0015(5) 0.0054(5) -0.0121(5)
    P1 0.01251(17) 0.01612(18) 0.01463(17) -0.00149(13) -0.00114(13)
                                                                    -0.00211(13)
    P2 0.01368(17) 0.01664(18) 0.01351(16) -0.00189(14) -0.00121(13)
                                                                    -0.00131(13)
    P3 0.01680(18) 0.01565(18) 0.01418(17) -0.00267(14) -0.00147(13)
                                                                    -0.00195(13)
    P4 0.0258(2) 0.0190(2) 0.0313(2) 0.00000(17) -0.00118(18) -0.00767(17)
    Rh1 0.01282(6) 0.01477(6) 0.01325(6) -0.00160(4) -0.00098(4) -0.00170(4)
    C94 0.0768(19) 0.0263(11) 0.0703(18) -0.0067(12) 0.0020(15) -0.0032(11)
    C95 0.106(3) 0.0379(14) 0.0603(17) 0.0017(15) -0.0111(17) -0.0056(12)
    C96 0.104(3) 0.0506(17) 0.079(2) -0.0046(18) 0.007(2) 0.0022(15)
    C97 0.082(3) 0.0433(17) 0.133(4) -0.0092(16) 0.021(2) 0.0008(19)
    C98 0.086(3) 0.051(2) 0.168(5) -0.0130(18) -0.019(3) -0.017(2)
    C99 0.094(3) 0.0404(16) 0.148(4) -0.0042(17) -0.042(3) -0.016(2)
    C100 0.134(3) 0.0449(17) 0.099(3) -0.0099(19) 0.050(2) -0.0101(17)
    C101 0.042(2) 0.051(2) 0.065(2) -0.0079(18) -0.001(2) -0.021(2)
    C102 0.030(2) 0.055(3) 0.053(3) -0.0035(19) -0.0101(19) -0.014(2)
    C103 0.036(2) 0.055(2) 0.034(2) -0.015(2) -0.0036(18) -0.0082(18)
    C104 0.019(2) 0.048(2) 0.040(2) -0.0048(18) -0.0023(17) 0.010(2)
    C105 0.033(2) 0.052(2) 0.050(2) -0.0132(19) -0.0098(18) -0.0017(19)
    C106 0.051(3) 0.052(3) 0.054(2) -0.019(2) -0.007(2) -0.022(2)
    C107 0.065(4) 0.096(5) 0.126(6) 0.002(4) -0.004(4) -0.078(5)
    C108 0.035(3) 0.044(3) 0.044(3) -0.009(3) -0.009(3) -0.003(3)
    C109 0.043(4) 0.037(4) 0.046(3) -0.018(3) -0.015(3) -0.001(3)
    C110 0.067(4) 0.051(4) 0.054(4) -0.023(3) -0.012(4) -0.019(3)
    C111 0.078(5) 0.070(5) 0.054(4) 0.003(4) -0.020(4) -0.037(4)
    C112 0.065(4) 0.080(5) 0.059(4) 0.011(4) -0.018(4) -0.022(4)
    C113 0.047(4) 0.061(4) 0.040(4) 0.005(3) -0.013(3) -0.019(3)
    C114 0.029(5) 0.059(5) 0.040(5) 0.007(5) 0.002(4) 0.009(4)
    C115 0.032(2) 0.054(3) 0.055(2) -0.0189(19) 0.0003(18) -0.027(2)
    C116 0.040(3) 0.044(3) 0.043(3) -0.014(3) -0.011(3) -0.011(3)
    C117 0.051(3) 0.042(2) 0.065(3) -0.013(2) -0.002(2) -0.012(2)
    C118 0.061(4) 0.064(5) 0.070(5) -0.021(4) 0.015(4) -0.027(4)
    C119 0.069(3) 0.059(3) 0.050(3) -0.021(3) 0.015(2) -0.018(2)
    C120 0.053(4) 0.058(4) 0.060(5) -0.019(3) 0.017(3) -0.013(4)
    C121 0.064(4) 0.065(5) 0.070(5) -0.016(4) -0.001(4) -0.045(4)
_geom_special_details     ?
loop_
    _geom_bond_atom_site_label_1
    _geom_bond_atom_site_label_2
    _geom_bond_site_symmetry_2
    _geom_bond_distance
    _geom_bond_publ_flag
    C1 C2 . 1.384(2) ?
    C1 O1 . 1.3925(18) ?
    C1 C6 . 1.397(2) ?
    C2 C3 . 1.388(2) ?
    C2 H2 . 0.9500 ?
    C3 C4 . 1.381(3) ?
    C3 H3 . 0.9500 ?
    C4 C5 . 1.379(3) ?
    C4 H4 . 0.9500 ?
    C5 C6 . 1.400(2) ?
    C5 H5 . 0.9500 ?
    C6 C7 . 1.475(2) ?
    C7 C12 . 1.393(2) ?
    C7 C8 . 1.401(2) ?
    C8 C9 . 1.381(3) ?
    C8 H8 . 0.9500 ?
    C9 C10 . 1.387(3) ?
    C9 H9 . 0.9500 ?
    C10 C11 . 1.387(2) ?
    C10 H10 . 0.9500 ?
    C11 C12 . 1.382(2) ?
    C11 H11 . 0.9500 ?
    C12 O2 . 1.3911(18) ?
    C13 C18 . 1.392(2) ?
    C13 O3 . 1.3974(18) ?
    C13 C14 . 1.416(2) ?
    C14 C15 . 1.386(2) ?
    C14 C25 . 1.538(2) ?
    C15 C16 . 1.387(2) ?
    C15 H15 . 0.9500 ?
    C16 C17 . 1.375(2) ?
    C16 O7 . 1.376(2) ?
    C17 C18 . 1.403(2) ?
    C17 H17 . 0.9500 ?
    C18 C19 . 1.493(2) ?
    C19 C20 . 1.395(2) ?
    C19 C24 . 1.397(2) ?
    C20 C21 . 1.381(2) ?
    C20 H20 . 0.9500 ?
    C21 O8 . 1.3682(19) ?
    C21 C22 . 1.392(2) ?
    C22 C23 . 1.391(2) ?
    C22 H22 . 0.9500 ?
    C23 C24 . 1.404(2) ?
    C23 C31 . 1.540(2) ?
    C24 O4 . 1.4040(18) ?
    C25 C27 . 1.534(3) ?
    C25 C28 . 1.534(3) ?
    C25 C26 . 1.538(2) ?
    C26 H26A . 0.9800 ?
    C26 H26B . 0.9800 ?
    C26 H26C . 0.9800 ?
    C27 H27A . 0.9800 ?
    C27 H27B . 0.9800 ?
    C27 H27C . 0.9800 ?
    C28 H28A . 0.9800 ?
    C28 H28B . 0.9800 ?
    C28 H28C . 0.9800 ?
    C29 O7 . 1.406(2) ?
    C29 H29A . 0.9800 ?
    C29 H29B . 0.9800 ?
    C29 H29C . 0.9800 ?
    C30 O8 . 1.424(2) ?
    C30 H30A . 0.9800 ?
    C30 H30B . 0.9800 ?
    C30 H30C . 0.9800 ?
    C31 C32 . 1.530(2) ?
    C31 C33 . 1.532(2) ?
    C31 C34 . 1.535(2) ?
    C32 H32A . 0.9800 ?
    C32 H32B . 0.9800 ?
    C32 H32C . 0.9800 ?
    C33 H33A . 0.9800 ?
    C33 H33B . 0.9800 ?
    C33 H33C . 0.9800 ?
    C34 H34A . 0.9800 ?
    C34 H34B . 0.9800 ?
    C34 H34C . 0.9800 ?
    C35 C36 . 1.384(2) ?
    C35 O5 . 1.3922(19) ?
    C35 C40 . 1.392(2) ?
    C36 C37 . 1.387(2) ?
    C36 H36 . 0.9500 ?
    C37 C38 . 1.383(3) ?
    C37 H37 . 0.9500 ?
    C38 C39 . 1.382(3) ?
    C38 H38 . 0.9500 ?
    C39 C40 . 1.397(2) ?
    C39 H39 . 0.9500 ?
    C40 C41 . 1.475(2) ?
    C41 C46 . 1.393(2) ?
    C41 C42 . 1.398(2) ?
    C42 C43 . 1.379(3) ?
    C42 H42 . 0.9500 ?
    C43 C44 . 1.384(3) ?
    C43 H43 . 0.9500 ?
    C44 C45 . 1.387(2) ?
    C44 H44 . 0.9500 ?
    C45 C46 . 1.383(2) ?
    C45 H45 . 0.9500 ?
    C46 O6 . 1.3935(18) ?
    C47 O9 . 1.135(2) ?
    C47 Rh1 . 1.9227(16) ?
    C48 C49 . 1.383(2) ?
    C48 C53 . 1.392(2) ?
    C48 O10 . 1.3943(18) ?
    C49 C50 . 1.388(3) ?
    C49 H49 . 0.9500 ?
    C50 C51 . 1.381(3) ?
    C50 H50 . 0.9500 ?
    C51 C52 . 1.379(3) ?
    C51 H51 . 0.9500 ?
    C52 C53 . 1.403(2) ?
    C52 H52 . 0.9500 ?
    C53 C54 . 1.476(2) ?
    C54 C55 . 1.397(2) ?
    C54 C59 . 1.398(2) ?
    C55 C56 . 1.379(3) ?
    C55 H55 . 0.9500 ?
    C56 C57 . 1.383(3) ?
    C56 H56 . 0.9500 ?
    C57 C58 . 1.388(3) ?
    C57 H57 . 0.9500 ?
    C58 C59 . 1.380(2) ?
    C58 H58 . 0.9500 ?
    C59 O11 . 1.3892(19) ?
    C60 C61 . 1.400(2) ?
    C60 C65 . 1.400(2) ?
    C60 O12 . 1.4026(18) ?
    C61 C62 . 1.399(2) ?
    C61 C72 . 1.541(2) ?
    C62 C63 . 1.383(2) ?
    C62 H62 . 0.9500 ?
    C63 O16 . 1.375(2) ?
    C63 C64 . 1.383(2) ?
    C64 C65 . 1.388(2) ?
    C64 H64 . 0.9500 ?
    C65 C66 . 1.490(2) ?
    C66 C67 . 1.387(2) ?
    C66 C71 . 1.401(2) ?
    C67 C68 . 1.380(2) ?
    C67 H67 . 0.9500 ?
    C68 O17 . 1.375(2) ?
    C68 C69 . 1.384(3) ?
    C69 C70 . 1.396(2) ?
    C69 H69 . 0.9500 ?
    C70 C71 . 1.400(2) ?
    C70 C78 . 1.546(2) ?
    C71 O13 . 1.3972(19) ?
    C72 C75 . 1.529(3) ?
    C72 C74 . 1.534(3) ?
    C72 C73 . 1.535(3) ?
    C73 H73A . 0.9800 ?
    C73 H73B . 0.9800 ?
    C73 H73C . 0.9800 ?
    C74 H74A . 0.9800 ?
    C74 H74B . 0.9800 ?
    C74 H74C . 0.9800 ?
    C75 H75A . 0.9800 ?
    C75 H75B . 0.9800 ?
    C75 H75C . 0.9800 ?
    C76 O16 . 1.423(2) ?
    C76 H76A . 0.9800 ?
    C76 H76B . 0.9800 ?
    C76 H76C . 0.9800 ?
    C77 O17 . 1.411(2) ?
    C77 H77A . 0.9800 ?
    C77 H77B . 0.9800 ?
    C77 H77C . 0.9800 ?
    C78 C79 . 1.532(3) ?
    C78 C81 . 1.535(3) ?
    C78 C80 . 1.537(3) ?
    C79 H79A . 0.9800 ?
    C79 H79B . 0.9800 ?
    C79 H79C . 0.9800 ?
    C80 H80A . 0.9800 ?
    C80 H80B . 0.9800 ?
    C80 H80C . 0.9800 ?
    C81 H81A . 0.9800 ?
    C81 H81B . 0.9800 ?
    C81 H81C . 0.9800 ?
    C82 C83 . 1.382(3) ?
    C82 C87 . 1.395(3) ?
    C82 O14 . 1.396(2) ?
    C83 C84 . 1.379(3) ?
    C83 H83 . 0.9500 ?
    C84 C85 . 1.382(3) ?
    C84 H84 . 0.9500 ?
    C85 C86 . 1.380(3) ?
    C85 H85 . 0.9500 ?
    C86 C87 . 1.394(3) ?
    C86 H86 . 0.9500 ?
    C87 C88 . 1.479(3) ?
    C88 C93 . 1.392(3) ?
    C88 C89 . 1.396(3) ?
    C89 C90 . 1.382(3) ?
    C89 H89 . 0.9500 ?
    C90 C91 . 1.383(3) ?
    C90 H90 . 0.9500 ?
    C91 C92 . 1.388(3) ?
    C91 H91 . 0.9500 ?
    C92 C93 . 1.378(3) ?
    C92 H92 . 0.9500 ?
    C93 O15 . 1.396(2) ?
    O1 P1 . 1.6237(11) ?
    O2 P1 . 1.6289(11) ?
    O3 P1 . 1.6258(11) ?
    O4 P2 . 1.6271(11) ?
    O5 P2 . 1.6270(11) ?
    O6 P2 . 1.6179(11) ?
    O10 P3 . 1.6168(11) ?
    O11 P3 . 1.6293(11) ?
    O12 P3 . 1.6221(11) ?
    O13 P4 . 1.6269(13) ?
    O14 P4 . 1.6237(13) ?
    O15 P4 . 1.6579(13) ?
    P1 Rh1 . 2.2325(4) ?
    P2 Rh1 . 2.2572(4) ?
    P3 Rh1 . 2.2600(4) ?
    Rh1 H1 . 1.53(2) ?
    C94 C95 . 1.3900 ?
    C94 C99 . 1.3900 ?
    C94 C100 . 1.472(4) ?
    C95 C96 . 1.3900 ?
    C95 D95 . 0.9500 ?
    C96 C97 . 1.3900 ?
    C96 D96 . 0.9500 ?
    C97 C98 . 1.3900 ?
    C97 D97 . 0.9500 ?
    C98 C99 . 1.3900 ?
    C98 D98 . 0.9500 ?
    C99 D99 . 0.9500 ?
    C100 D10A . 0.9800 ?
    C100 D10B . 0.9800 ?
    C100 D10C . 0.9800 ?
    C101 C102 . 1.3900 ?
    C101 C106 . 1.3900 ?
    C101 C107 . 1.483(7) ?
    C102 C103 . 1.3900 ?
    C102 D102 . 0.9500 ?
    C103 C104 . 1.3900 ?
    C103 D103 . 0.9500 ?
    C104 C105 . 1.3900 ?
    C104 D104 . 0.9500 ?
    C105 C106 . 1.3900 ?
    C105 D105 . 0.9500 ?
    C106 D106 . 0.9500 ?
    C107 D10D . 0.9800 ?
    C107 D10E . 0.9800 ?
    C107 D10F . 0.9800 ?
    C108 C109 . 1.3900 ?
    C108 C113 . 1.3900 ?
    C108 C114 . 1.403(12) ?
    C109 C110 . 1.3900 ?
    C109 D109 . 0.9500 ?
    C110 C111 . 1.3900 ?
    C110 D110 . 0.9500 ?
    C111 C112 . 1.3900 ?
    C111 D111 . 0.9500 ?
    C112 C113 . 1.3900 ?
    C112 D112 . 0.9500 ?
    C113 D113 . 0.9500 ?
    C114 D11A . 0.9800 ?
    C114 D11B . 0.9800 ?
    C114 D11C . 0.9800 ?
    C115 C116 . 1.3900 ?
    C115 C120 . 1.3900 ?
    C115 C121 . 1.484(7) ?
    C116 C117 . 1.3900 ?
    C116 D116 . 0.9500 ?
    C117 C118 . 1.3900 ?
    C117 D117 . 0.9500 ?
    C118 C119 . 1.3900 ?
    C118 D118 . 0.9500 ?
    C119 C120 . 1.3900 ?
    C119 D119 . 0.9500 ?
    C120 D120 . 0.9500 ?
    C121 D12A . 0.9800 ?
    C121 D12B . 0.9800 ?
    C121 D12C . 0.9800 ?
loop_
    _geom_angle_atom_site_label_1
    _geom_angle_atom_site_label_2
    _geom_angle_atom_site_label_3
    _geom_angle_site_symmetry_1
    _geom_angle_site_symmetry_3
    _geom_angle
    _geom_angle_publ_flag
    C2 C1 O1 . . 117.29(14) ?
    C2 C1 C6 . . 121.52(15) ?
    O1 C1 C6 . . 120.88(14) ?
    C1 C2 C3 . . 119.71(16) ?
    C1 C2 H2 . . 120.1 ?
    C3 C2 H2 . . 120.1 ?
    C4 C3 C2 . . 119.86(17) ?
    C4 C3 H3 . . 120.1 ?
    C2 C3 H3 . . 120.1 ?
    C5 C4 C3 . . 120.09(17) ?
    C5 C4 H4 . . 120.0 ?
    C3 C4 H4 . . 120.0 ?
    C4 C5 C6 . . 121.49(17) ?
    C4 C5 H5 . . 119.3 ?
    C6 C5 H5 . . 119.3 ?
    C1 C6 C5 . . 117.31(15) ?
    C1 C6 C7 . . 123.26(14) ?
    C5 C6 C7 . . 119.39(15) ?
    C12 C7 C8 . . 117.42(15) ?
    C12 C7 C6 . . 121.04(14) ?
    C8 C7 C6 . . 121.22(15) ?
    C9 C8 C7 . . 121.06(16) ?
    C9 C8 H8 . . 119.5 ?
    C7 C8 H8 . . 119.5 ?
    C8 C9 C10 . . 120.17(16) ?
    C8 C9 H9 . . 119.9 ?
    C10 C9 H9 . . 119.9 ?
    C11 C10 C9 . . 119.85(16) ?
    C11 C10 H10 . . 120.1 ?
    C9 C10 H10 . . 120.1 ?
    C12 C11 C10 . . 119.42(16) ?
    C12 C11 H11 . . 120.3 ?
    C10 C11 H11 . . 120.3 ?
    C11 C12 O2 . . 118.51(14) ?
    C11 C12 C7 . . 121.99(15) ?
    O2 C12 C7 . . 119.28(14) ?
    C18 C13 O3 . . 120.63(13) ?
    C18 C13 C14 . . 121.01(14) ?
    O3 C13 C14 . . 118.13(13) ?
    C15 C14 C13 . . 117.25(15) ?
    C15 C14 C25 . . 119.27(14) ?
    C13 C14 C25 . . 123.43(14) ?
    C14 C15 C16 . . 122.21(16) ?
    C14 C15 H15 . . 118.9 ?
    C16 C15 H15 . . 118.9 ?
    C17 C16 O7 . . 125.11(16) ?
    C17 C16 C15 . . 119.86(15) ?
    O7 C16 C15 . . 115.02(15) ?
    C16 C17 C18 . . 120.09(15) ?
    C16 C17 H17 . . 120.0 ?
    C18 C17 H17 . . 120.0 ?
    C13 C18 C17 . . 119.42(14) ?
    C13 C18 C19 . . 124.85(14) ?
    C17 C18 C19 . . 115.54(14) ?
    C20 C19 C24 . . 119.47(14) ?
    C20 C19 C18 . . 119.25(14) ?
    C24 C19 C18 . . 120.82(14) ?
    C21 C20 C19 . . 119.29(14) ?
    C21 C20 H20 . . 120.4 ?
    C19 C20 H20 . . 120.4 ?
    O8 C21 C20 . . 124.31(15) ?
    O8 C21 C22 . . 115.53(14) ?
    C20 C21 C22 . . 120.12(15) ?
    C23 C22 C21 . . 122.30(15) ?
    C23 C22 H22 . . 118.8 ?
    C21 C22 H22 . . 118.8 ?
    C22 C23 C24 . . 116.31(14) ?
    C22 C23 C31 . . 120.93(14) ?
    C24 C23 C31 . . 122.74(14) ?
    C19 C24 O4 . . 118.45(13) ?
    C19 C24 C23 . . 121.96(14) ?
    O4 C24 C23 . . 119.58(13) ?
    C27 C25 C28 . . 111.02(15) ?
    C27 C25 C14 . . 110.16(14) ?
    C28 C25 C14 . . 109.83(15) ?
    C27 C25 C26 . . 107.27(16) ?
    C28 C25 C26 . . 106.76(16) ?
    C14 C25 C26 . . 111.75(14) ?
    C25 C26 H26A . . 109.5 ?
    C25 C26 H26B . . 109.5 ?
    H26A C26 H26B . . 109.5 ?
    C25 C26 H26C . . 109.5 ?
    H26A C26 H26C . . 109.5 ?
    H26B C26 H26C . . 109.5 ?
    C25 C27 H27A . . 109.5 ?
    C25 C27 H27B . . 109.5 ?
    H27A C27 H27B . . 109.5 ?
    C25 C27 H27C . . 109.5 ?
    H27A C27 H27C . . 109.5 ?
    H27B C27 H27C . . 109.5 ?
    C25 C28 H28A . . 109.5 ?
    C25 C28 H28B . . 109.5 ?
    H28A C28 H28B . . 109.5 ?
    C25 C28 H28C . . 109.5 ?
    H28A C28 H28C . . 109.5 ?
    H28B C28 H28C . . 109.5 ?
    O7 C29 H29A . . 109.5 ?
    O7 C29 H29B . . 109.5 ?
    H29A C29 H29B . . 109.5 ?
    O7 C29 H29C . . 109.5 ?
    H29A C29 H29C . . 109.5 ?
    H29B C29 H29C . . 109.5 ?
    O8 C30 H30A . . 109.5 ?
    O8 C30 H30B . . 109.5 ?
    H30A C30 H30B . . 109.5 ?
    O8 C30 H30C . . 109.5 ?
    H30A C30 H30C . . 109.5 ?
    H30B C30 H30C . . 109.5 ?
    C32 C31 C33 . . 107.86(14) ?
    C32 C31 C34 . . 110.15(14) ?
    C33 C31 C34 . . 106.63(14) ?
    C32 C31 C23 . . 110.42(13) ?
    C33 C31 C23 . . 111.20(14) ?
    C34 C31 C23 . . 110.47(13) ?
    C31 C32 H32A . . 109.5 ?
    C31 C32 H32B . . 109.5 ?
    H32A C32 H32B . . 109.5 ?
    C31 C32 H32C . . 109.5 ?
    H32A C32 H32C . . 109.5 ?
    H32B C32 H32C . . 109.5 ?
    C31 C33 H33A . . 109.5 ?
    C31 C33 H33B . . 109.5 ?
    H33A C33 H33B . . 109.5 ?
    C31 C33 H33C . . 109.5 ?
    H33A C33 H33C . . 109.5 ?
    H33B C33 H33C . . 109.5 ?
    C31 C34 H34A . . 109.5 ?
    C31 C34 H34B . . 109.5 ?
    H34A C34 H34B . . 109.5 ?
    C31 C34 H34C . . 109.5 ?
    H34A C34 H34C . . 109.5 ?
    H34B C34 H34C . . 109.5 ?
    C36 C35 O5 . . 118.61(14) ?
    C36 C35 C40 . . 122.36(15) ?
    O5 C35 C40 . . 118.99(14) ?
    C35 C36 C37 . . 118.95(16) ?
    C35 C36 H36 . . 120.5 ?
    C37 C36 H36 . . 120.5 ?
    C38 C37 C36 . . 119.99(16) ?
    C38 C37 H37 . . 120.0 ?
    C36 C37 H37 . . 120.0 ?
    C39 C38 C37 . . 120.34(16) ?
    C39 C38 H38 . . 119.8 ?
    C37 C38 H38 . . 119.8 ?
    C38 C39 C40 . . 121.05(17) ?
    C38 C39 H39 . . 119.5 ?
    C40 C39 H39 . . 119.5 ?
    C35 C40 C39 . . 117.27(15) ?
    C35 C40 C41 . . 120.93(14) ?
    C39 C40 C41 . . 121.76(15) ?
    C46 C41 C42 . . 117.55(15) ?
    C46 C41 C40 . . 122.54(14) ?
    C42 C41 C40 . . 119.87(14) ?
    C43 C42 C41 . . 121.49(16) ?
    C43 C42 H42 . . 119.3 ?
    C41 C42 H42 . . 119.3 ?
    C42 C43 C44 . . 119.69(16) ?
    C42 C43 H43 . . 120.2 ?
    C44 C43 H43 . . 120.2 ?
    C43 C44 C45 . . 120.24(16) ?
    C43 C44 H44 . . 119.9 ?
    C45 C44 H44 . . 119.9 ?
    C46 C45 C44 . . 119.44(16) ?
    C46 C45 H45 . . 120.3 ?
    C44 C45 H45 . . 120.3 ?
    C45 C46 C41 . . 121.59(14) ?
    C45 C46 O6 . . 117.75(14) ?
    C41 C46 O6 . . 120.42(14) ?
    O9 C47 Rh1 . . 178.18(14) ?
    C49 C48 C53 . . 122.03(15) ?
    C49 C48 O10 . . 117.51(15) ?
    C53 C48 O10 . . 120.07(14) ?
    C48 C49 C50 . . 119.49(17) ?
    C48 C49 H49 . . 120.3 ?
    C50 C49 H49 . . 120.3 ?
    C51 C50 C49 . . 119.80(18) ?
    C51 C50 H50 . . 120.1 ?
    C49 C50 H50 . . 120.1 ?
    C52 C51 C50 . . 120.24(18) ?
    C52 C51 H51 . . 119.9 ?
    C50 C51 H51 . . 119.9 ?
    C51 C52 C53 . . 121.33(18) ?
    C51 C52 H52 . . 119.3 ?
    C53 C52 H52 . . 119.3 ?
    C48 C53 C52 . . 117.10(16) ?
    C48 C53 C54 . . 122.85(15) ?
    C52 C53 C54 . . 120.03(16) ?
    C55 C54 C59 . . 117.24(16) ?
    C55 C54 C53 . . 121.13(15) ?
    C59 C54 C53 . . 121.56(15) ?
    C56 C55 C54 . . 121.30(17) ?
    C56 C55 H55 . . 119.4 ?
    C54 C55 H55 . . 119.4 ?
    C55 C56 C57 . . 120.16(17) ?
    C55 C56 H56 . . 119.9 ?
    C57 C56 H56 . . 119.9 ?
    C56 C57 C58 . . 119.96(17) ?
    C56 C57 H57 . . 120.0 ?
    C58 C57 H57 . . 120.0 ?
    C59 C58 C57 . . 119.29(16) ?
    C59 C58 H58 . . 120.4 ?
    C57 C58 H58 . . 120.4 ?
    C58 C59 O11 . . 118.50(14) ?
    C58 C59 C54 . . 122.03(15) ?
    O11 C59 C54 . . 119.22(15) ?
    C61 C60 C65 . . 121.49(14) ?
    C61 C60 O12 . . 119.68(14) ?
    C65 C60 O12 . . 118.65(14) ?
    C62 C61 C60 . . 116.82(15) ?
    C62 C61 C72 . . 119.58(15) ?
    C60 C61 C72 . . 123.55(15) ?
    C63 C62 C61 . . 121.98(15) ?
    C63 C62 H62 . . 119.0 ?
    C61 C62 H62 . . 119.0 ?
    O16 C63 C62 . . 124.31(15) ?
    O16 C63 C64 . . 115.61(15) ?
    C62 C63 C64 . . 120.08(15) ?
    C63 C64 C65 . . 119.73(15) ?
    C63 C64 H64 . . 120.1 ?
    C65 C64 H64 . . 120.1 ?
    C64 C65 C60 . . 119.50(15) ?
    C64 C65 C66 . . 117.14(14) ?
    C60 C65 C66 . . 123.34(14) ?
    C67 C66 C71 . . 119.21(15) ?
    C67 C66 C65 . . 117.61(14) ?
    C71 C66 C65 . . 123.14(14) ?
    C68 C67 C66 . . 120.13(15) ?
    C68 C67 H67 . . 119.9 ?
    C66 C67 H67 . . 119.9 ?
    O17 C68 C67 . . 115.78(15) ?
    O17 C68 C69 . . 124.23(15) ?
    C67 C68 C69 . . 119.98(15) ?
    C68 C69 C70 . . 121.84(16) ?
    C68 C69 H69 . . 119.1 ?
    C70 C69 H69 . . 119.1 ?
    C69 C70 C71 . . 117.07(15) ?
    C69 C70 C78 . . 119.88(16) ?
    C71 C70 C78 . . 123.04(16) ?
    O13 C71 C70 . . 117.83(14) ?
    O13 C71 C66 . . 120.66(14) ?
    C70 C71 C66 . . 121.40(15) ?
    C75 C72 C74 . . 107.51(17) ?
    C75 C72 C73 . . 110.06(16) ?
    C74 C72 C73 . . 106.79(16) ?
    C75 C72 C61 . . 109.59(14) ?
    C74 C72 C61 . . 111.42(15) ?
    C73 C72 C61 . . 111.36(14) ?
    C72 C73 H73A . . 109.5 ?
    C72 C73 H73B . . 109.5 ?
    H73A C73 H73B . . 109.5 ?
    C72 C73 H73C . . 109.5 ?
    H73A C73 H73C . . 109.5 ?
    H73B C73 H73C . . 109.5 ?
    C72 C74 H74A . . 109.5 ?
    C72 C74 H74B . . 109.5 ?
    H74A C74 H74B . . 109.5 ?
    C72 C74 H74C . . 109.5 ?
    H74A C74 H74C . . 109.5 ?
    H74B C74 H74C . . 109.5 ?
    C72 C75 H75A . . 109.5 ?
    C72 C75 H75B . . 109.5 ?
    H75A C75 H75B . . 109.5 ?
    C72 C75 H75C . . 109.5 ?
    H75A C75 H75C . . 109.5 ?
    H75B C75 H75C . . 109.5 ?
    O16 C76 H76A . . 109.5 ?
    O16 C76 H76B . . 109.5 ?
    H76A C76 H76B . . 109.5 ?
    O16 C76 H76C . . 109.5 ?
    H76A C76 H76C . . 109.5 ?
    H76B C76 H76C . . 109.5 ?
    O17 C77 H77A . . 109.5 ?
    O17 C77 H77B . . 109.5 ?
    H77A C77 H77B . . 109.5 ?
    O17 C77 H77C . . 109.5 ?
    H77A C77 H77C . . 109.5 ?
    H77B C77 H77C . . 109.5 ?
    C79 C78 C81 . . 110.80(18) ?
    C79 C78 C80 . . 107.26(17) ?
    C81 C78 C80 . . 106.73(18) ?
    C79 C78 C70 . . 109.91(16) ?
    C81 C78 C70 . . 110.40(15) ?
    C80 C78 C70 . . 111.65(16) ?
    C78 C79 H79A . . 109.5 ?
    C78 C79 H79B . . 109.5 ?
    H79A C79 H79B . . 109.5 ?
    C78 C79 H79C . . 109.5 ?
    H79A C79 H79C . . 109.5 ?
    H79B C79 H79C . . 109.5 ?
    C78 C80 H80A . . 109.5 ?
    C78 C80 H80B . . 109.5 ?
    H80A C80 H80B . . 109.5 ?
    C78 C80 H80C . . 109.5 ?
    H80A C80 H80C . . 109.5 ?
    H80B C80 H80C . . 109.5 ?
    C78 C81 H81A . . 109.5 ?
    C78 C81 H81B . . 109.5 ?
    H81A C81 H81B . . 109.5 ?
    C78 C81 H81C . . 109.5 ?
    H81A C81 H81C . . 109.5 ?
    H81B C81 H81C . . 109.5 ?
    C83 C82 C87 . . 122.22(18) ?
    C83 C82 O14 . . 118.04(16) ?
    C87 C82 O14 . . 119.58(17) ?
    C84 C83 C82 . . 119.14(19) ?
    C84 C83 H83 . . 120.4 ?
    C82 C83 H83 . . 120.4 ?
    C83 C84 C85 . . 119.9(2) ?
    C83 C84 H84 . . 120.1 ?
    C85 C84 H84 . . 120.1 ?
    C86 C85 C84 . . 120.7(2) ?
    C86 C85 H85 . . 119.7 ?
    C84 C85 H85 . . 119.7 ?
    C85 C86 C87 . . 120.69(19) ?
    C85 C86 H86 . . 119.7 ?
    C87 C86 H86 . . 119.7 ?
    C86 C87 C82 . . 117.38(18) ?
    C86 C87 C88 . . 122.22(17) ?
    C82 C87 C88 . . 120.31(17) ?
    C93 C88 C89 . . 117.54(18) ?
    C93 C88 C87 . . 121.07(16) ?
    C89 C88 C87 . . 121.34(17) ?
    C90 C89 C88 . . 120.9(2) ?
    C90 C89 H89 . . 119.5 ?
    C88 C89 H89 . . 119.5 ?
    C89 C90 C91 . . 120.22(19) ?
    C89 C90 H90 . . 119.9 ?
    C91 C90 H90 . . 119.9 ?
    C90 C91 C92 . . 120.0(2) ?
    C90 C91 H91 . . 120.0 ?
    C92 C91 H91 . . 120.0 ?
    C93 C92 C91 . . 119.14(19) ?
    C93 C92 H92 . . 120.4 ?
    C91 C92 H92 . . 120.4 ?
    C92 C93 C88 . . 122.14(17) ?
    C92 C93 O15 . . 119.42(17) ?
    C88 C93 O15 . . 118.40(16) ?
    C1 O1 P1 . . 126.60(10) ?
    C12 O2 P1 . . 119.87(9) ?
    C13 O3 P1 . . 128.64(10) ?
    C24 O4 P2 . . 120.30(9) ?
    C35 O5 P2 . . 115.59(9) ?
    C46 O6 P2 . . 126.53(10) ?
    C16 O7 C29 . . 117.25(15) ?
    C21 O8 C30 . . 116.22(13) ?
    C48 O10 P3 . . 125.20(10) ?
    C59 O11 P3 . . 120.47(10) ?
    C60 O12 P3 . . 125.01(10) ?
    C71 O13 P4 . . 127.26(11) ?
    C82 O14 P4 . . 123.17(11) ?
    C93 O15 P4 . . 116.16(11) ?
    C63 O16 C76 . . 117.26(15) ?
    C68 O17 C77 . . 117.24(15) ?
    O1 P1 O3 . . 100.33(6) ?
    O1 P1 O2 . . 99.78(6) ?
    O3 P1 O2 . . 93.64(6) ?
    O1 P1 Rh1 . . 113.71(4) ?
    O3 P1 Rh1 . . 120.63(4) ?
    O2 P1 Rh1 . . 124.12(4) ?
    O6 P2 O5 . . 99.93(6) ?
    O6 P2 O4 . . 100.91(6) ?
    O5 P2 O4 . . 95.49(6) ?
    O6 P2 Rh1 . . 113.09(4) ?
    O5 P2 Rh1 . . 122.18(4) ?
    O4 P2 Rh1 . . 121.13(4) ?
    O10 P3 O12 . . 99.18(6) ?
    O10 P3 O11 . . 100.23(6) ?
    O12 P3 O11 . . 95.66(6) ?
    O10 P3 Rh1 . . 110.13(4) ?
    O12 P3 Rh1 . . 126.79(4) ?
    O11 P3 Rh1 . . 120.20(5) ?
    O14 P4 O13 . . 97.63(7) ?
    O14 P4 O15 . . 99.05(6) ?
    O13 P4 O15 . . 96.77(7) ?
    C47 Rh1 P1 . . 99.54(5) ?
    C47 Rh1 P2 . . 97.23(5) ?
    P1 Rh1 P2 . . 118.789(15) ?
    C47 Rh1 P3 . . 98.70(5) ?
    P1 Rh1 P3 . . 128.401(15) ?
    P2 Rh1 P3 . . 106.081(15) ?
    C47 Rh1 H1 . . 176.5(8) ?
    P1 Rh1 H1 . . 77.5(8) ?
    P2 Rh1 H1 . . 85.8(8) ?
    P3 Rh1 H1 . . 82.0(8) ?
    C95 C94 C99 . . 120.0 ?
    C95 C94 C100 . . 117.2(3) ?
    C99 C94 C100 . . 122.8(3) ?
    C94 C95 C96 . . 120.0 ?
    C94 C95 D95 . . 120.0 ?
    C96 C95 D95 . . 120.0 ?
    C97 C96 C95 . . 120.0 ?
    C97 C96 D96 . . 120.0 ?
    C95 C96 D96 . . 120.0 ?
    C98 C97 C96 . . 120.0 ?
    C98 C97 D97 . . 120.0 ?
    C96 C97 D97 . . 120.0 ?
    C97 C98 C99 . . 120.0 ?
    C97 C98 D98 . . 120.0 ?
    C99 C98 D98 . . 120.0 ?
    C98 C99 C94 . . 120.0 ?
    C98 C99 D99 . . 120.0 ?
    C94 C99 D99 . . 120.0 ?
    C94 C100 D10A . . 109.5 ?
    C94 C100 D10B . . 109.5 ?
    D10A C100 D10B . . 109.5 ?
    C94 C100 D10C . . 109.5 ?
    D10A C100 D10C . . 109.5 ?
    D10B C100 D10C . . 109.5 ?
    C102 C101 C106 . . 120.0 ?
    C102 C101 C107 . . 122.2(4) ?
    C106 C101 C107 . . 117.8(4) ?
    C103 C102 C101 . . 120.0 ?
    C103 C102 D102 . . 120.0 ?
    C101 C102 D102 . . 120.0 ?
    C102 C103 C104 . . 120.0 ?
    C102 C103 D103 . . 120.0 ?
    C104 C103 D103 . . 120.0 ?
    C105 C104 C103 . . 120.0 ?
    C105 C104 D104 . . 120.0 ?
    C103 C104 D104 . . 120.0 ?
    C104 C105 C106 . . 120.0 ?
    C104 C105 D105 . . 120.0 ?
    C106 C105 D105 . . 120.0 ?
    C105 C106 C101 . . 120.0 ?
    C105 C106 D106 . . 120.0 ?
    C101 C106 D106 . . 120.0 ?
    C101 C107 D10D . . 109.5 ?
    C101 C107 D10E . . 109.5 ?
    D10D C107 D10E . . 109.5 ?
    C101 C107 D10F . . 109.5 ?
    D10D C107 D10F . . 109.5 ?
    D10E C107 D10F . . 109.5 ?
    C109 C108 C113 . . 120.0 ?
    C109 C108 C114 . . 118.5(7) ?
    C113 C108 C114 . . 121.5(7) ?
    C108 C109 C110 . . 120.0 ?
    C108 C109 D109 . . 120.0 ?
    C110 C109 D109 . . 120.0 ?
    C109 C110 C111 . . 120.0 ?
    C109 C110 D110 . . 120.0 ?
    C111 C110 D110 . . 120.0 ?
    C112 C111 C110 . . 120.0 ?
    C112 C111 D111 . . 120.0 ?
    C110 C111 D111 . . 120.0 ?
    C113 C112 C111 . . 120.0 ?
    C113 C112 D112 . . 120.0 ?
    C111 C112 D112 . . 120.0 ?
    C112 C113 C108 . . 120.0 ?
    C112 C113 D113 . . 120.0 ?
    C108 C113 D113 . . 120.0 ?
    C108 C114 D11A . . 109.5 ?
    C108 C114 D11B . . 109.5 ?
    D11A C114 D11B . . 109.5 ?
    C108 C114 D11C . . 109.5 ?
    D11A C114 D11C . . 109.5 ?
    D11B C114 D11C . . 109.5 ?
    C116 C115 C120 . . 120.0 ?
    C116 C115 C121 . . 119.7(4) ?
    C120 C115 C121 . . 120.3(4) ?
    C117 C116 C115 . . 120.0 ?
    C117 C116 D116 . . 120.0 ?
    C115 C116 D116 . . 120.0 ?
    C116 C117 C118 . . 120.0 ?
    C116 C117 D117 . . 120.0 ?
    C118 C117 D117 . . 120.0 ?
    C117 C118 C119 . . 120.0 ?
    C117 C118 D118 . . 120.0 ?
    C119 C118 D118 . . 120.0 ?
    C120 C119 C118 . . 120.0 ?
    C120 C119 D119 . . 120.0 ?
    C118 C119 D119 . . 120.0 ?
    C119 C120 C115 . . 120.0 ?
    C119 C120 D120 . . 120.0 ?
    C115 C120 D120 . . 120.0 ?
    C115 C121 D12A . . 109.5 ?
    C115 C121 D12B . . 109.5 ?
    D12A C121 D12B . . 109.5 ?
    C115 C121 D12C . . 109.5 ?
    D12A C121 D12C . . 109.5 ?
    D12B C121 D12C . . 109.5 ?
loop_
    _geom_torsion_atom_site_label_1
    _geom_torsion_atom_site_label_2
    _geom_torsion_atom_site_label_3
    _geom_torsion_atom_site_label_4
    _geom_torsion_site_symmetry_1
    _geom_torsion_site_symmetry_2
    _geom_torsion_site_symmetry_3
    _geom_torsion_site_symmetry_4
    _geom_torsion
    _geom_torsion_publ_flag
    O1 C1 C2 C3 . . . . 175.21(16) ?
    C6 C1 C2 C3 . . . . 1.6(3) ?
    C1 C2 C3 C4 . . . . -1.6(3) ?
    C2 C3 C4 C5 . . . . 0.7(3) ?
    C3 C4 C5 C6 . . . . 0.2(3) ?
    C2 C1 C6 C5 . . . . -0.7(3) ?
    O1 C1 C6 C5 . . . . -174.08(15) ?
    C2 C1 C6 C7 . . . . -178.26(16) ?
    O1 C1 C6 C7 . . . . 8.3(2) ?
    C4 C5 C6 C1 . . . . -0.2(3) ?
    C4 C5 C6 C7 . . . . 177.48(18) ?
    C1 C6 C7 C12 . . . . 42.9(2) ?
    C5 C6 C7 C12 . . . . -134.62(17) ?
    C1 C6 C7 C8 . . . . -143.71(17) ?
    C5 C6 C7 C8 . . . . 38.7(2) ?
    C12 C7 C8 C9 . . . . 1.9(2) ?
    C6 C7 C8 C9 . . . . -171.71(16) ?
    C7 C8 C9 C10 . . . . 0.8(3) ?
    C8 C9 C10 C11 . . . . -2.0(3) ?
    C9 C10 C11 C12 . . . . 0.5(3) ?
    C10 C11 C12 O2 . . . . 176.97(14) ?
    C10 C11 C12 C7 . . . . 2.4(2) ?
    C8 C7 C12 C11 . . . . -3.5(2) ?
    C6 C7 C12 C11 . . . . 170.10(15) ?
    C8 C7 C12 O2 . . . . -178.05(14) ?
    C6 C7 C12 O2 . . . . -4.5(2) ?
    C18 C13 C14 C15 . . . . 4.6(2) ?
    O3 C13 C14 C15 . . . . 179.17(15) ?
    C18 C13 C14 C25 . . . . -172.95(15) ?
    O3 C13 C14 C25 . . . . 1.7(2) ?
    C13 C14 C15 C16 . . . . -2.3(3) ?
    C25 C14 C15 C16 . . . . 175.28(17) ?
    C14 C15 C16 C17 . . . . -1.0(3) ?
    C14 C15 C16 O7 . . . . -179.87(17) ?
    O7 C16 C17 C18 . . . . -179.04(17) ?
    C15 C16 C17 C18 . . . . 2.2(3) ?
    O3 C13 C18 C17 . . . . -177.95(14) ?
    C14 C13 C18 C17 . . . . -3.5(2) ?
    O3 C13 C18 C19 . . . . -3.3(2) ?
    C14 C13 C18 C19 . . . . 171.24(15) ?
    C16 C17 C18 C13 . . . . 0.0(2) ?
    C16 C17 C18 C19 . . . . -175.17(15) ?
    C13 C18 C19 C20 . . . . -57.3(2) ?
    C17 C18 C19 C20 . . . . 117.56(16) ?
    C13 C18 C19 C24 . . . . 130.59(17) ?
    C17 C18 C19 C24 . . . . -54.5(2) ?
    C24 C19 C20 C21 . . . . 1.1(2) ?
    C18 C19 C20 C21 . . . . -171.10(14) ?
    C19 C20 C21 O8 . . . . -177.46(15) ?
    C19 C20 C21 C22 . . . . 4.9(2) ?
    O8 C21 C22 C23 . . . . 176.80(15) ?
    C20 C21 C22 C23 . . . . -5.4(3) ?
    C21 C22 C23 C24 . . . . -0.3(2) ?
    C21 C22 C23 C31 . . . . 177.82(15) ?
    C20 C19 C24 O4 . . . . 173.79(13) ?
    C18 C19 C24 O4 . . . . -14.1(2) ?
    C20 C19 C24 C23 . . . . -7.0(2) ?
    C18 C19 C24 C23 . . . . 165.06(14) ?
    C22 C23 C24 C19 . . . . 6.5(2) ?
    C31 C23 C24 C19 . . . . -171.59(14) ?
    C22 C23 C24 O4 . . . . -174.29(14) ?
    C31 C23 C24 O4 . . . . 7.6(2) ?
    C15 C14 C25 C27 . . . . 114.46(18) ?
    C13 C14 C25 C27 . . . . -68.1(2) ?
    C15 C14 C25 C28 . . . . -122.95(18) ?
    C13 C14 C25 C28 . . . . 54.5(2) ?
    C15 C14 C25 C26 . . . . -4.7(2) ?
    C13 C14 C25 C26 . . . . 172.79(18) ?
    C22 C23 C31 C32 . . . . 109.21(17) ?
    C24 C23 C31 C32 . . . . -72.75(19) ?
    C22 C23 C31 C33 . . . . -10.5(2) ?
    C24 C23 C31 C33 . . . . 167.54(15) ?
    C22 C23 C31 C34 . . . . -128.68(16) ?
    C24 C23 C31 C34 . . . . 49.3(2) ?
    O5 C35 C36 C37 . . . . 179.84(14) ?
    C40 C35 C36 C37 . . . . 2.3(2) ?
    C35 C36 C37 C38 . . . . -0.7(2) ?
    C36 C37 C38 C39 . . . . -1.3(3) ?
    C37 C38 C39 C40 . . . . 1.8(3) ?
    C36 C35 C40 C39 . . . . -1.8(2) ?
    O5 C35 C40 C39 . . . . -179.30(14) ?
    C36 C35 C40 C41 . . . . 175.77(15) ?
    O5 C35 C40 C41 . . . . -1.8(2) ?
    C38 C39 C40 C35 . . . . -0.3(2) ?
    C38 C39 C40 C41 . . . . -177.82(15) ?
    C35 C40 C41 C46 . . . . 42.8(2) ?
    C39 C40 C41 C46 . . . . -139.72(17) ?
    C35 C40 C41 C42 . . . . -134.81(17) ?
    C39 C40 C41 C42 . . . . 42.6(2) ?
    C46 C41 C42 C43 . . . . -1.1(3) ?
    C40 C41 C42 C43 . . . . 176.69(16) ?
    C41 C42 C43 C44 . . . . 0.9(3) ?
    C42 C43 C44 C45 . . . . 0.2(3) ?
    C43 C44 C45 C46 . . . . -1.1(3) ?
    C44 C45 C46 C41 . . . . 1.0(3) ?
    C44 C45 C46 O6 . . . . 175.23(15) ?
    C42 C41 C46 C45 . . . . 0.1(2) ?
    C40 C41 C46 C45 . . . . -177.57(15) ?
    C42 C41 C46 O6 . . . . -173.99(14) ?
    C40 C41 C46 O6 . . . . 8.3(2) ?
    C53 C48 C49 C50 . . . . 0.0(3) ?
    O10 C48 C49 C50 . . . . 172.80(15) ?
    C48 C49 C50 C51 . . . . 0.4(3) ?
    C49 C50 C51 C52 . . . . -0.1(3) ?
    C50 C51 C52 C53 . . . . -0.7(3) ?
    C49 C48 C53 C52 . . . . -0.7(3) ?
    O10 C48 C53 C52 . . . . -173.36(15) ?
    C49 C48 C53 C54 . . . . 177.79(16) ?
    O10 C48 C53 C54 . . . . 5.2(2) ?
    C51 C52 C53 C48 . . . . 1.1(3) ?
    C51 C52 C53 C54 . . . . -177.48(18) ?
    C48 C53 C54 C55 . . . . -140.80(18) ?
    C52 C53 C54 C55 . . . . 37.7(3) ?
    C48 C53 C54 C59 . . . . 42.1(2) ?
    C52 C53 C54 C59 . . . . -139.37(18) ?
    C59 C54 C55 C56 . . . . 0.8(3) ?
    C53 C54 C55 C56 . . . . -176.33(17) ?
    C54 C55 C56 C57 . . . . 0.3(3) ?
    C55 C56 C57 C58 . . . . -0.8(3) ?
    C56 C57 C58 C59 . . . . 0.2(3) ?
    C57 C58 C59 O11 . . . . 175.17(15) ?
    C57 C58 C59 C54 . . . . 1.0(3) ?
    C55 C54 C59 C58 . . . . -1.5(2) ?
    C53 C54 C59 C58 . . . . 175.65(16) ?
    C55 C54 C59 O11 . . . . -175.62(15) ?
    C53 C54 C59 O11 . . . . 1.5(2) ?
    C65 C60 C61 C62 . . . . 5.2(2) ?
    O12 C60 C61 C62 . . . . -179.67(14) ?
    C65 C60 C61 C72 . . . . -172.12(15) ?
    O12 C60 C61 C72 . . . . 3.0(2) ?
    C60 C61 C62 C63 . . . . 0.4(2) ?
    C72 C61 C62 C63 . . . . 177.87(16) ?
    C61 C62 C63 O16 . . . . 177.17(16) ?
    C61 C62 C63 C64 . . . . -4.1(3) ?
    O16 C63 C64 C65 . . . . -179.00(14) ?
    C62 C63 C64 C65 . . . . 2.2(2) ?
    C63 C64 C65 C60 . . . . 3.3(2) ?
    C63 C64 C65 C66 . . . . -175.42(14) ?
    C61 C60 C65 C64 . . . . -7.2(2) ?
    O12 C60 C65 C64 . . . . 177.68(13) ?
    C61 C60 C65 C66 . . . . 171.49(14) ?
    O12 C60 C65 C66 . . . . -3.6(2) ?
    C64 C65 C66 C67 . . . . -60.49(19) ?
    C60 C65 C66 C67 . . . . 120.80(17) ?
    C64 C65 C66 C71 . . . . 116.88(17) ?
    C60 C65 C66 C71 . . . . -61.8(2) ?
    C71 C66 C67 C68 . . . . 2.6(2) ?
    C65 C66 C67 C68 . . . . -179.96(14) ?
    C66 C67 C68 O17 . . . . -176.85(14) ?
    C66 C67 C68 C69 . . . . 2.6(2) ?
    O17 C68 C69 C70 . . . . 175.70(15) ?
    C67 C68 C69 C70 . . . . -3.7(3) ?
    C68 C69 C70 C71 . . . . -0.5(2) ?
    C68 C69 C70 C78 . . . . 178.19(16) ?
    C69 C70 C71 O13 . . . . -178.17(14) ?
    C78 C70 C71 O13 . . . . 3.2(2) ?
    C69 C70 C71 C66 . . . . 5.7(2) ?
    C78 C70 C71 C66 . . . . -172.86(16) ?
    C67 C66 C71 O13 . . . . 177.16(14) ?
    C65 C66 C71 O13 . . . . -0.2(2) ?
    C67 C66 C71 C70 . . . . -6.9(2) ?
    C65 C66 C71 C70 . . . . 175.81(15) ?
    C62 C61 C72 C75 . . . . -117.75(18) ?
    C60 C61 C72 C75 . . . . 59.5(2) ?
    C62 C61 C72 C74 . . . . 1.1(2) ?
    C60 C61 C72 C74 . . . . 178.41(18) ?
    C62 C61 C72 C73 . . . . 120.23(18) ?
    C60 C61 C72 C73 . . . . -62.5(2) ?
    C69 C70 C78 C79 . . . . 114.9(2) ?
    C71 C70 C78 C79 . . . . -66.5(2) ?
    C69 C70 C78 C81 . . . . -122.57(18) ?
    C71 C70 C78 C81 . . . . 56.0(2) ?
    C69 C70 C78 C80 . . . . -4.0(2) ?
    C71 C70 C78 C80 . . . . 174.55(17) ?
    C87 C82 C83 C84 . . . . 0.6(3) ?
    O14 C82 C83 C84 . . . . -174.73(17) ?
    C82 C83 C84 C85 . . . . -0.9(3) ?
    C83 C84 C85 C86 . . . . 0.1(3) ?
    C84 C85 C86 C87 . . . . 0.9(3) ?
    C85 C86 C87 C82 . . . . -1.1(3) ?
    C85 C86 C87 C88 . . . . 175.52(19) ?
    C83 C82 C87 C86 . . . . 0.4(3) ?
    O14 C82 C87 C86 . . . . 175.67(16) ?
    C83 C82 C87 C88 . . . . -176.36(17) ?
    O14 C82 C87 C88 . . . . -1.1(2) ?
    C86 C87 C88 C93 . . . . 138.6(2) ?
    C82 C87 C88 C93 . . . . -44.8(3) ?
    C86 C87 C88 C89 . . . . -44.0(3) ?
    C82 C87 C88 C89 . . . . 132.6(2) ?
    C93 C88 C89 C90 . . . . 2.7(3) ?
    C87 C88 C89 C90 . . . . -174.8(2) ?
    C88 C89 C90 C91 . . . . -0.7(4) ?
    C89 C90 C91 C92 . . . . -1.6(4) ?
    C90 C91 C92 C93 . . . . 1.8(3) ?
    C91 C92 C93 C88 . . . . 0.2(3) ?
    C91 C92 C93 O15 . . . . -177.48(19) ?
    C89 C88 C93 C92 . . . . -2.4(3) ?
    C87 C88 C93 C92 . . . . 175.04(18) ?
    C89 C88 C93 O15 . . . . 175.30(17) ?
    C87 C88 C93 O15 . . . . -7.2(3) ?
    C2 C1 O1 P1 . . . . 121.05(15) ?
    C6 C1 O1 P1 . . . . -65.25(19) ?
    C11 C12 O2 P1 . . . . 110.45(14) ?
    C7 C12 O2 P1 . . . . -74.80(16) ?
    C18 C13 O3 P1 . . . . -56.55(19) ?
    C14 C13 O3 P1 . . . . 128.80(14) ?
    C19 C24 O4 P2 . . . . -62.22(17) ?
    C23 C24 O4 P2 . . . . 118.58(13) ?
    C36 C35 O5 P2 . . . . 103.54(14) ?
    C40 C35 O5 P2 . . . . -78.83(15) ?
    C45 C46 O6 P2 . . . . 120.59(14) ?
    C41 C46 O6 P2 . . . . -65.06(19) ?
    C17 C16 O7 C29 . . . . -6.2(3) ?
    C15 C16 O7 C29 . . . . 172.64(18) ?
    C20 C21 O8 C30 . . . . 1.4(2) ?
    C22 C21 O8 C30 . . . . 179.10(15) ?
    C49 C48 O10 P3 . . . . 117.57(14) ?
    C53 C48 O10 P3 . . . . -69.48(19) ?
    C58 C59 O11 P3 . . . . 109.54(15) ?
    C54 C59 O11 P3 . . . . -76.13(17) ?
    C61 C60 O12 P3 . . . . 113.49(14) ?
    C65 C60 O12 P3 . . . . -71.29(17) ?
    C70 C71 O13 P4 . . . . 140.53(13) ?
    C66 C71 O13 P4 . . . . -43.4(2) ?
    C83 C82 O14 P4 . . . . -111.33(17) ?
    C87 C82 O14 P4 . . . . 73.18(19) ?
    C92 C93 O15 P4 . . . . -99.77(18) ?
    C88 C93 O15 P4 . . . . 82.43(19) ?
    C62 C63 O16 C76 . . . . 2.1(3) ?
    C64 C63 O16 C76 . . . . -176.72(17) ?
    C67 C68 O17 C77 . . . . -161.75(16) ?
    C69 C68 O17 C77 . . . . 18.8(2) ?
    C1 O1 P1 O3 . . . . -69.81(13) ?
    C1 O1 P1 O2 . . . . 25.75(13) ?
    C1 O1 P1 Rh1 . . . . 159.97(11) ?
    C13 O3 P1 O1 . . . . -134.97(12) ?
    C13 O3 P1 O2 . . . . 124.39(13) ?
    C13 O3 P1 Rh1 . . . . -9.31(14) ?
    C12 O2 P1 O1 . . . . 61.61(12) ?
    C12 O2 P1 O3 . . . . 162.76(11) ?
    C12 O2 P1 Rh1 . . . . -65.95(12) ?
    C46 O6 P2 O5 . . . . 23.49(13) ?
    C46 O6 P2 O4 . . . . -74.13(13) ?
    C46 O6 P2 Rh1 . . . . 154.98(11) ?
    C35 O5 P2 O6 . . . . 64.68(11) ?
    C35 O5 P2 O4 . . . . 166.79(10) ?
    C35 O5 P2 Rh1 . . . . -60.82(11) ?
    C24 O4 P2 O6 . . . . -134.54(11) ?
    C24 O4 P2 O5 . . . . 124.21(11) ?
    C24 O4 P2 Rh1 . . . . -8.87(12) ?
    C48 O10 P3 O12 . . . . -61.69(13) ?
    C48 O10 P3 O11 . . . . 35.82(14) ?
    C48 O10 P3 Rh1 . . . . 163.45(11) ?
    C60 O12 P3 O10 . . . . -145.21(12) ?
    C60 O12 P3 O11 . . . . 113.45(12) ?
    C60 O12 P3 Rh1 . . . . -21.42(14) ?
    C59 O11 P3 O10 . . . . 53.92(12) ?
    C59 O11 P3 O12 . . . . 154.33(12) ?
    C59 O11 P3 Rh1 . . . . -66.72(12) ?
    C82 O14 P4 O13 . . . . 56.31(14) ?
    C82 O14 P4 O15 . . . . -41.83(14) ?
    C71 O13 P4 O14 . . . . 156.89(13) ?
    C71 O13 P4 O15 . . . . -103.00(13) ?
    C93 O15 P4 O14 . . . . -51.64(14) ?
    C93 O15 P4 O13 . . . . -150.51(13) ?
    C99 C94 C95 C96 . . . . 0.0 ?
    C100 C94 C95 C96 . . . . -178.8(2) ?
    C94 C95 C96 C97 . . . . 0.0 ?
    C95 C96 C97 C98 . . . . 0.0 ?
    C96 C97 C98 C99 . . . . 0.0 ?
    C97 C98 C99 C94 . . . . 0.0 ?
    C95 C94 C99 C98 . . . . 0.0 ?
    C100 C94 C99 C98 . . . . 178.8(2) ?
    C106 C101 C102 C103 . . . . 0.0 ?
    C107 C101 C102 C103 . . . . -179.3(6) ?
    C101 C102 C103 C104 . . . . 0.0 ?
    C102 C103 C104 C105 . . . . 0.0 ?
    C103 C104 C105 C106 . . . . 0.0 ?
    C104 C105 C106 C101 . . . . 0.0 ?
    C102 C101 C106 C105 . . . . 0.0 ?
    C107 C101 C106 C105 . . . . 179.3(5) ?
    C113 C108 C109 C110 . . . . 0.0 ?
    C114 C108 C109 C110 . . . . 178.6(8) ?
    C108 C109 C110 C111 . . . . 0.0 ?
    C109 C110 C111 C112 . . . . 0.0 ?
    C110 C111 C112 C113 . . . . 0.0 ?
    C111 C112 C113 C108 . . . . 0.0 ?
    C109 C108 C113 C112 . . . . 0.0 ?
    C114 C108 C113 C112 . . . . -178.6(9) ?
    C120 C115 C116 C117 . . . . 0.0 ?
    C121 C115 C116 C117 . . . . 179.7(6) ?
    C115 C116 C117 C118 . . . . 0.0 ?
    C116 C117 C118 C119 . . . . 0.0 ?
    C117 C118 C119 C120 . . . . 0.0 ?
    C118 C119 C120 C115 . . . . 0.0 ?
    C116 C115 C120 C119 . . . . 0.0 ?
    C121 C115 C120 C119 . . . . -179.7(6) ?
_shelx_space_group_comment     ?
_shelx_hkl_file
;
  -2   0   0    0.43    0.04
  -3   0   0   67.33    1.33
  -3   0   0   68.20    1.28
  -4   0   0    4.15    0.15
  -4   0   0    3.90    0.19
  -4   0   0    3.76    0.16
   4   0   0    3.80    0.16
   4   0   0    3.90    0.19
  -5   0   0   18.97    0.44
  -5   0   0   17.90    0.50
  -5   0   0   18.83    0.41
  -5   0   0   18.55    0.47
   5   0   0   19.45    0.52
   5   0   0   18.91    0.46
   5   0   0   18.83    0.50
  -6   0   0   36.08    0.82
  -6   0   0   35.36    0.86
  -6   0   0   36.63    0.73
  -6   0   0   35.59    0.78
   6   0   0   36.65    0.88
   6   0   0   36.59    0.86
   6   0   0   35.93    0.80
  -7   0   0   55.04    1.16
  -7   0   0   56.11    1.10
  -7   0   0   55.95    1.21
  -7   0   0   54.80    1.26
   7   0   0   57.62    1.18
   7   0   0   56.41    1.28
   7   0   0   55.49    1.26
  -8   0   0    4.90    0.21
  -8   0   0    5.15    0.30
  -8   0   0    5.45    0.23
  -8   0   0    4.94    0.18
  -8   0   0    4.98    0.25
   8   0   0    5.41    0.31
   8   0   0    5.20    0.24
   8   0   0    5.65    0.30
  -9   0   0   12.79    0.45
  -9   0   0   12.77    0.50
  -9   0   0   12.37    0.39
  -9   0   0   12.33    0.37
  -9   0   0   12.63    0.33
   9   0   0   12.33    0.42
   9   0   0   13.87    0.51
   9   0   0   12.80    0.51
 -10   0   0   13.51    0.49
 -10   0   0   13.01    0.54
 -10   0   0   13.92    0.35
 -10   0   0   13.64    0.49
  10   0   0   14.42    0.57
  10   0   0   14.16    0.55
  10   0   0   14.36    0.47
 -11   0   0    0.52    0.15
 -11   0   0    0.50    0.19
  11   0   0    0.43    0.18
  11   0   0    0.35    0.17
 -12   0   0   16.12    0.60
 -12   0   0   17.84    0.69
 -12   0   0   17.29    0.70
  12   0   0   16.81    0.70
  12   0   0   17.50    0.69
 -13   0   0   -0.13    0.12
 -13   0   0    0.18    0.17
  13   0   0    0.25    0.20
  13   0   0    0.18    0.16
 -14   0   0    1.29    0.26
 -14   0   0    1.67    0.29
  14   0   0    0.71    0.23
  14   0   0    1.37    0.29
 -15   0   0    0.20    0.19
 -15   0   0    0.52    0.23
 -15   0   0    0.27    0.20
  15   0   0    0.30    0.22
  15   0   0    0.35    0.20
 -16   0   0    3.50    0.43
 -16   0   0    3.69    0.44
 -16   0   0    4.06    0.46
  16   0   0    3.67    0.43
  16   0   0    3.00    0.42
 -17   0   0    3.47    0.45
 -17   0   0    2.79    0.43
  17   0   0    2.69    0.40
  17   0   0    2.66    0.43
 -18   0   0    0.20    0.25
 -18   0   0    0.32    0.28
  18   0   0    0.22    0.26
  18  -1   0   12.97    0.81
 -18   1   0   13.66    0.80
 -18   1   0   12.73    0.79
  17  -1   0    2.49    0.41
  17  -1   0    2.40    0.39
 -17   1   0    2.28    0.39
 -17   1   0    1.89    0.37
  16  -1   0    2.02    0.35
  16  -1   0    1.94    0.37
 -16   1   0    2.47    0.37
 -16   1   0    2.06    0.35
  15  -1   0   -0.08    0.18
  15  -1   0   -0.15    0.16
 -15   1   0   -0.02    0.17
 -15   1   0   -0.18    0.15
  14  -1   0   -0.12    0.16
  14  -1   0    0.04    0.16
 -14   1   0    0.10    0.18
 -14   1   0    0.03    0.16
  13  -1   0    4.12    0.42
  13  -1   0    3.64    0.38
 -13   1   0    3.80    0.38
 -13   1   0    5.15    0.41
 -13   1   0    3.97    0.40
  12  -1   0    0.34    0.18
  12  -1   0    0.09    0.17
 -12   1   0    0.06    0.13
 -12   1   0    0.15    0.17
  11  -1   0   76.85    1.81
  11  -1   0   74.17    1.77
 -11   1   0   70.83    1.47
 -11   1   0   74.60    1.68
 -11   1   0   74.72    1.78
  10  -1   0    3.01    0.31
  10  -1   0    3.05    0.31
 -10   1   0    3.17    0.26
 -10   1   0    2.75    0.29
 -10   1   0    3.18    0.17
   9  -1   0   10.94    0.47
   9  -1   0    9.84    0.44
   9  -1   0   10.29    0.36
  -9   1   0   10.50    0.31
  -9   1   0   11.25    0.42
  -9   1   0   10.12    0.44
  -9   1   0   10.09    0.35
   8  -1   0   30.08    0.84
   8  -1   0   31.48    0.84
   8  -1   0   30.10    0.72
  -8   1   0   30.35    0.71
  -8   1   0   29.71    0.83
  -8   1   0   30.40    0.67
  -8   1   0   29.98    0.77
  -8   1   0   30.99    0.67
   7  -1   0    0.15    0.10
   7  -1   0    0.28    0.11
   7  -1   0    0.16    0.07
  -7   1   0    0.31    0.11
  -7   1   0    0.11    0.06
  -7   1   0    0.15    0.08
  -7   1   0    0.15    0.06
  -7   1   0    0.02    0.06
   6  -1   0   32.74    0.72
   6  -1   0   32.72    0.80
   6  -1   0   32.14    0.77
   6  -1   0   32.69    0.81
  -6   1   0   31.84    0.71
  -6   1   0   31.88    0.67
  -6   1   0   32.03    0.76
  -6   1   0   32.10    0.69
  -6   1   0   32.42    0.80
   5  -1   0    2.03    0.17
   5  -1   0    1.88    0.12
   5  -1   0    2.13    0.17
  -5   1   0    1.79    0.14
  -5   1   0    1.88    0.11
  -5   1   0    1.72    0.12
  -5   1   0    1.96    0.15
   4  -1   0   14.15    0.40
   4  -1   0   14.70    0.41
   4  -1   0   14.55    0.35
   4  -1   0   14.44    0.35
  -4   1   0   14.69    0.38
  -4   1   0   14.61    0.35
  -4   1   0   14.33    0.37
  -4   1   0   14.26    0.40
   3  -1   0   17.64    0.39
  -3   1   0   18.65    0.40
  -3   1   0   17.91    0.42
   2  -1   0    2.38    0.09
  -2   1   0    2.47    0.09
   1  -1   0  139.19    2.49
  -1   1   0  135.70    2.48
  -1   1   0  135.34    2.49
   0  -1   0    0.00    0.01
   0   1   0    0.02    0.01
  -1  -1   0  619.53   11.42
  -2  -1   0    0.80    0.07
  -3  -1   0   75.71    1.48
  -3  -1   0   77.74    1.45
  -4  -1   0   22.39    0.54
  -4  -1   0   23.17    0.51
  -4  -1   0   23.40    0.52
   4   1   0   23.50    0.56
   4   1   0   23.09    0.59
  -5  -1   0   23.89    0.54
  -5  -1   0   23.36    0.55
  -5  -1   0   23.47    0.58
   5   1   0   23.62    0.60
   5   1   0   24.13    0.61
   5   1   0   23.15    0.58
  -6  -1   0   59.33    1.21
  -6  -1   0   58.82    1.25
  -6  -1   0   56.10    1.17
  -6  -1   0   56.81    1.10
   6   1   0   59.23    1.21
   6   1   0   59.50    1.28
   6   1   0   57.20    1.25
  -7  -1   0   22.65    0.48
  -7  -1   0   23.36    0.59
  -7  -1   0   22.43    0.63
  -7  -1   0   23.53    0.56
   7   1   0   23.39    0.59
   7   1   0   22.39    0.63
   7   1   0   23.01    0.66
  -8  -1   0    9.80    0.33
  -8  -1   0   10.45    0.25
  -8  -1   0    9.82    0.40
  -8  -1   0   10.04    0.36
   8   1   0   10.26    0.36
   8   1   0   10.89    0.41
   8   1   0    9.31    0.41
  -9  -1   0   62.99    1.21
  -9  -1   0   62.17    1.34
  -9  -1   0   63.76    1.39
  -9  -1   0   63.88    1.47
   9   1   0   64.48    1.39
   9   1   0   64.60    1.47
   9   1   0   64.33    1.49
 -10  -1   0    1.93    0.24
 -10  -1   0    1.79    0.20
 -10  -1   0    1.74    0.17
 -10  -1   0    1.39    0.20
  10   1   0    1.76    0.19
  10   1   0    1.82    0.23
  10   1   0    1.72    0.23
 -11  -1   0   29.20    0.90
 -11  -1   0   29.65    0.89
 -11  -1   0   27.99    0.80
  11   1   0   30.01    0.92
  11   1   0   28.73    0.88
 -12  -1   0    0.62    0.16
 -12  -1   0    0.56    0.18
 -12  -1   0    0.56    0.20
  12   1   0    0.60    0.19
  12   1   0    0.52    0.20
 -13  -1   0    5.50    0.41
 -13  -1   0    4.56    0.39
 -13  -1   0    4.91    0.40
  13   1   0    5.12    0.40
  13   1   0    4.84    0.41
 -14  -1   0    3.54    0.38
 -14  -1   0    3.01    0.36
 -14  -1   0    4.21    0.41
  14   1   0    3.21    0.39
  14   1   0    3.74    0.38
 -15  -1   0    1.89    0.31
 -15  -1   0    1.15    0.28
 -15  -1   0    1.96    0.33
  15   1   0    1.57    0.32
  15   1   0    1.28    0.29
 -16  -1   0    6.40    0.52
 -16  -1   0    6.12    0.52
 -16  -1   0    6.60    0.52
  16   1   0    7.23    0.53
  16   1   0    6.79    0.55
 -17  -1   0    3.46    0.44
 -17  -1   0    2.59    0.40
  17   1   0    2.65    0.41
  17   1   0    2.19    0.39
 -18  -1   0    7.23    0.61
 -18  -1   0    6.65    0.58
  18   1   0    6.75    0.66
  18   1   0    5.75    0.58
 -19  -1   0   20.05    1.11
  19   1   0   19.52    1.04
  18  -2   0    6.32    0.65
 -18   2   0    5.44    0.58
 -18   2   0    5.27    0.58
  17  -2   0    1.31    0.34
 -17   2   0    2.24    0.40
 -17   2   0    1.97    0.38
  16  -2   0   -0.16    0.20
  16  -2   0    0.00    0.20
 -16   2   0   -0.01    0.20
 -16   2   0   -0.32    0.16
  15  -2   0    4.99    0.48
  15  -2   0    4.16    0.46
 -15   2   0    4.30    0.47
 -15   2   0    4.82    0.48
  14  -2   0    1.83    0.33
  14  -2   0    2.10    0.33
 -14   2   0    1.61    0.29
 -14   2   0    1.54    0.30
  13  -2   0    5.59    0.45
  13  -2   0    5.24    0.43
 -13   2   0    5.45    0.44
 -13   2   0    5.97    0.39
  12  -2   0    2.53    0.33
  12  -2   0    2.96    0.33
 -12   2   0    3.10    0.30
 -12   2   0    2.89    0.33
  11  -2   0    0.51    0.18
  11  -2   0    0.06    0.16
 -11   2   0    0.38    0.15
 -11   2   0    0.13    0.08
 -11   2   0    0.35    0.17
  10  -2   0   22.46    0.75
  10  -2   0   22.35    0.76
 -10   2   0   22.16    0.75
 -10   2   0   22.24    0.69
 -10   2   0   22.03    0.56
   9  -2   0    5.85    0.36
   9  -2   0    5.73    0.35
  -9   2   0    6.53    0.33
  -9   2   0    6.46    0.37
  -9   2   0    6.04    0.25
  -9   2   0    5.66    0.25
   8  -2   0    1.43    0.14
   8  -2   0    1.19    0.19
   8  -2   0    1.38    0.20
  -8   2   0    1.20    0.16
  -8   2   0    1.34    0.13
  -8   2   0    1.15    0.12
  -8   2   0    1.32    0.19
   7  -2   0    7.69    0.27
   7  -2   0    7.77    0.36
   7  -2   0    7.91    0.27
   7  -2   0    7.36    0.34
  -7   2   0    7.67    0.27
  -7   2   0    7.14    0.26
  -7   2   0    7.93    0.35
  -7   2   0    7.26    0.31
   6  -2   0   10.14    0.30
   6  -2   0   10.40    0.38
  -6   2   0   10.23    0.31
  -6   2   0   10.10    0.38
  -6   2   0   10.42    0.31
  -6   2   0   10.14    0.35
   5  -2   0    0.10    0.09
   5  -2   0    0.01    0.08
   5  -2   0    0.11    0.06
   5  -2   0    0.01    0.05
  -5   2   0    0.07    0.05
  -5   2   0    0.05    0.06
  -5   2   0   -0.03    0.07
  -5   2   0    0.03    0.07
   4  -2   0    3.99    0.15
   4  -2   0    3.98    0.20
  -4   2   0    4.01    0.19
  -4   2   0    3.80    0.20
  -4   2   0    4.07    0.16
  -4   2   0    4.21    0.17
   3  -2   0  151.15    2.87
   3  -2   0  141.03    2.80
   3  -2   0  147.97    2.72
  -3   2   0  149.82    2.78
  -3   2   0  148.78    2.80
  -3   2   0  148.72    2.74
   2  -2   0  165.74    2.98
   2  -2   0  160.50    3.04
  -2   2   0  166.31    3.00
  -2   2   0  160.12    3.03
   1  -2   0   10.72    0.23
  -1   2   0   10.59    0.25
   0  -2   0   10.18    0.22
   0   2   0   10.16    0.24
  -1  -2   0   77.80    1.46
  -1  -2   0   77.96    1.46
   1   2   0   78.66    1.47
  -2  -2   0   17.40    0.39
  -3  -2   0    0.57    0.08
  -3  -2   0    0.56    0.08
  -3  -2   0    0.71    0.09
  -4  -2   0  103.96    2.05
  -4  -2   0  104.73    2.04
  -4  -2   0  106.27    2.03
   4   2   0  108.38    2.06
  -5  -2   0   18.49    0.48
  -5  -2   0   18.75    0.46
  -5  -2   0   19.70    0.51
  -5  -2   0   18.62    0.50
  -5  -2   0   18.92    0.46
   5   2   0   18.72    0.49
   5   2   0   19.50    0.52
   5   2   0   19.10    0.49
  -6  -2   0    1.48    0.16
  -6  -2   0    1.35    0.13
  -6  -2   0    1.61    0.13
  -6  -2   0    1.05    0.14
   6   2   0    1.21    0.13
   6   2   0    1.27    0.14
   6   2   0    1.04    0.15
  -7  -2   0   71.28    1.42
  -7  -2   0   70.43    1.51
  -7  -2   0   67.97    1.48
  -7  -2   0   70.92    1.44
   7   2   0   67.26    1.51
   7   2   0   69.74    1.46
   7   2   0   70.14    1.49
  -8  -2   0   37.98    0.95
  -8  -2   0   39.20    0.98
  -8  -2   0   39.12    0.88
  -8  -2   0   39.77    0.91
   8   2   0   39.83    0.93
   8   2   0   39.29    0.96
   8   2   0   36.81    0.97
  -9  -2   0    2.41    0.18
  -9  -2   0    2.26    0.24
  -9  -2   0    2.33    0.23
  -9  -2   0    2.29    0.19
   9   2   0    2.28    0.23
   9   2   0    2.65    0.20
   9   2   0    2.92    0.24
 -10  -2   0   71.10    1.65
 -10  -2   0   73.52    1.67
 -10  -2   0   70.95    1.52
 -10  -2   0   69.47    1.66
 -10  -2   0   73.86    1.58
  10   2   0   72.20    1.69
  10   2   0   74.69    1.59
  10   2   0   71.45    1.65
 -11  -2   0    0.38    0.13
 -11  -2   0    0.23    0.16
 -11  -2   0    0.04    0.13
 -11  -2   0    0.47    0.17
  11   2   0    0.35    0.17
  11   2   0    0.41    0.16
  11   2   0    0.38    0.13
 -12  -2   0   17.22    0.66
 -12  -2   0   16.26    0.66
 -12  -2   0   14.76    0.56
 -12  -2   0   17.00    0.67
  12   2   0   16.52    0.64
  12   2   0   16.08    0.67
 -13  -2   0    3.67    0.38
 -13  -2   0    2.60    0.31
 -13  -2   0    2.94    0.33
  13   2   0    2.90    0.33
  13   2   0    2.90    0.33
 -14  -2   0    6.00    0.46
 -14  -2   0    5.69    0.43
 -14  -2   0    5.42    0.43
  14   2   0    5.74    0.46
  14   2   0    5.36    0.43
 -15  -2   0    7.01    0.51
 -15  -2   0    6.13    0.49
 -15  -2   0    6.13    0.50
  15   2   0    6.15    0.47
  15   2   0    6.08    0.50
 -16  -2   0    0.00    0.19
 -16  -2   0    0.00    0.18
 -16  -2   0   -0.10    0.18
  16   2   0   -0.11    0.18
  16   2   0    0.06    0.21
 -17  -2   0    1.25    0.31
 -17  -2   0    1.41    0.32
  17   2   0    1.28    0.34
  17   2   0    1.34    0.31
 -18  -2   0    4.52    0.52
 -18  -2   0    4.02    0.48
  18   2   0    2.64    0.44
  18   2   0    4.32    0.51
 -19  -2   0    5.99    0.61
 -19  -2   0    6.12    0.64
  19   2   0    5.35    0.58
  19   2   0    5.77    0.63
  18  -3   0    1.68    0.40
 -18   3   0    1.75    0.45
 -18   3   0    2.28    0.45
  17  -3   0    9.51    0.70
 -17   3   0   10.00    0.70
 -17   3   0   10.67    0.71
  16  -3   0    0.30    0.24
 -16   3   0    0.67    0.29
 -16   3   0    0.48    0.28
  15  -3   0    0.38    0.24
  15  -3   0    0.12    0.19
 -15   3   0    0.25    0.22
 -15   3   0    0.53    0.25
  14  -3   0    1.83    0.33
  14  -3   0    2.98    0.38
 -14   3   0    2.32    0.35
  13  -3   0    3.43    0.39
  13  -3   0    2.77    0.34
 -13   3   0    3.21    0.33
 -13   3   0    2.86    0.36
  12  -3   0   13.62    0.64
  12  -3   0   12.60    0.61
 -12   3   0   13.26    0.57
 -12   3   0   12.34    0.42
 -12   3   0   14.54    0.64
  11  -3   0    3.94    0.37
  11  -3   0    3.98    0.39
 -11   3   0    3.61    0.30
 -11   3   0    3.33    0.22
 -11   3   0    3.48    0.35
  10  -3   0   34.93    1.01
  10  -3   0   32.61    1.00
 -10   3   0   35.79    1.02
 -10   3   0   34.29    0.82
 -10   3   0   34.72    0.94
   9  -3   0    6.44    0.37
   9  -3   0    6.67    0.39
  -9   3   0    6.07    0.27
  -9   3   0    6.13    0.37
  -9   3   0    6.30    0.34
  -9   3   0    6.54    0.28
   8  -3   0    4.13    0.21
   8  -3   0    4.14    0.29
   8  -3   0    4.33    0.20
   8  -3   0    3.94    0.29
  -8   3   0    4.03    0.27
  -8   3   0    3.78    0.21
  -8   3   0    4.14    0.21
  -8   3   0    3.91    0.25
   7  -3   0    6.69    0.24
   7  -3   0    6.71    0.24
   7  -3   0    6.22    0.33
   7  -3   0    6.78    0.33
  -7   3   0    6.37    0.26
  -7   3   0    6.30    0.32
  -7   3   0    7.20    0.26
  -7   3   0    6.53    0.30
   6  -3   0    3.44    0.23
   6  -3   0    3.40    0.17
   6  -3   0    3.40    0.23
   6  -3   0    3.61    0.16
  -6   3   0    3.67    0.22
  -6   3   0    3.33    0.17
  -6   3   0    3.30    0.23
  -6   3   0    3.67    0.19
   5  -3   0    8.81    0.26
   5  -3   0    8.88    0.34
   5  -3   0   10.15    0.36
   5  -3   0    8.93    0.25
  -5   3   0    8.10    0.29
  -5   3   0    8.68    0.33
  -5   3   0    8.80    0.28
  -5   3   0    8.27    0.32
   4  -3   0   88.46    1.65
   4  -3   0   84.12    1.75
   4  -3   0   87.21    1.76
  -4   3   0   88.48    1.75
  -4   3   0   86.29    1.74
  -4   3   0   87.47    1.71
  -4   3   0   87.67    1.68
   3  -3   0    1.79    0.14
   3  -3   0    1.94    0.10
   3  -3   0    1.96    0.14
   3  -3   0    1.84    0.14
  -3   3   0    1.75    0.14
  -3   3   0    1.74    0.12
  -3   3   0    1.53    0.13
  -3   3   0    1.92    0.12
   2  -3   0   61.12    1.21
   2  -3   0   61.63    1.15
  -2   3   0   60.36    1.18
  -2   3   0   60.06    1.21
   1  -3   0   17.52    0.36
  -1   3   0   17.19    0.39
  -1   3   0   17.08    0.41
   0  -3   0    8.40    0.21
   0   3   0    8.39    0.23
  -1  -3   0   12.44    0.30
   1   3   0   12.35    0.31
  -2  -3   0  183.62    3.41
  -2  -3   0  182.84    3.40
   2   3   0  185.10    3.40
  -3  -3   0  107.76    2.06
  -3  -3   0  107.81    2.08
  -3  -3   0  109.10    2.05
  -4  -3   0   17.80    0.47
  -4  -3   0   18.80    0.44
  -4  -3   0   18.45    0.46
   4   3   0   18.75    0.48
  -5  -3   0   16.02    0.42
  -5  -3   0   15.89    0.44
  -5  -3   0   15.58    0.45
   5   3   0   15.85    0.43
   5   3   0   15.84    0.45
   5   3   0   15.83    0.46
  -6  -3   0   36.76    0.85
  -6  -3   0   36.00    0.86
  -6  -3   0   35.44    0.79
  -6  -3   0   36.85    0.83
   6   3   0   36.19    0.87
   6   3   0   35.82    0.83
   6   3   0   35.45    0.84
  -7  -3   0   23.87    0.61
  -7  -3   0   24.97    0.68
  -7  -3   0   25.70    0.62
  -7  -3   0   25.01    0.65
  -7  -3   0   23.68    0.66
   7   3   0   24.85    0.65
   7   3   0   24.18    0.68
   7   3   0   24.77    0.65
  -8  -3   0   43.32    0.98
  -8  -3   0   43.92    1.07
  -8  -3   0   44.48    0.99
  -8  -3   0   43.32    1.06
  -8  -3   0   45.08    1.05
   8   3   0   43.27    1.08
   8   3   0   44.88    1.04
   8   3   0   44.12    1.05
  -9  -3   0    6.64    0.28
  -9  -3   0    6.56    0.34
  -9  -3   0    6.23    0.34
  -9  -3   0    6.18    0.28
  -9  -3   0    6.18    0.32
   9   3   0    6.10    0.35
   9   3   0    5.69    0.31
   9   3   0    6.11    0.31
 -10  -3   0    4.10    0.24
 -10  -3   0    4.19    0.25
 -10  -3   0    3.96    0.30
 -10  -3   0    4.29    0.31
 -10  -3   0    4.39    0.31
  10   3   0    4.62    0.28
  10   3   0    4.55    0.34
  10   3   0    4.17    0.30
 -11  -3   0   25.26    0.73
 -11  -3   0   28.23    0.86
 -11  -3   0   26.38    0.81
 -11  -3   0   26.21    0.83
  11   3   0   25.99    0.82
  11   3   0   26.74    0.86
  11   3   0   26.55    0.77
 -12  -3   0    1.19    0.23
 -12  -3   0    1.37    0.24
 -12  -3   0    1.29    0.23
  12   3   0    1.16    0.21
  12   3   0    0.92    0.22
  12   3   0    1.36    0.21
 -13  -3   0    9.49    0.52
 -13  -3   0    9.31    0.52
 -13  -3   0    9.84    0.52
  13   3   0    9.62    0.50
  13   3   0    9.30    0.54
 -14  -3   0    6.18    0.45
 -14  -3   0    6.70    0.47
 -14  -3   0    6.19    0.46
  14   3   0    5.53    0.42
  14   3   0    5.81    0.47
 -15  -3   0    4.30    0.43
 -15  -3   0    4.55    0.44
 -15  -3   0    4.34    0.44
  15   3   0    5.24    0.45
  15   3   0    5.38    0.48
 -16  -3   0    6.13    0.51
 -16  -3   0    4.53    0.47
 -16  -3   0    5.93    0.48
  16   3   0    4.94    0.52
  16   3   0    4.54    0.47
 -17  -3   0   -0.18    0.19
 -17  -3   0    0.29    0.21
  17   3   0   -0.05    0.21
  17   3   0    0.22    0.23
 -18  -3   0    3.21    0.45
 -18  -3   0    4.04    0.51
  18   3   0    2.17    0.39
  18   3   0    3.30    0.48
 -19  -3   0    1.35    0.34
 -19  -3   0    1.23    0.34
  19   3   0    1.56    0.37
  19   3   0    0.92    0.38
  18  -4   0    2.94    0.49
  17  -4   0   -0.09    0.23
 -17   4   0   -0.14    0.20
 -17   4   0    0.15    0.24
  16  -4   0    3.39    0.46
 -16   4   0    3.97    0.49
 -16   4   0    3.20    0.46
  15  -4   0    1.10    0.29
 -15   4   0    0.84    0.27
 -15   4   0    1.48    0.32
  14  -4   0    1.88    0.33
  14  -4   0    1.71    0.32
 -14   4   0    2.38    0.34
  13  -4   0    4.76    0.46
  13  -4   0    4.36    0.44
 -13   4   0    5.23    0.44
 -13   4   0    4.99    0.39
  12  -4   0    2.38    0.33
  12  -4   0    2.06    0.32
 -12   4   0    2.20    0.20
 -12   4   0    2.49    0.29
 -12   4   0    2.53    0.33
  11  -4   0    2.42    0.32
  11  -4   0    2.04    0.28
 -11   4   0    1.87    0.19
 -11   4   0    1.68    0.25
 -11   4   0    1.91    0.26
  10  -4   0    8.55    0.47
  10  -4   0    9.10    0.49
 -10   4   0    9.03    0.44
 -10   4   0    8.53    0.35
 -10   4   0    8.17    0.46
   9  -4   0   58.23    1.42
   9  -4   0   56.24    1.42
  -9   4   0   57.40    1.41
  -9   4   0   55.34    1.25
  -9   4   0   58.08    1.36
   8  -4   0   31.07    0.88
   8  -4   0   31.32    0.89
  -8   4   0   31.57    0.88
  -8   4   0   30.57    0.74
  -8   4   0   30.92    0.84
  -8   4   0   31.60    0.77
   7  -4   0    2.66    0.26
   7  -4   0    2.57    0.15
   7  -4   0    2.40    0.15
   7  -4   0    2.45    0.22
  -7   4   0    2.83    0.22
  -7   4   0    2.57    0.22
  -7   4   0    2.77    0.18
  -7   4   0    2.76    0.17
   6  -4   0    3.76    0.17
   6  -4   0    3.49    0.25
   6  -4   0    3.90    0.17
   6  -4   0    3.27    0.23
  -6   4   0    3.45    0.20
  -6   4   0    3.64    0.23
  -6   4   0    3.37    0.18
  -6   4   0    3.71    0.24
   5  -4   0   50.99    1.14
   5  -4   0   50.62    1.15
   5  -4   0   50.36    1.00
   5  -4   0   50.39    1.00
  -5   4   0   49.31    1.04
  -5   4   0   49.17    1.07
  -5   4   0   49.14    1.12
  -5   4   0   50.33    1.12
   4  -4   0   17.93    0.52
   4  -4   0   18.51    0.41
   4  -4   0   18.07    0.51
  -4   4   0   17.25    0.44
  -4   4   0   16.91    0.47
  -4   4   0   18.62    0.50
  -4   4   0   17.90    0.50
   3  -4   0   23.23    0.59
   3  -4   0   23.72    0.49
   3  -4   0   22.62    0.58
   3  -4   0   23.11    0.58
  -3   4   0   23.65    0.58
  -3   4   0   23.38    0.57
  -3   4   0   23.80    0.56
  -3   4   0   23.10    0.54
   2  -4   0  240.63    4.43
   2  -4   0  239.98    4.36
  -2   4   0  240.72    4.44
  -2   4   0  240.43    4.41
  -2   4   0  233.28    4.43
   1  -4   0   16.29    0.40
   1  -4   0   16.54    0.37
  -1   4   0   17.13    0.41
  -1   4   0   17.54    0.42
   0  -4   0    0.34    0.06
   0   4   0    0.27    0.06
   0   4   0    0.20    0.06
  -1  -4   0    0.53    0.07
  -1  -4   0    0.51    0.07
  -1  -4   0    0.50    0.08
   1   4   0    0.68    0.09
   1   4   0    0.52    0.07
   1   4   0    0.43    0.07
  -2  -4   0  188.66    3.56
  -2  -4   0  191.80    3.58
  -2  -4   0  189.69    3.56
   2   4   0  194.95    3.57
   2   4   0  196.04    3.54
   2   4   0  188.56    3.56
  -3  -4   0   17.75    0.42
  -3  -4   0   18.23    0.47
  -3  -4   0   18.01    0.45
   3   4   0   18.44    0.45
   3   4   0   18.84    0.47
   3   4   0   17.96    0.47
   3   4   0   18.17    0.42
  -4  -4   0   32.40    0.72
  -4  -4   0   33.74    0.69
  -4  -4   0   32.90    0.76
  -4  -4   0   33.22    0.74
   4   4   0   32.43    0.76
   4   4   0   32.70    0.76
  -5  -4   0  131.10    2.48
  -5  -4   0  131.08    2.51
  -5  -4   0  129.56    2.52
   5   4   0  128.84    2.53
   5   4   0  130.80    2.49
   5   4   0  127.79    2.54
  -6  -4   0    9.68    0.36
  -6  -4   0   10.26    0.35
  -6  -4   0   10.62    0.34
   6   4   0    9.75    0.36
   6   4   0   10.98    0.39
   6   4   0   10.19    0.34
  -7  -4   0   37.20    0.89
  -7  -4   0   37.92    0.93
  -7  -4   0   37.12    0.91
  -7  -4   0   37.91    0.86
   7   4   0   38.60    0.95
   7   4   0   39.04    0.93
   7   4   0   39.15    0.90
  -8  -4   0    4.95    0.29
  -8  -4   0    4.99    0.27
  -8  -4   0    4.97    0.24
  -8  -4   0    4.71    0.24
  -8  -4   0    5.02    0.28
   8   4   0    5.24    0.31
   8   4   0    5.22    0.27
   8   4   0    4.99    0.28
  -9  -4   0    7.70    0.35
  -9  -4   0    7.10    0.30
  -9  -4   0    7.44    0.36
  -9  -4   0    7.62    0.37
  -9  -4   0    7.57    0.31
   9   4   0    7.29    0.34
   9   4   0    6.74    0.33
   9   4   0    7.18    0.38
 -10  -4   0   12.52    0.51
 -10  -4   0   11.93    0.43
 -10  -4   0   13.15    0.52
 -10  -4   0   12.69    0.49
 -10  -4   0   11.84    0.43
  10   4   0   13.07    0.49
  10   4   0   12.50    0.53
  10   4   0   12.39    0.48
 -11  -4   0    8.55    0.37
 -11  -4   0    8.25    0.44
 -11  -4   0    9.08    0.45
 -11  -4   0    8.79    0.38
 -11  -4   0    7.88    0.41
  11   4   0    8.94    0.48
  11   4   0    8.20    0.40
  11   4   0    8.75    0.43
 -12  -4   0    0.26    0.15
 -12  -4   0    0.12    0.14
 -12  -4   0    0.13    0.16
  12   4   0    0.12    0.14
  12   4   0    0.13    0.13
  12   4   0    0.34    0.18
 -13  -4   0    3.70    0.36
 -13  -4   0    3.25    0.31
 -13  -4   0    3.53    0.37
 -13  -4   0    3.61    0.37
  13   4   0    3.32    0.34
  13   4   0    3.00    0.37
 -14  -4   0   10.98    0.58
 -14  -4   0   10.82    0.58
 -14  -4   0   11.39    0.58
  14   4   0   12.08    0.59
  14   4   0   11.34    0.62
 -15  -4   0   16.76    0.75
 -15  -4   0   15.98    0.74
 -15  -4   0   16.20    0.72
  15   4   0   16.67    0.73
  15   4   0   15.91    0.77
 -16  -4   0    0.18    0.19
 -16  -4   0    0.07    0.21
 -16  -4   0   -0.03    0.18
  16   4   0    0.00    0.21
  16   4   0   -0.35    0.16
 -17  -4   0   17.40    0.81
 -17  -4   0   17.09    0.84
  17   4   0   16.75    0.81
  17   4   0   17.61    0.88
 -18  -4   0    1.99    0.36
 -18  -4   0    2.03    0.37
  18   4   0    1.83    0.39
  18   4   0    1.88    0.36
 -19  -4   0    0.38    0.28
 -19  -4   0    0.24    0.27
  19   4   0   -0.62    0.25
  17  -5   0    1.47    0.38
 -17   5   0    1.71    0.39
 -17   5   0    1.63    0.37
  16  -5   0    0.23    0.24
 -16   5   0    0.16    0.23
 -16   5   0    0.07    0.22
  15  -5   0    2.59    0.40
 -15   5   0    2.94    0.41
  14  -5   0   -0.01    0.20
 -14   5   0   -0.25    0.18
 -14   5   0   -0.12    0.17
  13  -5   0    4.05    0.42
  13  -5   0    4.56    0.45
 -13   5   0    4.63    0.39
 -13   5   0    5.17    0.32
 -13   5   0    3.82    0.41
  12  -5   0    3.42    0.38
  12  -5   0    2.93    0.36
 -12   5   0    3.07    0.25
 -12   5   0    2.80    0.35
 -12   5   0    3.15    0.33
  11  -5   0    2.06    0.29
  11  -5   0    2.96    0.34
 -11   5   0    3.56    0.25
 -11   5   0    3.71    0.39
 -11   5   0    3.30    0.33
  10  -5   0   18.22    0.71
  10  -5   0   18.43    0.72
 -10   5   0   18.58    0.58
 -10   5   0   18.55    0.71
 -10   5   0   19.35    0.67
   9  -5   0   10.26    0.50
   9  -5   0   11.00    0.51
  -9   5   0   11.08    0.47
  -9   5   0   10.96    0.49
  -9   5   0   10.81    0.41
   8  -5   0    1.24    0.20
   8  -5   0    0.73    0.17
  -8   5   0    0.74    0.13
  -8   5   0    1.08    0.19
  -8   5   0    0.99    0.13
  -8   5   0    0.96    0.17
   7  -5   0    5.63    0.21
   7  -5   0    5.06    0.20
   7  -5   0    4.96    0.30
   7  -5   0    4.45    0.31
  -7   5   0    5.04    0.24
  -7   5   0    5.28    0.29
  -7   5   0    5.21    0.26
  -7   5   0    5.15    0.30
   6  -5   0   10.48    0.42
   6  -5   0   10.46    0.30
   6  -5   0    9.89    0.42
   6  -5   0   10.10    0.41
   6  -5   0   10.73    0.29
  -6   5   0   10.00    0.34
  -6   5   0   10.16    0.40
  -6   5   0   10.25    0.40
  -6   5   0   10.18    0.36
   5  -5   0    1.71    0.19
   5  -5   0    1.61    0.11
   5  -5   0    1.85    0.12
   5  -5   0    2.12    0.21
   5  -5   0    1.72    0.19
  -5   5   0    1.75    0.18
  -5   5   0    1.81    0.16
  -5   5   0    1.69    0.18
  -5   5   0    1.66    0.14
   4  -5   0    1.07    0.14
   4  -5   0    1.17    0.11
   4  -5   0    1.09    0.14
   4  -5   0    1.19    0.10
   4  -5   0    1.05    0.14
   4  -5   0    1.22    0.15
  -4   5   0    1.17    0.12
  -4   5   0    1.08    0.13
  -4   5   0    1.08    0.14
  -4   5   0    1.08    0.13
   3  -5   0   27.90    0.68
   3  -5   0   27.86    0.69
   3  -5   0   28.01    0.58
  -3   5   0   27.50    0.68
  -3   5   0   28.03    0.66
  -3   5   0   27.61    0.64
  -3   5   0   27.19    0.67
   2  -5   0  191.62    3.47
   2  -5   0  189.57    3.55
  -2   5   0  189.63    3.52
  -2   5   0  188.76    3.56
  -2   5   0  185.15    3.55
  -2   5   0  186.61    3.53
   1  -5   0   26.84    0.60
   1  -5   0   26.08    0.66
   1  -5   0   26.65    0.57
   1  -5   0   26.46    0.59
  -1   5   0   26.01    0.61
  -1   5   0   26.49    0.62
  -1   5   0   26.62    0.62
   0  -5   0   73.32    1.44
   0  -5   0   77.22    1.44
   0  -5   0   75.10    1.44
   0  -5   0   75.05    1.52
   0   5   0   73.07    1.47
   0   5   0   73.82    1.44
   0   5   0   72.87    1.47
  -1  -5   0  201.96    3.80
  -1  -5   0  208.74    3.81
  -1  -5   0  198.65    3.80
   1   5   0  205.14    3.83
   1   5   0  207.33    3.81
   1   5   0  207.37    3.81
  -2  -5   0   14.79    0.37
  -2  -5   0   15.82    0.37
  -2  -5   0   15.08    0.41
  -2  -5   0   14.81    0.40
   2   5   0   15.62    0.39
   2   5   0   15.57    0.41
   2   5   0   15.06    0.41
   2   5   0   15.04    0.41
   2   5   0   14.87    0.41
  -3  -5   0   65.29    1.29
  -3  -5   0   64.87    1.33
  -3  -5   0   65.90    1.35
  -3  -5   0   65.76    1.34
  -3  -5   0   64.94    1.28
   3   5   0   67.24    1.30
   3   5   0   65.39    1.35
   3   5   0   65.16    1.34
   3   5   0   66.50    1.35
  -4  -5   0    1.26    0.09
  -4  -5   0    1.02    0.12
  -4  -5   0    1.43    0.12
  -4  -5   0    1.50    0.14
  -4  -5   0    1.51    0.15
  -4  -5   0    1.26    0.10
   4   5   0    1.48    0.11
   4   5   0    1.70    0.16
   4   5   0    1.61    0.15
  -5  -5   0    4.77    0.23
  -5  -5   0    4.85    0.25
  -5  -5   0    4.71    0.15
  -5  -5   0    4.52    0.19
  -5  -5   0    4.57    0.21
   5   5   0    4.28    0.24
   5   5   0    4.81    0.20
  -6  -5   0   28.81    0.76
  -6  -5   0   29.72    0.75
  -6  -5   0   28.71    0.58
  -6  -5   0   29.78    0.69
  -6  -5   0   30.81    0.73
   6   5   0   29.21    0.77
   6   5   0   30.62    0.76
   6   5   0   29.63    0.70
  -7  -5   0   26.48    0.72
  -7  -5   0   26.51    0.67
  -7  -5   0   27.57    0.71
   7   5   0   28.24    0.76
   7   5   0   27.45    0.69
   7   5   0   26.60    0.73
  -8  -5   0   45.80    1.10
  -8  -5   0   44.82    1.04
  -8  -5   0   45.22    1.01
  -8  -5   0   46.25    1.08
   8   5   0   43.93    1.04
   8   5   0   45.95    1.09
   8   5   0   43.13    1.11
  -9  -5   0   16.92    0.57
  -9  -5   0   15.73    0.50
  -9  -5   0   14.89    0.53
  -9  -5   0   16.35    0.49
  -9  -5   0   16.73    0.53
   9   5   0   16.36    0.55
   9   5   0   15.77    0.58
   9   5   0   16.14    0.53
 -10  -5   0   10.33    0.43
 -10  -5   0    9.59    0.39
 -10  -5   0    9.94    0.46
 -10  -5   0    9.84    0.45
 -10  -5   0   10.56    0.39
  10   5   0   10.97    0.46
  10   5   0   10.17    0.48
  10   5   0   10.28    0.43
 -11  -5   0    0.46    0.13
 -11  -5   0    0.60    0.13
 -11  -5   0    0.33    0.16
 -11  -5   0    0.45    0.17
 -11  -5   0    0.42    0.15
  11   5   0    0.43    0.17
  11   5   0    0.37    0.14
  11   5   0    0.56    0.16
 -12  -5   0   12.03    0.52
 -12  -5   0   11.84    0.54
 -12  -5   0   11.38    0.50
 -12  -5   0   10.97    0.54
  12   5   0   11.04    0.56
  12   5   0   11.82    0.52
  12   5   0   11.84    0.52
 -13  -5   0    3.00    0.34
 -13  -5   0    3.11    0.34
 -13  -5   0    2.34    0.27
 -13  -5   0    3.29    0.34
  13   5   0    2.79    0.30
  13   5   0    2.96    0.35
  13   5   0    3.32    0.34
 -14  -5   0    4.52    0.43
 -14  -5   0    5.32    0.42
 -14  -5   0    4.93    0.39
 -14  -5   0    5.41    0.39
  14   5   0    5.22    0.39
  14   5   0    4.52    0.47
 -15  -5   0    1.50    0.28
 -15  -5   0    1.81    0.31
 -15  -5   0    1.46    0.29
  15   5   0    2.09    0.30
  15   5   0    2.03    0.34
 -16  -5   0   25.78    0.99
 -16  -5   0   27.32    0.99
 -16  -5   0   26.69    1.01
  16   5   0   26.02    1.04
  16   5   0   26.28    0.96
 -17  -5   0    2.28    0.38
 -17  -5   0    2.69    0.60
 -17  -5   0    2.31    0.38
  17   5   0    2.26    0.36
  17   5   0    2.12    0.38
 -18  -5   0    3.29    0.45
 -18  -5   0    3.39    0.46
  18   5   0    3.30    0.47
 -19  -5   0    1.62    0.51
 -19  -5   0    1.31    0.38
  19   5   0    0.55    0.35
  17  -6   0    3.92    0.52
 -17   6   0    3.22    0.49
 -17   6   0    5.72    0.62
  16  -6   0    1.51    0.36
 -16   6   0    1.79    0.35
 -16   6   0    1.70    0.37
  15  -6   0    2.45    0.42
 -15   6   0    3.24    0.44
  14  -6   0    2.17    0.36
 -14   6   0    2.85    0.36
 -14   6   0    2.63    0.37
  13  -6   0    4.23    0.45
 -13   6   0    5.30    0.49
 -13   6   0    4.65    0.31
 -13   6   0    5.40    0.43
  12  -6   0    4.72    0.45
 -12   6   0    4.46    0.30
 -12   6   0    4.72    0.38
 -12   6   0    4.92    0.46
  11  -6   0    7.57    0.49
 -11   6   0    7.56    0.37
 -11   6   0    7.00    0.47
 -11   6   0    7.51    0.45
  10  -6   0    9.80    0.52
  10  -6   0    9.94    0.53
 -10   6   0   10.28    0.50
 -10   6   0   10.10    0.42
 -10   6   0    9.77    0.51
   9  -6   0    7.34    0.43
   9  -6   0    8.38    0.46
  -9   6   0    8.07    0.44
  -9   6   0    7.46    0.36
  -9   6   0    7.58    0.42
   8  -6   0   31.26    0.91
   8  -6   0   31.49    0.93
  -8   6   0   29.36    0.88
  -8   6   0   30.03    0.81
  -8   6   0   30.03    0.76
  -8   6   0   32.12    0.88
   7  -6   0   15.92    0.56
   7  -6   0   14.72    0.55
  -7   6   0   14.82    0.49
  -7   6   0   14.84    0.53
  -7   6   0   13.63    0.51
  -7   6   0   14.62    0.45
   6  -6   0    2.58    0.14
   6  -6   0    2.36    0.23
   6  -6   0    2.37    0.23
   6  -6   0    2.54    0.14
   6  -6   0    2.60    0.20
  -6   6   0    2.68    0.22
  -6   6   0    2.33    0.22
  -6   6   0    2.73    0.18
  -6   6   0    2.28    0.20
   5  -6   0    9.37    0.36
   5  -6   0    9.27    0.27
   5  -6   0    9.73    0.40
   5  -6   0    9.45    0.27
  -5   6   0    8.98    0.36
  -5   6   0   10.14    0.33
  -5   6   0    8.62    0.35
  -5   6   0    9.04    0.37
   4  -6   0   34.54    0.84
   4  -6   0   34.58    0.71
   4  -6   0   34.42    0.71
   4  -6   0   34.90    0.82
   4  -6   0   32.83    0.85
  -4   6   0   34.15    0.82
  -4   6   0   33.24    0.81
  -4   6   0   32.72    0.78
  -4   6   0   32.66    0.83
   3  -6   0    0.54    0.11
   3  -6   0    0.63    0.08
   3  -6   0    0.91    0.13
   3  -6   0    0.85    0.08
  -3   6   0    0.87    0.12
  -3   6   0    0.68    0.10
  -3   6   0    0.69    0.12
  -3   6   0    0.64    0.11
   2  -6   0    0.31    0.06
   2  -6   0    0.32    0.06
   2  -6   0    0.38    0.09
  -2   6   0    0.36    0.09
  -2   6   0    0.39    0.07
  -2   6   0    0.28    0.08
  -2   6   0    0.27    0.09
  -2   6   0    0.31    0.09
   1  -6   0   32.83    0.75
   1  -6   0   32.43    0.73
   1  -6   0   33.14    0.69
   1  -6   0   32.90    0.70
  -1   6   0   32.11    0.75
  -1   6   0   31.79    0.75
  -1   6   0   32.76    0.69
   0  -6   0    0.59    0.08
   0  -6   0    0.54    0.08
   0  -6   0    0.55    0.08
   0  -6   0    0.62    0.09
   0   6   0    0.60    0.10
   0   6   0    0.68    0.11
   0   6   0    0.76    0.11
   0   6   0    0.60    0.09
   0   6   0    0.71    0.09
  -1  -6   0  412.85    7.51
  -1  -6   0  409.76    7.54
  -1  -6   0  417.41    7.55
  -1  -6   0  412.42    7.53
   1   6   0  410.94    7.54
   1   6   0  411.57    7.56
   1   6   0  410.27    7.57
   1   6   0  407.60    7.55
  -2  -6   0  179.25    3.39
  -2  -6   0  182.76    3.44
  -2  -6   0  180.74    3.41
  -2  -6   0  181.13    3.42
  -2  -6   0  183.72    3.37
   2   6   0  178.94    3.43
   2   6   0  181.59    3.44
   2   6   0  181.57    3.40
  -3  -6   0   21.80    0.55
  -3  -6   0   21.98    0.51
  -3  -6   0   21.84    0.51
  -3  -6   0   21.80    0.57
  -3  -6   0   21.63    0.56
   3   6   0   21.48    0.56
   3   6   0   22.03    0.57
   3   6   0   20.72    0.52
   3   6   0   22.20    0.57
  -4  -6   0    0.16    0.06
  -4  -6   0    0.07    0.08
  -4  -6   0    0.09    0.07
  -4  -6   0    0.18    0.06
  -4  -6   0    0.11    0.08
   4   6   0    0.21    0.09
   4   6   0    0.05    0.08
   4   6   0    0.27    0.07
   4   6   0    0.07    0.08
  -5  -6   0    6.64    0.26
  -5  -6   0    7.27    0.29
  -5  -6   0    6.78    0.30
  -5  -6   0    7.31    0.31
  -5  -6   0    7.21    0.23
  -5  -6   0    7.33    0.22
   5   6   0    6.90    0.30
   5   6   0    7.48    0.25
   5   6   0    7.40    0.31
   5   6   0    7.05    0.26
  -6  -6   0    3.91    0.21
  -6  -6   0    4.03    0.14
  -6  -6   0    3.87    0.24
  -6  -6   0    3.88    0.23
  -6  -6   0    3.90    0.24
  -6  -6   0    3.78    0.19
   6   6   0    3.56    0.24
   6   6   0    3.79    0.25
   6   6   0    4.26    0.20
  -7  -6   0   19.05    0.55
  -7  -6   0   19.23    0.52
  -7  -6   0   18.49    0.57
  -7  -6   0   19.27    0.60
   7   6   0   19.41    0.53
   7   6   0   19.39    0.59
   7   6   0   19.20    0.60
  -8  -6   0   14.24    0.50
  -8  -6   0   14.45    0.45
  -8  -6   0   14.48    0.52
  -8  -6   0   13.91    0.48
   8   6   0   14.21    0.53
   8   6   0   15.19    0.47
   8   6   0   14.09    0.51
  -9  -6   0    0.10    0.10
  -9  -6   0    0.04    0.11
  -9  -6   0    0.09    0.09
  -9  -6   0    0.03    0.08
  -9  -6   0   -0.01    0.10
   9   6   0    0.16    0.12
   9   6   0    0.12    0.09
   9   6   0   -0.05    0.10
 -10  -6   0    0.33    0.11
 -10  -6   0    0.16    0.12
 -10  -6   0    0.24    0.11
 -10  -6   0    0.17    0.13
 -10  -6   0    0.25    0.13
 -10  -6   0    0.53    0.13
  10   6   0    0.25    0.12
  10   6   0    0.26    0.12
  10   6   0    0.19    0.14
 -11  -6   0   -0.22    0.10
 -11  -6   0   -0.29    0.09
 -11  -6   0    0.10    0.10
 -11  -6   0   -0.06    0.11
 -11  -6   0   -0.19    0.11
  11   6   0    0.13    0.13
  11   6   0    0.03    0.11
  11   6   0    0.08    0.15
 -12  -6   0    1.38    0.23
 -12  -6   0    1.32    0.24
 -12  -6   0    1.70    0.24
 -12  -6   0    1.53    0.23
  12   6   0    1.69    0.24
  12   6   0    1.76    0.23
  12   6   0    1.60    0.25
 -13  -6   0    3.45    0.33
 -13  -6   0    3.54    0.34
 -13  -6   0    4.11    0.39
 -13  -6   0    3.36    0.34
  13   6   0    3.57    0.34
  13   6   0    3.39    0.37
  13   6   0    3.18    0.32
 -14  -6   0    0.36    0.17
 -14  -6   0    0.36    0.18
 -14  -6   0    0.49    0.20
 -14  -6   0    0.45    0.20
  14   6   0    0.59    0.18
  14   6   0    0.28    0.21
 -15  -6   0    1.56    0.27
 -15  -6   0    1.42    0.29
 -15  -6   0    1.34    0.27
 -15  -6   0    1.84    0.30
  15   6   0    1.83    0.34
  15   6   0    1.60    0.28
 -16  -6   0    4.40    0.43
 -16  -6   0    5.41    0.47
 -16  -6   0    4.89    0.48
 -16  -6   0    4.11    0.45
  16   6   0    4.44    0.52
  16   6   0    3.75    0.46
 -17  -6   0    0.21    0.24
 -17  -6   0    0.39    0.23
 -17  -6   0    0.86    0.29
 -17  -6   0    1.07    0.34
  17   6   0    0.37    0.25
 -18  -6   0    2.65    0.43
 -18  -6   0    3.50    0.66
  18   6   0    2.13    0.41
 -19  -6   0    2.62    0.43
  19   6   0    0.97    0.38
  17  -7   0    4.94    0.59
  16  -7   0    9.29    0.73
 -16   7   0   11.44    0.75
 -16   7   0   11.34    0.74
  15  -7   0    8.68    0.64
 -15   7   0    7.95    0.62
  14  -7   0   11.09    0.68
 -14   7   0   10.31    0.60
 -14   7   0   10.91    0.65
  13  -7   0    3.85    0.45
 -13   7   0    3.90    0.31
 -13   7   0    3.48    0.42
 -13   7   0    4.21    0.41
  12  -7   0   23.23    0.91
 -12   7   0   22.28    0.87
 -12   7   0   24.48    0.75
 -12   7   0   22.29    0.83
  11  -7   0   -0.03    0.16
 -11   7   0   -0.28    0.10
 -11   7   0    0.11    0.16
 -11   7   0    0.10    0.18
  10  -7   0   27.18    0.93
 -10   7   0   26.71    0.90
 -10   7   0   27.68    0.80
 -10   7   0   27.96    0.88
   9  -7   0    8.43    0.48
  -9   7   0    8.12    0.45
  -9   7   0    7.65    0.38
  -9   7   0    7.61    0.42
   8  -7   0    0.84    0.20
  -8   7   0    0.94    0.19
  -8   7   0    0.87    0.14
  -8   7   0    0.86    0.19
  -8   7   0    0.96    0.16
   7  -7   0   40.86    1.09
  -7   7   0   40.41    1.05
  -7   7   0   38.69    0.94
  -7   7   0   39.08    1.00
  -7   7   0   41.67    1.05
   6  -7   0    6.94    0.33
   6  -7   0    8.01    0.25
   6  -7   0    8.30    0.40
  -6   7   0    7.60    0.36
  -6   7   0    7.36    0.31
  -6   7   0    7.41    0.36
  -6   7   0    7.74    0.35
   5  -7   0    2.03    0.20
   5  -7   0    1.66    0.21
   5  -7   0    1.84    0.13
   5  -7   0    2.16    0.13
  -5   7   0    1.98    0.20
  -5   7   0    1.74    0.18
  -5   7   0    1.96    0.17
  -5   7   0    1.70    0.18
   4  -7   0   18.54    0.56
   4  -7   0   19.22    0.44
   4  -7   0   18.08    0.44
   4  -7   0   18.97    0.55
  -4   7   0   17.45    0.51
  -4   7   0   17.66    0.56
  -4   7   0   18.61    0.55
  -4   7   0   17.95    0.53
   3  -7   0   23.23    0.63
   3  -7   0   23.31    0.53
   3  -7   0   23.89    0.53
   3  -7   0   22.48    0.62
  -3   7   0   23.47    0.60
  -3   7   0   22.10    0.62
  -3   7   0   22.35    0.63
  -3   7   0   22.81    0.60
   2  -7   0   93.97    1.81
   2  -7   0   94.18    1.89
   2  -7   0   97.32    1.81
  -2   7   0   91.91    1.91
  -2   7   0   91.51    1.88
  -2   7   0   93.35    1.84
  -2   7   0   94.65    1.85
   1  -7   0    5.22    0.23
   1  -7   0    5.25    0.24
   1  -7   0    5.40    0.20
   1  -7   0    5.26    0.21
  -1   7   0    5.28    0.24
  -1   7   0    5.23    0.22
  -1   7   0    5.15    0.20
  -1   7   0    5.42    0.25
  -1   7   0    6.01    0.20
  -1   7   0    5.42    0.25
   0  -7   0   24.79    0.59
   0  -7   0   25.53    0.63
   0  -7   0   24.62    0.58
   0  -7   0   25.97    0.60
   0   7   0   25.50    0.59
   0   7   0   25.62    0.63
   0   7   0   23.46    0.62
   0   7   0   25.29    0.63
   0   7   0   25.06    0.61
  -1  -7   0    2.90    0.17
  -1  -7   0    3.00    0.17
  -1  -7   0    2.96    0.16
  -1  -7   0    2.94    0.18
   1   7   0    2.77    0.18
   1   7   0    2.86    0.17
   1   7   0    3.01    0.18
   1   7   0    2.90    0.18
   1   7   0    3.05    0.20
  -2  -7   0   18.27    0.50
  -2  -7   0   19.35    0.46
  -2  -7   0   18.36    0.48
  -2  -7   0   18.47    0.49
   2   7   0   18.56    0.51
   2   7   0   18.89    0.49
   2   7   0   18.14    0.51
  -3  -7   0    0.86    0.12
  -3  -7   0    0.83    0.11
  -3  -7   0    0.79    0.11
  -3  -7   0    0.86    0.10
  -3  -7   0    0.75    0.10
   3   7   0    0.83    0.12
   3   7   0    0.81    0.13
   3   7   0    0.62    0.10
  -4  -7   0    3.77    0.18
  -4  -7   0    3.52    0.21
  -4  -7   0    3.87    0.23
  -4  -7   0    3.86    0.23
  -4  -7   0    3.55    0.18
   4   7   0    3.74    0.22
   4   7   0    3.78    0.19
   4   7   0    3.75    0.24
   4   7   0    4.16    0.24
  -5  -7   0   15.14    0.39
  -5  -7   0   14.50    0.42
  -5  -7   0   14.91    0.37
  -5  -7   0   15.80    0.49
  -5  -7   0   14.59    0.48
  -5  -7   0   14.36    0.46
   5   7   0   15.73    0.41
   5   7   0   14.93    0.49
   5   7   0   15.23    0.49
   5   7   0   14.75    0.42
  -6  -7   0    5.47    0.28
  -6  -7   0    5.89    0.26
  -6  -7   0    5.30    0.29
  -6  -7   0    5.71    0.19
  -6  -7   0    5.85    0.30
  -6  -7   0    5.76    0.22
   6   7   0    5.46    0.29
   6   7   0    5.06    0.29
   6   7   0    5.76    0.24
  -7  -7   0    8.43    0.29
  -7  -7   0    7.78    0.36
  -7  -7   0    8.09    0.36
  -7  -7   0    7.56    0.34
  -7  -7   0    7.82    0.32
   7   7   0    7.11    0.35
   7   7   0    8.09    0.31
   7   7   0    6.66    0.34
  -8  -7   0    6.34    0.28
  -8  -7   0    6.14    0.33
  -8  -7   0    6.55    0.31
  -8  -7   0    5.96    0.32
  -8  -7   0    6.18    0.34
   8   7   0    5.39    0.32
   8   7   0    6.55    0.35
   8   7   0    6.50    0.29
  -9  -7   0    8.55    0.42
  -9  -7   0    8.77    0.41
  -9  -7   0    9.25    0.37
  -9  -7   0    9.01    0.39
  -9  -7   0    8.99    0.41
   9   7   0    9.45    0.44
   9   7   0    9.05    0.37
   9   7   0    9.89    0.44
 -10  -7   0    6.23    0.30
 -10  -7   0    6.43    0.33
 -10  -7   0    6.93    0.37
 -10  -7   0    7.33    0.39
 -10  -7   0    6.86    0.37
 -10  -7   0    7.14    0.40
  10   7   0    6.70    0.38
  10   7   0    6.58    0.34
  10   7   0    7.35    0.41
 -11  -7   0    1.11    0.20
 -11  -7   0    1.71    0.24
 -11  -7   0    1.43    0.24
 -11  -7   0    1.25    0.22
 -11  -7   0    1.50    0.20
 -11  -7   0    1.37    0.20
  11   7   0    1.40    0.23
  11   7   0    0.94    0.20
  11   7   0    1.37    0.20
 -12  -7   0    4.42    0.35
 -12  -7   0    3.26    0.31
 -12  -7   0    3.41    0.33
 -12  -7   0    3.49    0.35
 -12  -7   0    2.86    0.31
  12   7   0    4.03    0.31
  12   7   0    2.66    0.34
  12   7   0    3.53    0.34
 -13  -7   0   13.88    0.62
 -13  -7   0   13.18    0.56
 -13  -7   0   13.51    0.59
 -13  -7   0   13.23    0.62
 -13  -7   0   14.17    0.64
  13   7   0   11.95    0.54
  13   7   0   13.66    0.60
  13   7   0   12.29    0.63
 -14  -7   0    3.74    0.39
 -14  -7   0    3.30    0.34
 -14  -7   0    3.72    0.40
 -14  -7   0    3.42    0.35
 -14  -7   0    3.37    0.38
  14   7   0    2.95    0.39
  14   7   0    3.85    0.36
  14   7   0    2.81    0.33
 -15  -7   0    0.04    0.16
 -15  -7   0    0.22    0.19
 -15  -7   0    0.19    0.19
 -15  -7   0    0.51    0.19
 -15  -7   0    0.55    0.24
  15   7   0    0.01    0.19
 -16  -7   0    3.37    0.42
 -16  -7   0    2.85    0.38
 -16  -7   0    3.28    0.41
  16   7   0    2.64    0.40
 -17  -7   0    9.51    0.63
 -17  -7   0   10.90    1.06
 -17  -7   0    9.89    0.65
  17   7   0    9.15    0.66
 -18  -7   0    0.90    0.29
 -18  -7   0    0.10    0.25
  18   7   0    0.07    0.26
 -19  -7   0    3.17    0.48
  19   7   0    3.25    0.51
  16  -8   0    0.06    0.26
 -16   8   0    0.19    0.26
  15  -8   0    1.11    0.34
 -15   8   0    1.16    0.34
  14  -8   0    3.27    0.45
 -14   8   0    3.07    0.42
 -14   8   0    2.37    0.35
 -14   8   0    3.54    0.35
  13  -8   0   31.37    1.15
 -13   8   0   34.11    1.10
 -13   8   0   32.34    0.95
 -13   8   0   33.00    1.14
  12  -8   0    2.90    0.39
 -12   8   0    3.28    0.31
 -12   8   0    2.96    0.36
 -12   8   0    3.40    0.39
  11  -8   0   31.45    1.07
 -11   8   0   30.69    1.03
 -11   8   0   32.43    1.03
 -11   8   0   31.64    0.92
  10  -8   0    1.03    0.25
 -10   8   0    0.98    0.22
 -10   8   0    0.97    0.22
 -10   8   0    0.91    0.18
   9  -8   0    8.27    0.49
  -9   8   0    8.47    0.47
  -9   8   0    9.42    0.43
  -9   8   0    7.62    0.45
   8  -8   0    1.74    0.24
  -8   8   0    1.99    0.31
  -8   8   0    1.79    0.22
  -8   8   0    1.71    0.25
  -8   8   0    2.02    0.25
   7  -8   0    3.63    0.30
  -7   8   0    3.73    0.29
  -7   8   0    4.41    0.29
  -7   8   0    2.77    0.27
  -7   8   0    3.87    0.24
   6  -8   0   24.01    0.76
   6  -8   0   24.60    0.71
  -6   8   0   23.72    0.71
  -6   8   0   22.93    0.70
  -6   8   0   23.44    0.65
  -6   8   0   25.19    0.75
   5  -8   0   10.12    0.43
   5  -8   0   10.32    0.45
   5  -8   0   10.15    0.41
   5  -8   0   10.57    0.31
   5  -8   0   10.55    0.31
  -5   8   0   10.73    0.42
  -5   8   0   10.27    0.43
  -5   8   0    9.76    0.40
  -5   8   0   10.37    0.38
   4  -8   0   45.00    1.12
   4  -8   0   47.52    0.96
   4  -8   0   44.77    1.08
   4  -8   0   47.21    0.95
   4  -8   0   45.22    1.09
  -4   8   0   46.25    1.05
  -4   8   0   44.87    1.09
  -4   8   0   46.30    1.06
  -4   8   0   45.22    1.10
   3  -8   0   61.01    1.25
   3  -8   0   62.30    1.36
   3  -8   0   63.15    1.24
   3  -8   0   62.67    1.37
  -3   8   0   62.20    1.32
  -3   8   0   62.09    1.34
  -3   8   0   59.97    1.37
  -3   8   0   61.69    1.37
   2  -8   0   59.43    1.21
   2  -8   0   60.79    1.29
   2  -8   0   60.07    1.20
   2  -8   0   57.66    1.30
  -2   8   0   59.77    1.29
  -2   8   0   59.00    1.31
  -2   8   0   60.56    1.24
  -2   8   0   58.93    1.31
  -2   8   0   58.40    1.23
   1  -8   0   77.34    1.57
   1  -8   0   77.19    1.53
   1  -8   0   76.14    1.52
  -1   8   0   74.99    1.55
  -1   8   0   78.56    1.51
  -1   8   0   76.19    1.60
  -1   8   0   76.32    1.61
  -1   8   0   76.26    1.61
   0  -8   0   27.72    0.66
   0  -8   0   26.78    0.65
   0  -8   0   28.71    0.65
   0  -8   0   27.60    0.70
   0   8   0   27.71    0.70
   0   8   0   27.30    0.70
   0   8   0   28.49    0.59
   0   8   0   26.64    0.67
   0   8   0   27.71    0.70
  -1  -8   0    2.95    0.17
  -1  -8   0    2.74    0.17
  -1  -8   0    2.86    0.19
  -1  -8   0    2.79    0.18
   1   8   0    2.70    0.20
   1   8   0    3.11    0.20
   1   8   0    2.84    0.19
   1   8   0    2.58    0.19
  -2  -8   0    9.31    0.33
  -2  -8   0    8.90    0.32
  -2  -8   0    9.06    0.29
  -2  -8   0    9.64    0.33
   2   8   0    9.64    0.33
   2   8   0    9.34    0.35
   2   8   0    8.77    0.32
   2   8   0    9.08    0.34
  -3  -8   0    6.83    0.29
  -3  -8   0    6.76    0.27
  -3  -8   0    7.15    0.25
  -3  -8   0    6.89    0.31
   3   8   0    6.85    0.28
   3   8   0    6.92    0.31
   3   8   0    6.91    0.30
  -4  -8   0    1.40    0.16
  -4  -8   0    1.18    0.12
  -4  -8   0    1.20    0.15
  -4  -8   0    0.95    0.14
  -4  -8   0    1.22    0.12
   4   8   0    1.17    0.16
   4   8   0    1.33    0.16
   4   8   0    1.36    0.14
   4   8   0    1.34    0.17
  -5  -8   0   46.52    0.98
  -5  -8   0   45.14    1.02
  -5  -8   0   46.00    1.07
  -5  -8   0   46.46    1.11
  -5  -8   0   47.46    1.10
  -5  -8   0   46.67    1.02
   5   8   0   46.81    1.09
   5   8   0   47.77    0.99
   5   8   0   46.24    1.02
   5   8   0   47.29    1.11
   5   8   0   46.34    1.11
  -6  -8   0  114.93    2.24
  -6  -8   0  117.84    2.40
  -6  -8   0  117.97    2.42
  -6  -8   0  114.27    2.37
  -6  -8   0  118.84    2.32
  -6  -8   0  120.00    2.24
   6   8   0  117.06    2.31
   6   8   0  119.88    2.29
   6   8   0  116.56    2.42
   6   8   0  116.17    2.41
  -7  -8   0   50.30    1.14
  -7  -8   0   51.69    1.23
  -7  -8   0   51.60    1.07
  -7  -8   0   50.06    1.19
  -7  -8   0   50.63    1.21
   7   8   0   49.71    1.22
   7   8   0   51.99    1.11
   7   8   0   48.05    1.21
  -8  -8   0    9.55    0.26
  -8  -8   0   10.52    0.43
  -8  -8   0    9.64    0.34
  -8  -8   0    9.13    0.38
  -8  -8   0    9.66    0.43
  -8  -8   0    9.88    0.44
   8   8   0   10.62    0.46
   8   8   0    9.51    0.43
   8   8   0    9.96    0.37
  -9  -8   0   13.84    0.50
  -9  -8   0   12.87    0.44
  -9  -8   0   13.36    0.53
  -9  -8   0   12.73    0.53
  -9  -8   0   13.61    0.52
   9   8   0   13.67    0.46
   9   8   0   12.86    0.54
   9   8   0   12.90    0.53
 -10  -8   0    5.59    0.30
 -10  -8   0    5.86    0.36
 -10  -8   0    6.48    0.39
 -10  -8   0    5.66    0.33
 -10  -8   0    5.39    0.36
  10   8   0    5.64    0.31
  10   8   0    5.66    0.38
  10   8   0    5.89    0.37
 -11  -8   0    5.20    0.37
 -11  -8   0    4.35    0.29
 -11  -8   0    5.16    0.38
 -11  -8   0    4.95    0.35
 -11  -8   0    4.86    0.34
  11   8   0    4.68    0.37
  11   8   0    5.27    0.32
  11   8   0    5.25    0.38
 -12  -8   0    0.11    0.13
 -12  -8   0    0.16    0.13
 -12  -8   0   -0.01    0.13
 -12  -8   0   -0.09    0.13
 -12  -8   0    0.01    0.12
 -12  -8   0    0.21    0.15
  12   8   0    0.19    0.17
  12   8   0   -0.06    0.14
  12   8   0   -0.08    0.12
 -13  -8   0   13.19    0.63
 -13  -8   0   12.88    0.59
 -13  -8   0   13.73    0.63
 -13  -8   0   11.60    0.56
 -13  -8   0   12.83    0.62
  13   8   0   12.22    0.58
  13   8   0   12.75    0.64
 -14  -8   0   -0.01    0.16
 -14  -8   0    0.22    0.17
 -14  -8   0    0.30    0.19
 -14  -8   0    0.49    0.20
  14   8   0    0.36    0.19
  14   8   0   -0.03    0.17
 -15  -8   0    0.20    0.20
 -15  -8   0    0.07    0.16
 -15  -8   0   -0.02    0.18
 -15  -8   0   -0.05    0.16
  15   8   0   -0.18    0.18
 -16  -8   0    5.66    0.48
 -16  -8   0    6.28    0.52
 -16  -8   0    5.30    0.44
 -16  -8   0    5.18    0.51
  16   8   0    4.71    0.51
 -17  -8   0    0.35    0.23
 -17  -8   0    0.27    0.25
  17   8   0    0.01    0.22
 -18  -8   0    0.66    0.29
 -18  -8   0    0.86    0.28
  18   8   0    0.70    0.32
 -19  -8   0    0.31    0.30
  19   8   0   -0.45    0.26
  16  -9   0    0.04    0.25
 -16   9   0   -0.21    0.22
  15  -9   0    1.60    0.37
 -15   9   0    1.23    0.34
  14  -9   0    6.52    0.63
 -14   9   0    5.62    0.41
 -14   9   0    6.10    0.50
 -14   9   0    6.05    0.54
  13  -9   0    1.24    0.31
 -13   9   0    1.14    0.27
 -13   9   0    2.03    0.27
 -13   9   0    1.39    0.31
  12  -9   0   17.94    0.82
 -12   9   0   18.20    0.77
 -12   9   0   18.32    0.80
 -12   9   0   17.72    0.68
  11  -9   0   -0.15    0.17
 -11   9   0    0.09    0.15
 -11   9   0    0.25    0.19
 -11   9   0   -0.19    0.15
  10  -9   0   19.70    0.80
 -10   9   0   18.91    0.76
 -10   9   0   20.16    0.77
 -10   9   0   20.53    0.71
   9  -9   0   -0.05    0.17
  -9   9   0    0.07    0.14
  -9   9   0    0.14    0.13
  -9   9   0    0.07    0.15
   8  -9   0    0.10    0.16
  -8   9   0   -0.17    0.13
  -8   9   0    0.35    0.14
  -8   9   0    0.12    0.14
   7  -9   0   20.43    0.73
  -7   9   0   19.44    0.69
  -7   9   0   19.32    0.67
  -7   9   0   19.75    0.66
  -7   9   0   20.12    0.61
   6  -9   0    2.72    0.28
   6  -9   0    2.88    0.25
  -6   9   0    2.83    0.22
  -6   9   0    3.75    0.27
  -6   9   0    2.97    0.25
  -6   9   0    2.90    0.27
   5  -9   0   55.72    1.28
   5  -9   0   54.70    1.32
   5  -9   0   53.85    1.29
  -5   9   0   52.66    1.27
  -5   9   0   52.99    1.22
  -5   9   0   52.15    1.24
  -5   9   0   51.14    1.28
   4  -9   0   28.40    0.79
   4  -9   0   29.63    0.67
   4  -9   0   29.10    0.79
   4  -9   0   29.18    0.65
  -4   9   0   27.61    0.75
  -4   9   0   28.78    0.81
  -4   9   0   29.12    0.80
  -4   9   0   29.39    0.76
   3  -9   0   10.41    0.40
   3  -9   0   11.55    0.33
   3  -9   0   10.73    0.42
   3  -9   0   10.99    0.33
  -3   9   0   11.00    0.43
  -3   9   0   10.63    0.40
  -3   9   0   11.31    0.36
  -3   9   0   11.06    0.43
  -3   9   0   10.70    0.37
   2  -9   0  114.68    2.31
   2  -9   0  115.14    2.34
   2  -9   0  118.50    2.23
   2  -9   0  115.93    2.22
  -2   9   0  114.18    2.24
  -2   9   0  115.56    2.32
  -2   9   0  110.21    2.34
  -2   9   0  114.83    2.35
  -2   9   0  113.69    2.26
   1  -9   0    5.09    0.23
   1  -9   0    4.24    0.21
   1  -9   0    5.16    0.25
  -1   9   0    5.50    0.21
  -1   9   0    5.41    0.28
  -1   9   0    5.24    0.25
  -1   9   0    5.00    0.27
   0  -9   0    0.12    0.08
   0  -9   0    0.21    0.08
   0  -9   0    0.07    0.08
   0  -9   0    0.23    0.08
   0   9   0    0.19    0.09
   0   9   0    0.14    0.05
   0   9   0    0.07    0.08
   0   9   0    0.03    0.08
   0   9   0    0.12    0.09
  -1  -9   0    0.71    0.11
  -1  -9   0    1.07    0.13
  -1  -9   0    0.82    0.12
  -1  -9   0    0.85    0.12
   1   9   0    1.08    0.16
   1   9   0    1.08    0.15
   1   9   0    1.02    0.14
   1   9   0    0.90    0.13
  -2  -9   0    0.25    0.08
  -2  -9   0    0.36    0.10
  -2  -9   0    0.25    0.09
  -2  -9   0    0.24    0.09
   2   9   0    0.18    0.09
   2   9   0    0.32    0.10
   2   9   0    0.51    0.11
   2   9   0    0.03    0.09
  -3  -9   0   52.70    1.18
  -3  -9   0   51.52    1.21
  -3  -9   0   54.28    1.19
  -3  -9   0   54.32    1.12
  -3  -9   0   51.84    1.14
   3   9   0   52.69    1.17
   3   9   0   52.51    1.21
   3   9   0   52.30    1.16
   3   9   0   54.39    1.22
  -4  -9   0    3.45    0.19
  -4  -9   0    3.33    0.24
  -4  -9   0    3.04    0.22
  -4  -9   0    3.34    0.19
   4   9   0    2.66    0.22
   4   9   0    3.18    0.18
   4   9   0    3.20    0.20
   4   9   0    2.66    0.23
  -5  -9   0   27.00    0.75
  -5  -9   0   27.28    0.74
  -5  -9   0   27.36    0.77
  -5  -9   0   27.30    0.66
  -5  -9   0   27.33    0.74
  -5  -9   0   27.36    0.67
   5   9   0   26.22    0.74
   5   9   0   28.58    0.78
   5   9   0   27.96    0.77
   5   9   0   28.63    0.65
   5   9   0   27.03    0.69
  -6  -9   0   11.53    0.44
  -6  -9   0   11.95    0.36
  -6  -9   0   12.28    0.48
  -6  -9   0   12.30    0.47
  -6  -9   0   12.62    0.40
  -6  -9   0   12.38    0.32
   6   9   0   11.31    0.45
   6   9   0   12.36    0.41
   6   9   0   12.34    0.37
   6   9   0   12.39    0.47
  -7  -9   0   57.15    1.35
  -7  -9   0   58.96    1.34
  -7  -9   0   56.68    1.27
  -7  -9   0   57.57    1.18
  -7  -9   0   58.13    1.38
   7   9   0   54.92    1.36
   7   9   0   57.13    1.26
   7   9   0   57.14    1.36
   7   9   0   58.39    1.23
  -8  -9   0  119.15    2.42
  -8  -9   0  117.91    2.50
  -8  -9   0  117.55    2.26
  -8  -9   0  120.33    2.48
  -8  -9   0  118.77    2.33
  -8  -9   0  121.81    2.54
   8   9   0  117.16    2.51
   8   9   0  120.35    2.53
   8   9   0  118.00    2.37
  -9  -9   0    1.58    0.23
  -9  -9   0    1.41    0.20
  -9  -9   0    0.97    0.16
  -9  -9   0    1.26    0.10
  -9  -9   0    1.32    0.22
  -9  -9   0    1.26    0.16
   9   9   0    1.26    0.16
   9   9   0    1.41    0.22
   9   9   0    1.26    0.22
 -10  -9   0   12.66    0.53
 -10  -9   0   12.51    0.49
 -10  -9   0   11.25    0.53
 -10  -9   0   11.28    0.51
  10   9   0   12.34    0.56
  10   9   0   12.09    0.54
  10   9   0   12.32    0.46
 -11  -9   0    0.15    0.14
 -11  -9   0    0.07    0.13
 -11  -9   0   -0.08    0.10
 -11  -9   0   -0.05    0.12
  11   9   0   -0.08    0.13
  11   9   0    0.07    0.14
 -12  -9   0    0.51    0.19
 -12  -9   0    0.70    0.19
 -12  -9   0    0.56    0.16
 -12  -9   0    0.43    0.16
 -12  -9   0    0.55    0.20
  12   9   0    0.70    0.21
  12   9   0    0.91    0.23
 -13  -9   0    2.82    0.32
 -13  -9   0    3.27    0.36
 -13  -9   0    2.38    0.33
 -13  -9   0    3.18    0.34
  13   9   0    2.38    0.33
  13   9   0    2.49    0.33
 -14  -9   0    2.95    0.38
 -14  -9   0    3.45    0.37
 -14  -9   0    3.31    0.37
 -14  -9   0    2.63    0.34
  14   9   0    3.78    0.42
  14   9   0    3.20    0.37
 -15  -9   0    6.78    0.46
 -15  -9   0    7.75    0.50
 -15  -9   0    6.79    0.51
 -15  -9   0    6.36    0.47
 -15  -9   0    8.11    0.53
  15   9   0    6.73    0.53
  15   9   0    6.27    0.49
 -16  -9   0    0.10    0.19
 -16  -9   0   -0.13    0.18
 -16  -9   0    0.22    0.19
 -16  -9   0    0.07    0.17
 -16  -9   0   -0.35    0.17
  16   9   0   -0.55    0.16
 -17  -9   0    5.36    0.55
 -17  -9   0    5.00    0.51
  17   9   0    5.02    0.54
 -18  -9   0    6.28    0.57
  18   9   0    5.90    0.62
  19   9   0   -0.35    0.24
  16 -10   0    0.77    0.33
  15 -10   0    2.71    0.43
 -15  10   0    3.38    0.49
  14 -10   0    2.05    0.39
 -14  10   0    1.70    0.34
 -14  10   0    1.76    0.36
 -14  10   0    1.59    0.27
  13 -10   0   19.06    0.90
 -13  10   0   18.69    0.83
 -13  10   0   18.78    0.73
 -13  10   0   18.83    0.85
  12 -10   0    5.75    0.56
 -12  10   0    5.76    0.48
 -12  10   0    5.61    0.48
 -12  10   0    6.44    0.43
  11 -10   0    0.23    0.19
 -11  10   0   -0.04    0.17
 -11  10   0    0.36    0.19
 -11  10   0    0.56    0.18
  10 -10   0    1.55    0.28
 -10  10   0    1.58    0.26
 -10  10   0    0.82    0.22
 -10  10   0    1.85    0.26
   9 -10   0    0.55    0.21
  -9  10   0    1.12    0.24
  -9  10   0    0.61    0.20
  -9  10   0    1.00    0.20
   8 -10   0   61.04    1.58
  -8  10   0   57.60    1.49
  -8  10   0   61.84    1.49
  -8  10   0   60.33    1.52
   7 -10   0    1.49    0.25
  -7  10   0    1.71    0.23
  -7  10   0    1.64    0.20
  -7  10   0    1.39    0.21
  -7  10   0    1.35    0.22
   6 -10   0    1.71    0.26
   6 -10   0    1.52    0.21
  -6  10   0    1.54    0.21
  -6  10   0    1.61    0.22
  -6  10   0    1.31    0.18
  -6  10   0    1.89    0.25
   5 -10   0    2.46    0.28
   5 -10   0    2.36    0.24
   5 -10   0    2.36    0.25
  -5  10   0    2.41    0.23
  -5  10   0    2.31    0.22
  -5  10   0    2.24    0.25
  -5  10   0    1.70    0.21
   4 -10   0    3.69    0.26
   4 -10   0    2.91    0.25
   4 -10   0    3.37    0.18
  -4  10   0    3.50    0.24
  -4  10   0    3.03    0.26
  -4  10   0    3.39    0.27
  -4  10   0    2.99    0.24
  -4  10   0    3.06    0.19
   3 -10   0   75.35    1.50
   3 -10   0   71.60    1.60
   3 -10   0   74.43    1.49
   3 -10   0   75.59    1.65
  -3  10   0   73.75    1.65
  -3  10   0   73.35    1.53
  -3  10   0   72.39    1.55
  -3  10   0   73.77    1.61
   2 -10   0    7.24    0.28
   2 -10   0    7.63    0.36
   2 -10   0    7.86    0.28
   2 -10   0    7.67    0.33
  -2  10   0    7.35    0.31
  -2  10   0    7.54    0.35
  -2  10   0    7.18    0.29
  -2  10   0    8.29    0.37
   1 -10   0  208.54    3.87
   1 -10   0  201.57    3.97
   1 -10   0  207.75    3.88
   1 -10   0  207.29    3.92
  -1  10   0  204.65    3.98
  -1  10   0  202.77    3.98
  -1  10   0  202.06    3.83
  -1  10   0  203.85    3.97
  -1  10   0  203.03    3.91
   0 -10   0    9.76    0.34
   0 -10   0    9.86    0.35
   0 -10   0    9.81    0.35
   0  10   0   10.12    0.40
   0  10   0    9.68    0.39
   0  10   0    9.92    0.37
   0  10   0   10.01    0.39
   0  10   0   10.37    0.29
  -1 -10   0   63.28    1.39
  -1 -10   0   64.62    1.34
  -1 -10   0   64.20    1.37
  -1 -10   0   64.30    1.36
   1  10   0   62.53    1.39
   1  10   0   63.14    1.39
   1  10   0   61.30    1.41
   1  10   0   64.24    1.40
  -2 -10   0    4.60    0.26
  -2 -10   0    4.61    0.25
  -2 -10   0    4.20    0.24
  -2 -10   0    5.03    0.23
   2  10   0    4.43    0.28
   2  10   0    4.95    0.26
   2  10   0    4.69    0.26
   2  10   0    4.82    0.27
  -3 -10   0   10.12    0.37
  -3 -10   0   10.79    0.40
  -3 -10   0   10.61    0.40
  -3 -10   0   10.43    0.35
   3  10   0   10.59    0.38
   3  10   0   10.52    0.42
   3  10   0   10.68    0.42
   3  10   0   11.21    0.33
   3  10   0   10.53    0.39
  -4 -10   0   63.45    1.35
  -4 -10   0   62.42    1.32
  -4 -10   0   62.36    1.40
  -4 -10   0   62.13    1.44
  -4 -10   0   63.65    1.42
   4  10   0   66.16    1.30
   4  10   0   61.16    1.43
   4  10   0   64.22    1.38
   4  10   0   63.98    1.44
   4  10   0   63.68    1.37
  -5 -10   0    0.30    0.11
  -5 -10   0    0.44    0.10
  -5 -10   0    0.42    0.10
  -5 -10   0    0.35    0.12
  -5 -10   0    0.32    0.12
   5  10   0    0.62    0.14
   5  10   0    0.35    0.11
   5  10   0    0.43    0.09
   5  10   0    0.51    0.13
   5  10   0    0.31    0.13
  -6 -10   0   35.05    0.91
  -6 -10   0   33.36    0.91
  -6 -10   0   35.71    0.84
  -6 -10   0   34.15    0.94
  -6 -10   0   35.00    0.91
   6  10   0   34.71    0.94
   6  10   0   35.03    0.80
   6  10   0   33.52    0.94
   6  10   0   35.41    0.86
  -7 -10   0   38.88    0.93
  -7 -10   0   38.57    1.02
  -7 -10   0   39.12    1.04
  -7 -10   0   38.65    0.86
  -7 -10   0   40.39    1.01
   7  10   0   38.81    1.04
   7  10   0   36.73    0.92
   7  10   0   38.56    0.89
   7  10   0   36.26    1.01
  -8 -10   0    0.72    0.17
  -8 -10   0    0.46    0.15
  -8 -10   0    0.70    0.17
  -8 -10   0    0.23    0.11
  -8 -10   0    0.43    0.08
   8  10   0    0.34    0.15
   8  10   0    0.50    0.11
   8  10   0    0.49    0.16
  -9 -10   0   26.11    0.59
  -9 -10   0   26.01    0.80
  -9 -10   0   25.84    0.82
  -9 -10   0   27.46    0.76
  -9 -10   0   25.93    0.84
   9  10   0   25.56    0.83
   9  10   0   27.21    0.85
 -10 -10   0    5.56    0.33
 -10 -10   0    4.65    0.36
 -10 -10   0    5.55    0.37
 -10 -10   0    5.12    0.38
  10  10   0    4.07    0.36
  10  10   0    5.45    0.39
 -11 -10   0   23.91    0.84
 -11 -10   0   21.70    0.73
 -11 -10   0   21.85    0.77
 -11 -10   0   22.22    0.77
  11  10   0   23.18    0.82
  11  10   0   21.76    0.80
 -12 -10   0    1.32    0.24
 -12 -10   0    1.62    0.28
 -12 -10   0    1.91    0.28
 -12 -10   0    1.59    0.23
  12  10   0    1.77    0.28
  12  10   0    1.48    0.27
 -13 -10   0    0.16    0.17
 -13 -10   0   -0.09    0.14
 -13 -10   0   -0.09    0.15
 -13 -10   0    0.13    0.15
  13  10   0   -0.07    0.16
  13  10   0    0.05    0.17
 -14 -10   0    0.33    0.20
 -14 -10   0    0.11    0.17
 -14 -10   0    0.32    0.18
 -14 -10   0    0.18    0.16
 -14 -10   0    0.28    0.18
  14  10   0    0.03    0.17
  14  10   0    0.32    0.21
 -15 -10   0    1.37    0.28
 -15 -10   0    1.27    0.27
 -15 -10   0    0.79    0.23
 -15 -10   0    0.76    0.26
 -15 -10   0    1.30    0.28
  15  10   0    0.69    0.23
  15  10   0    1.02    0.28
 -16 -10   0   14.68    0.89
 -16 -10   0   16.09    0.73
 -16 -10   0   13.18    0.69
 -16 -10   0   14.13    0.75
 -16 -10   0   16.08    0.76
  16  10   0   13.20    0.75
  16  10   0   14.34    0.96
 -17 -10   0    0.45    0.25
 -17 -10   0    0.71    0.26
  17  10   0    0.51    0.28
 -18 -10   0    4.75    0.55
  18  10   0    5.60    0.61
  15 -11   0    0.46    0.30
 -15  11   0    0.31    0.28
 -15  11   0    0.03    0.28
  14 -11   0    6.93    0.61
 -14  11   0    6.84    0.58
 -14  11   0    5.99    0.60
 -14  11   0    7.20    0.49
  13 -11   0    0.75    0.28
 -13  11   0    0.78    0.29
 -13  11   0    0.72    0.21
 -13  11   0    0.46    0.25
  12 -11   0   20.58    0.91
 -12  11   0   19.94    0.76
 -12  11   0   17.74    0.82
 -12  11   0   17.33    0.80
  11 -11   0   12.52    0.70
 -11  11   0   12.60    0.65
 -11  11   0   12.51    0.65
 -11  11   0   13.02    0.61
  10 -11   0    0.39    0.22
 -10  11   0    0.98    0.22
 -10  11   0    0.93    0.24
 -10  11   0    0.79    0.23
   9 -11   0   34.73    1.12
  -9  11   0   34.43    1.07
  -9  11   0   34.46    1.02
  -9  11   0   31.96    1.03
   8 -11   0    0.67    0.22
  -8  11   0    0.43    0.17
  -8  11   0    0.30    0.17
  -8  11   0    0.73    0.20
   7 -11   0   15.43    0.67
  -7  11   0   15.78    0.61
  -7  11   0   15.69    0.56
  -7  11   0   14.38    0.60
  -7  11   0   16.04    0.65
   6 -11   0    3.72    0.36
   6 -11   0    3.76    0.32
  -6  11   0    2.95    0.29
  -6  11   0    3.71    0.29
  -6  11   0    3.51    0.28
  -6  11   0    3.93    0.36
   5 -11   0    2.02    0.24
   5 -11   0    2.33    0.26
   5 -11   0    1.73    0.24
  -5  11   0    2.28    0.24
  -5  11   0    2.48    0.24
  -5  11   0    1.97    0.25
  -5  11   0    1.84    0.23
   4 -11   0    3.14    0.27
   4 -11   0    3.73    0.28
  -4  11   0    4.16    0.24
  -4  11   0    3.71    0.29
  -4  11   0    3.97    0.30
  -4  11   0    3.96    0.26
  -4  11   0    4.01    0.28
   3 -11   0   -0.14    0.08
   3 -11   0    0.06    0.10
   3 -11   0   -0.08    0.06
   3 -11   0   -0.17    0.06
  -3  11   0   -0.05    0.09
  -3  11   0    0.01    0.08
  -3  11   0    0.02    0.10
  -3  11   0    0.03    0.10
  -3  11   0    0.03    0.08
   2 -11   0   21.78    0.64
   2 -11   0   21.26    0.68
   2 -11   0   22.30    0.58
   2 -11   0   22.81    0.59
  -2  11   0   22.54    0.62
  -2  11   0   23.11    0.59
  -2  11   0   22.09    0.67
  -2  11   0   22.77    0.70
  -2  11   0   21.58    0.68
   1 -11   0   10.59    0.36
   1 -11   0   10.89    0.37
   1 -11   0   10.55    0.44
   1 -11   0    9.47    0.38
  -1  11   0   10.83    0.44
  -1  11   0   10.38    0.33
  -1  11   0   10.57    0.44
  -1  11   0   11.61    0.44
  -1  11   0   10.79    0.40
   0 -11   0   52.68    1.18
   0 -11   0   52.14    1.25
   0 -11   0   52.93    1.19
   0 -11   0   53.85    1.19
   0  11   0   54.68    1.09
   0  11   0   53.67    1.26
   0  11   0   55.28    1.23
   0  11   0   53.30    1.26
   0  11   0   53.74    1.26
  -1 -11   0   26.45    0.69
  -1 -11   0   26.01    0.66
  -1 -11   0   24.83    0.67
   1  11   0   25.64    0.72
   1  11   0   26.12    0.72
   1  11   0   25.00    0.73
   1  11   0   24.50    0.71
  -2 -11   0   10.96    0.42
  -2 -11   0   11.62    0.42
  -2 -11   0   11.36    0.41
  -2 -11   0   11.69    0.38
   2  11   0   11.87    0.46
   2  11   0   12.21    0.43
   2  11   0   11.64    0.43
   2  11   0   12.30    0.45
  -3 -11   0    5.27    0.25
  -3 -11   0    4.93    0.28
  -3 -11   0    5.53    0.29
  -3 -11   0    4.74    0.27
   3  11   0    4.78    0.30
   3  11   0    5.49    0.31
   3  11   0    5.42    0.23
   3  11   0    5.66    0.29
   3  11   0    5.55    0.29
  -4 -11   0    7.05    0.35
  -4 -11   0    6.94    0.36
  -4 -11   0    6.65    0.31
  -4 -11   0    6.65    0.33
  -4 -11   0    7.20    0.29
   4  11   0    7.29    0.32
   4  11   0    7.23    0.26
   4  11   0    6.63    0.35
   4  11   0    6.93    0.32
   4  11   0    6.95    0.36
  -5 -11   0   67.61    1.54
  -5 -11   0   67.00    1.56
  -5 -11   0   67.49    1.52
  -5 -11   0   66.30    1.42
   5  11   0   68.87    1.57
   5  11   0   67.33    1.47
   5  11   0   68.86    1.39
   5  11   0   67.26    1.55
  -6 -11   0    3.44    0.27
  -6 -11   0    2.94    0.20
  -6 -11   0    3.10    0.30
  -6 -11   0    2.89    0.27
   6  11   0    3.38    0.23
   6  11   0    3.09    0.29
   6  11   0    2.98    0.29
   6  11   0    2.99    0.20
   6  11   0    2.90    0.27
  -7 -11   0    9.87    0.46
  -7 -11   0    9.21    0.43
  -7 -11   0    9.92    0.34
  -7 -11   0    9.49    0.37
  -7 -11   0    9.20    0.44
  -7 -11   0    9.53    0.43
   7  11   0    9.37    0.38
   7  11   0    9.56    0.46
   7  11   0    9.61    0.46
  -8 -11   0   32.28    0.90
  -8 -11   0   29.57    0.92
  -8 -11   0   32.17    0.90
  -8 -11   0   30.91    0.82
  -8 -11   0   30.30    0.73
  -8 -11   0   30.14    0.90
   8  11   0   29.74    0.80
   8  11   0   31.37    0.93
   8  11   0   31.34    0.93
  -9 -11   0    1.17    0.21
  -9 -11   0    1.46    0.19
  -9 -11   0    1.47    0.14
  -9 -11   0    1.67    0.24
  -9 -11   0    1.19    0.21
  -9 -11   0    1.40    0.22
   9  11   0    1.77    0.26
   9  11   0    1.36    0.24
 -10 -11   0    6.58    0.37
 -10 -11   0    7.18    0.42
 -10 -11   0    6.97    0.45
 -10 -11   0    7.12    0.43
 -10 -11   0    7.52    0.42
  10  11   0    7.10    0.45
  10  11   0    7.67    0.46
 -11 -11   0    2.57    0.32
 -11 -11   0    2.65    0.32
 -11 -11   0    2.25    0.27
 -11 -11   0    2.48    0.29
 -11 -11   0    2.57    0.30
  11  11   0    3.01    0.34
  11  11   0    2.29    0.30
 -12 -11   0   13.24    0.61
 -12 -11   0   14.53    0.66
 -12 -11   0   13.51    0.58
 -12 -11   0   13.88    0.62
 -12 -11   0   13.71    0.61
  12  11   0   13.38    0.64
  12  11   0   13.19    0.65
 -13 -11   0   -0.02    0.16
 -13 -11   0    0.27    0.20
 -13 -11   0    0.29    0.18
 -13 -11   0    0.11    0.18
 -13 -11   0    0.17    0.16
  13  11   0    0.23    0.21
  13  11   0    0.11    0.19
 -14 -11   0    0.36    0.23
 -14 -11   0    0.34    0.19
 -14 -11   0   -0.25    0.14
 -14 -11   0   -0.08    0.16
 -14 -11   0    0.34    0.21
  14  11   0    0.07    0.18
  14  11   0   -0.10    0.18
 -15 -11   0    8.89    0.60
 -15 -11   0    8.70    0.56
 -15 -11   0    8.69    0.55
 -15 -11   0    9.49    0.59
  15  11   0    9.24    0.62
  15  11   0    8.27    0.58
 -16 -11   0    1.63    0.31
 -16 -11   0    1.56    0.32
 -16 -11   0    0.77    0.28
 -16 -11   0    1.08    0.28
  16  11   0    1.34    0.33
  16  11   0    1.23    0.30
 -17 -11   0    2.81    0.43
 -17 -11   0    3.25    0.41
  17  11   0    2.97    0.45
 -18 -11   0    2.25    0.40
  18  11   0    1.33    0.38
  15 -12   0    1.90    0.42
 -15  12   0    2.36    0.41
 -15  12   0    1.86    0.62
  14 -12   0    1.96    0.39
 -14  12   0    2.56    0.43
 -14  12   0    2.96    0.36
 -14  12   0    1.76    0.37
  13 -12   0    3.52    0.47
 -13  12   0    3.56    0.46
 -13  12   0    3.38    0.38
 -13  12   0    3.28    0.44
  12 -12   0    5.62    0.57
 -12  12   0    5.94    0.45
 -12  12   0    5.91    0.55
 -12  12   0    6.30    0.53
  11 -12   0    7.08    0.56
 -11  12   0    6.75    0.51
 -11  12   0    7.36    0.54
 -11  12   0    7.01    0.48
  10 -12   0    3.59    0.41
 -10  12   0    3.27    0.41
 -10  12   0    3.32    0.35
 -10  12   0    2.84    0.36
   9 -12   0    3.78    0.43
  -9  12   0    3.31    0.35
  -9  12   0    3.66    0.38
  -9  12   0    3.79    0.40
   8 -12   0   18.45    0.79
  -8  12   0   18.34    0.75
  -8  12   0   19.00    0.73
  -8  12   0   19.06    0.72
   7 -12   0    0.11    0.16
  -7  12   0    0.02    0.15
  -7  12   0    0.01    0.12
  -7  12   0    0.05    0.14
   6 -12   0    5.31    0.41
   6 -12   0    5.23    0.38
  -6  12   0    4.69    0.32
  -6  12   0    5.09    0.37
  -6  12   0    4.24    0.32
  -6  12   0    4.54    0.37
   5 -12   0    0.25    0.15
   5 -12   0   -0.09    0.12
   5 -12   0    0.18    0.13
  -5  12   0    0.00    0.13
  -5  12   0   -0.07    0.11
  -5  12   0    0.05    0.13
  -5  12   0    0.24    0.12
   4 -12   0   10.91    0.47
   4 -12   0   10.97    0.49
  -4  12   0   10.89    0.49
  -4  12   0   11.18    0.43
  -4  12   0   11.04    0.51
  -4  12   0   11.09    0.47
   3 -12   0   30.80    0.89
   3 -12   0   29.44    0.75
   3 -12   0   30.18    0.85
  -3  12   0   30.89    0.86
  -3  12   0   30.41    0.78
  -3  12   0   30.93    0.79
  -3  12   0   31.76    0.90
  -3  12   0   30.08    0.89
   2 -12   0   28.11    0.78
   2 -12   0   27.97    0.71
   2 -12   0   27.96    0.70
   2 -12   0   28.18    0.83
  -2  12   0   28.69    0.81
  -2  12   0   28.50    0.84
  -2  12   0   28.26    0.83
  -2  12   0   27.12    0.74
  -2  12   0   27.98    0.70
   1 -12   0    0.55    0.15
   1 -12   0    0.59    0.11
   1 -12   0    0.34    0.10
   1 -12   0    0.35    0.11
  -1  12   0    0.49    0.09
  -1  12   0    0.53    0.14
  -1  12   0    0.44    0.14
  -1  12   0    0.73    0.16
  -1  12   0    0.65    0.13
   0 -12   0   20.17    0.58
   0 -12   0   20.98    0.60
   0 -12   0   20.42    0.59
   0 -12   0   20.65    0.66
   0  12   0   20.97    0.66
   0  12   0   21.61    0.67
   0  12   0   19.62    0.61
   0  12   0   20.62    0.66
  -1 -12   0   12.99    0.49
  -1 -12   0   13.05    0.46
  -1 -12   0   13.40    0.44
  -1 -12   0   13.63    0.46
   1  12   0   12.97    0.49
   1  12   0   13.53    0.52
   1  12   0   13.31    0.49
   1  12   0   13.43    0.49
  -2 -12   0    0.64    0.14
  -2 -12   0    0.73    0.13
  -2 -12   0    0.58    0.13
   2  12   0    0.35    0.12
   2  12   0    0.56    0.14
   2  12   0    0.59    0.15
   2  12   0    0.56    0.14
  -3 -12   0    0.11    0.10
  -3 -12   0   -0.03    0.08
  -3 -12   0    0.06    0.10
   3  12   0   -0.09    0.10
   3  12   0    0.00    0.06
   3  12   0    0.19    0.11
   3  12   0    0.22    0.10
   3  12   0   -0.02    0.10
  -4 -12   0   16.23    0.56
  -4 -12   0   16.20    0.55
  -4 -12   0   15.78    0.48
   4  12   0   16.50    0.45
   4  12   0   16.47    0.58
   4  12   0   16.03    0.53
   4  12   0   16.40    0.54
   4  12   0   16.46    0.59
  -5 -12   0    1.88    0.22
  -5 -12   0    2.37    0.26
  -5 -12   0    1.77    0.17
  -5 -12   0    1.76    0.22
   5  12   0    2.22    0.21
   5  12   0    2.17    0.25
   5  12   0    1.58    0.21
  -6 -12   0    7.42    0.39
  -6 -12   0    7.10    0.31
  -6 -12   0    6.62    0.36
  -6 -12   0    6.57    0.30
  -6 -12   0    6.54    0.38
   6  12   0    6.48    0.32
   6  12   0    6.62    0.38
   6  12   0    6.60    0.40
  -7 -12   0    3.51    0.24
  -7 -12   0    3.34    0.28
  -7 -12   0    2.90    0.29
  -7 -12   0    3.08    0.30
  -7 -12   0    3.46    0.22
   7  12   0    3.45    0.30
   7  12   0    3.82    0.26
   7  12   0    3.16    0.28
  -8 -12   0    0.79    0.19
  -8 -12   0    0.42    0.10
  -8 -12   0    0.29    0.15
  -8 -12   0    0.50    0.16
  -8 -12   0    0.54    0.17
  -8 -12   0    0.40    0.12
   8  12   0    0.26    0.17
   8  12   0    0.67    0.14
   8  12   0    0.61    0.18
  -9 -12   0   12.74    0.40
  -9 -12   0   13.52    0.58
  -9 -12   0   13.64    0.61
  -9 -12   0   12.80    0.49
  -9 -12   0   13.89    0.57
  -9 -12   0   14.21    0.58
   9  12   0   14.14    0.62
   9  12   0   13.70    0.60
 -10 -12   0   10.69    0.55
 -10 -12   0   11.53    0.48
 -10 -12   0   11.25    0.53
 -10 -12   0   11.27    0.57
 -10 -12   0   11.10    0.53
  10  12   0   11.55    0.58
  10  12   0   11.30    0.57
 -11 -12   0    9.17    0.49
 -11 -12   0    7.80    0.42
 -11 -12   0    8.05    0.48
 -11 -12   0    9.13    0.49
 -11 -12   0    8.29    0.51
  11  12   0    7.36    0.49
  11  12   0    8.06    0.51
 -12 -12   0    2.74    0.33
 -12 -12   0    2.96    0.36
 -12 -12   0    2.51    0.34
 -12 -12   0    2.96    0.34
  12  12   0    2.34    0.34
  12  12   0    2.82    0.35
 -13 -12   0    3.24    0.40
 -13 -12   0    3.74    0.39
 -13 -12   0    2.99    0.37
 -13 -12   0    2.88    0.35
  13  12   0    2.99    0.37
  13  12   0    2.29    0.34
 -14 -12   0    7.88    0.53
 -14 -12   0    7.20    0.50
 -14 -12   0    7.38    0.55
 -14 -12   0    7.80    0.52
  14  12   0    6.38    0.52
  14  12   0    6.58    0.53
 -15 -12   0    0.49    0.21
 -15 -12   0    0.62    0.26
 -15 -12   0    0.55    0.25
 -15 -12   0    0.99    0.26
  15  12   0    0.54    0.24
  15  12   0    0.93    0.28
 -16 -12   0    3.48    0.46
 -16 -12   0    3.52    0.48
 -16 -12   0    3.66    0.43
 -16 -12   0    3.64    0.45
  16  12   0    3.30    0.42
  16  12   0    3.47    0.47
 -17 -12   0    3.93    0.47
 -17 -12   0    4.00    0.50
  17  12   0    5.21    0.57
 -18 -12   0    3.34    0.45
 -18 -12   0    3.79    0.51
  18  12   0    3.54    0.51
  14 -13   0    0.07    0.25
 -14  13   0    0.02    0.23
 -14  13   0    0.14    0.27
 -14  13   0    0.02    0.19
  13 -13   0    4.69    0.56
 -13  13   0    4.08    0.49
 -13  13   0    4.61    0.52
 -13  13   0    3.76    0.41
  12 -13   0    0.57    0.25
 -12  13   0    0.51    0.21
 -12  13   0    0.34    0.24
 -12  13   0    0.60    0.25
  11 -13   0    6.44    0.56
 -11  13   0    7.12    0.56
 -11  13   0    7.47    0.50
 -11  13   0    7.25    0.54
  10 -13   0    4.58    0.48
 -10  13   0    4.86    0.42
 -10  13   0    4.83    0.45
 -10  13   0    5.69    0.48
   9 -13   0    0.27    0.22
  -9  13   0    0.70    0.21
  -9  13   0    0.50    0.21
  -9  13   0    0.63    0.21
   8 -13   0    4.12    0.43
  -8  13   0    3.94    0.39
  -8  13   0    3.60    0.38
  -8  13   0    3.85    0.37
   7 -13   0    3.15    0.38
  -7  13   0    2.77    0.32
  -7  13   0    2.62    0.33
  -7  13   0    3.22    0.32
   6 -13   0    1.10    0.23
   6 -13   0    1.30    0.25
  -6  13   0    1.19    0.25
  -6  13   0    0.68    0.19
  -6  13   0    0.95    0.19
  -6  13   0    0.68    0.18
   5 -13   0    0.09    0.16
   5 -13   0   -0.08    0.12
   5 -13   0    0.20    0.14
  -5  13   0    0.10    0.14
  -5  13   0    0.10    0.11
  -5  13   0    0.03    0.13
  -5  13   0    0.10    0.14
   4 -13   0    0.97    0.19
   4 -13   0    1.14    0.20
  -4  13   0    1.35    0.21
  -4  13   0    1.06    0.17
  -4  13   0    1.10    0.22
  -4  13   0    0.97    0.20
   3 -13   0    3.81    0.29
   3 -13   0    4.60    0.33
  -3  13   0    4.14    0.25
  -3  13   0    4.18    0.26
  -3  13   0    4.31    0.32
  -3  13   0    3.85    0.33
  -3  13   0    4.57    0.34
   2 -13   0    7.24    0.36
   2 -13   0    7.32    0.32
   2 -13   0    7.29    0.40
   2 -13   0    7.44    0.31
  -2  13   0    7.53    0.41
  -2  13   0    7.77    0.40
  -2  13   0    6.72    0.40
  -2  13   0    7.19    0.34
   1 -13   0   16.76    0.55
   1 -13   0   16.53    0.52
   1 -13   0   16.30    0.51
   1 -13   0   16.98    0.61
  -1  13   0   17.45    0.61
  -1  13   0   16.35    0.55
  -1  13   0   16.10    0.60
  -1  13   0   16.73    0.61
   0 -13   0    0.64    0.15
   0 -13   0    0.67    0.13
   0 -13   0    0.61    0.13
   0 -13   0    0.70    0.14
   0  13   0    0.63    0.15
   0  13   0    0.45    0.15
   0  13   0    0.77    0.16
   0  13   0    0.77    0.17
  -1 -13   0    1.63    0.19
  -1 -13   0    1.70    0.20
  -1 -13   0    1.69    0.21
  -1 -13   0    1.75    0.18
   1  13   0    1.88    0.22
   1  13   0    2.06    0.24
   1  13   0    1.69    0.22
   1  13   0    1.79    0.22
  -2 -13   0    2.47    0.24
  -2 -13   0    2.14    0.21
  -2 -13   0    2.41    0.20
  -2 -13   0    2.23    0.22
   2  13   0    2.78    0.24
   2  13   0    2.64    0.26
   2  13   0    2.62    0.25
   2  13   0    2.79    0.28
  -3 -13   0   86.85    1.92
  -3 -13   0   89.46    1.84
  -3 -13   0   90.60    1.92
  -3 -13   0   87.23    1.91
   3  13   0   91.18    1.93
   3  13   0   88.54    1.92
   3  13   0   91.68    1.99
   3  13   0   86.85    1.96
   3  13   0   85.97    1.93
  -4 -13   0    2.89    0.27
  -4 -13   0    2.68    0.24
  -4 -13   0    2.96    0.26
  -4 -13   0    2.92    0.22
   4  13   0    2.72    0.25
   4  13   0    2.78    0.28
   4  13   0    3.13    0.25
   4  13   0    3.23    0.29
  -5 -13   0   29.78    0.85
  -5 -13   0   30.22    0.87
  -5 -13   0   30.73    0.91
  -5 -13   0   29.35    0.76
  -5 -13   0   28.78    0.80
   5  13   0   30.40    0.90
   5  13   0   29.65    0.82
  -6 -13   0   23.60    0.69
  -6 -13   0   25.19    0.82
  -6 -13   0   25.42    0.78
  -6 -13   0   24.70    0.78
  -6 -13   0   24.20    0.67
   6  13   0   24.47    0.81
   6  13   0   25.12    0.73
   6  13   0   24.17    0.79
  -7 -13   0    4.13    0.26
  -7 -13   0    4.77    0.33
  -7 -13   0    4.18    0.32
  -7 -13   0    3.92    0.33
  -7 -13   0    4.17    0.26
   7  13   0    4.66    0.36
   7  13   0    4.47    0.29
  -8 -13   0    0.16    0.15
  -8 -13   0   -0.08    0.12
  -8 -13   0    0.09    0.08
  -8 -13   0    0.03    0.13
  -8 -13   0    0.04    0.10
   8  13   0    0.19    0.11
   8  13   0   -0.16    0.13
   8  13   0    0.16    0.15
  -9 -13   0   17.90    0.68
  -9 -13   0   17.50    0.51
  -9 -13   0   17.58    0.68
  -9 -13   0   16.80    0.67
  -9 -13   0   17.91    0.71
   9  13   0   17.77    0.71
   9  13   0   18.22    0.73
 -10 -13   0    6.60    0.42
 -10 -13   0    5.78    0.41
 -10 -13   0    6.15    0.45
 -10 -13   0    6.58    0.44
  10  13   0    6.18    0.45
  10  13   0    6.26    0.45
 -11 -13   0    1.93    0.28
 -11 -13   0    1.46    0.26
 -11 -13   0    1.65    0.28
 -11 -13   0    1.80    0.30
  11  13   0    1.30    0.28
  11  13   0    1.79    0.29
 -12 -13   0    1.73    0.30
 -12 -13   0    1.88    0.32
 -12 -13   0    1.64    0.27
 -12 -13   0    1.97    0.29
  12  13   0    1.74    0.30
  12  13   0    1.83    0.32
 -13 -13   0    5.92    0.46
 -13 -13   0    6.49    0.49
 -13 -13   0    5.98    0.49
 -13 -13   0    5.50    0.49
  13  13   0    5.44    0.48
  13  13   0    6.44    0.50
 -14 -13   0    0.76    0.27
 -14 -13   0    1.45    0.28
 -14 -13   0    1.38    0.28
 -14 -13   0    1.13    0.27
  14  13   0    0.99    0.28
  14  13   0    0.93    0.27
 -15 -13   0   18.29    0.81
 -15 -13   0   19.10    0.88
 -15 -13   0   17.89    0.81
 -15 -13   0   18.63    0.83
  15  13   0   16.99    0.83
  15  13   0   16.41    0.83
 -16 -13   0    0.05    0.24
 -16 -13   0   -0.05    0.21
 -16 -13   0   -0.01    0.20
  16  13   0    0.12    0.23
  16  13   0   -0.10    0.20
 -17 -13   0    1.07    0.30
 -17 -13   0    1.34    0.34
  17  13   0    0.84    0.31
  17  13   0    0.36    0.25
 -18 -13   0    4.41    0.54
 -18 -13   0    4.70    0.52
  18  13   0    4.10    0.54
  14 -14   0    0.25    0.28
 -14  14   0   -0.11    0.23
 -14  14   0   -0.18    0.24
 -14  14   0   -0.12    0.18
  13 -14   0    0.76    0.32
 -13  14   0    0.92    0.31
 -13  14   0    1.10    0.27
 -13  14   0    0.69    0.29
  12 -14   0    5.82    0.59
 -12  14   0    5.05    0.53
 -12  14   0    7.08    0.58
 -12  14   0    5.42    0.50
  11 -14   0    7.80    0.62
 -11  14   0    9.26    0.58
 -11  14   0    9.42    0.61
 -11  14   0    9.48    0.64
  10 -14   0    7.55    0.57
 -10  14   0    7.01    0.54
 -10  14   0    6.83    0.52
 -10  14   0    8.26    0.54
   9 -14   0    2.16    0.36
  -9  14   0    1.32    0.27
  -9  14   0    1.78    0.29
  -9  14   0    1.83    0.33
   8 -14   0    0.02    0.19
  -8  14   0    0.04    0.17
  -8  14   0   -0.16    0.16
  -8  14   0    0.08    0.16
   7 -14   0    0.63    0.22
  -7  14   0    0.73    0.22
  -7  14   0    0.62    0.18
  -7  14   0    0.50    0.19
   6 -14   0    0.50    0.18
   6 -14   0    0.93    0.25
  -6  14   0    0.82    0.19
  -6  14   0    0.56    0.20
  -6  14   0    0.69    0.18
  -6  14   0    0.46    0.18
   5 -14   0   10.70    0.52
   5 -14   0   10.79    0.58
   5 -14   0   10.40    0.54
  -5  14   0    9.98    0.46
  -5  14   0   10.49    0.55
  -5  14   0   11.24    0.56
  -5  14   0   10.61    0.50
   4 -14   0    0.04    0.13
   4 -14   0    0.21    0.15
  -4  14   0    0.11    0.14
  -4  14   0    0.21    0.14
  -4  14   0   -0.05    0.14
   3 -14   0   15.11    0.62
   3 -14   0   14.96    0.57
  -3  14   0   14.86    0.58
  -3  14   0   15.14    0.63
  -3  14   0   13.91    0.60
   2 -14   0    4.25    0.33
   2 -14   0    4.39    0.30
  -2  14   0    3.90    0.28
  -2  14   0    4.47    0.35
  -2  14   0    4.80    0.35
  -2  14   0    4.65    0.33
   1 -14   0   -0.07    0.08
   1 -14   0    0.06    0.10
   1 -14   0   -0.03    0.12
   1 -14   0    0.01    0.09
  -1  14   0    0.25    0.14
  -1  14   0    0.26    0.14
  -1  14   0    0.14    0.13
  -1  14   0   -0.10    0.10
   0 -14   0    4.19    0.27
   0 -14   0    4.02    0.27
   0 -14   0    4.39    0.32
   0 -14   0    4.19    0.27
   0  14   0    4.03    0.33
   0  14   0    4.13    0.33
   0  14   0    4.29    0.30
   0  14   0    4.59    0.33
  -1 -14   0    4.80    0.28
  -1 -14   0    4.83    0.30
  -1 -14   0    4.94    0.34
  -1 -14   0    4.58    0.29
   1  14   0    4.82    0.33
   1  14   0    4.59    0.32
   1  14   0    5.20    0.35
   1  14   0    4.75    0.31
  -2 -14   0   39.68    0.96
  -2 -14   0   40.70    1.03
  -2 -14   0   40.86    1.02
  -2 -14   0   40.32    1.06
   2  14   0   38.67    1.04
   2  14   0   39.43    1.05
   2  14   0   38.52    1.05
   2  14   0   37.87    1.07
  -3 -14   0    0.02    0.11
  -3 -14   0   -0.03    0.10
  -3 -14   0   -0.08    0.09
  -3 -14   0    0.26    0.12
   3  14   0   -0.02    0.11
   3  14   0    0.11    0.13
   3  14   0    0.14    0.12
   3  14   0   -0.03    0.13
  -4 -14   0   22.55    0.65
  -4 -14   0   23.55    0.72
  -4 -14   0   24.36    0.75
  -4 -14   0   23.61    0.73
   4  14   0   23.92    0.72
   4  14   0   22.04    0.76
   4  14   0   23.30    0.77
  -5 -14   0    1.73    0.23
  -5 -14   0    1.45    0.19
  -5 -14   0    1.76    0.20
  -5 -14   0    1.75    0.22
   5  14   0    1.24    0.22
   5  14   0    1.39    0.20
   5  14   0    1.52    0.25
  -6 -14   0    5.98    0.38
  -6 -14   0    6.89    0.34
  -6 -14   0    6.36    0.38
   6  14   0    6.07    0.41
   6  14   0    5.10    0.37
   6  14   0    6.55    0.36
  -7 -14   0    5.97    0.38
  -7 -14   0    5.41    0.38
  -7 -14   0    6.07    0.41
  -7 -14   0    5.64    0.31
   7  14   0    6.11    0.34
   7  14   0    5.60    0.40
  -8 -14   0    4.69    0.37
  -8 -14   0    5.40    0.39
  -8 -14   0    4.89    0.28
  -8 -14   0    4.34    0.38
   8  14   0    5.76    0.42
   8  14   0    5.05    0.32
  -9 -14   0    0.18    0.17
  -9 -14   0    0.18    0.11
  -9 -14   0    0.22    0.15
  -9 -14   0   -0.16    0.13
   9  14   0    0.40    0.19
   9  14   0    0.36    0.19
 -10 -14   0    1.67    0.27
 -10 -14   0    1.49    0.28
 -10 -14   0    2.04    0.29
 -10 -14   0    1.75    0.28
 -10 -14   0    1.94    0.22
  10  14   0    2.15    0.33
  10  14   0    1.86    0.29
 -11 -14   0   12.64    0.65
 -11 -14   0   12.41    0.62
 -11 -14   0   12.85    0.62
 -11 -14   0   12.60    0.62
  11  14   0   13.54    0.67
  11  14   0   12.63    0.64
 -12 -14   0    4.09    0.45
 -12 -14   0    4.24    0.43
 -12 -14   0    3.98    0.40
 -12 -14   0    4.43    0.43
  12  14   0    4.79    0.47
  12  14   0    4.02    0.45
 -13 -14   0   -0.05    0.19
 -13 -14   0   -0.26    0.16
 -13 -14   0    0.01    0.19
 -13 -14   0    0.01    0.16
  13  14   0   -0.07    0.18
  13  14   0    0.03    0.20
 -14 -14   0   20.20    0.84
 -14 -14   0   21.17    0.86
 -14 -14   0   20.28    0.87
 -14 -14   0   19.79    0.89
  14  14   0   19.44    0.88
  14  14   0   19.00    0.87
 -15 -14   0    1.16    0.30
 -15 -14   0    0.62    0.26
 -15 -14   0    0.75    0.29
  15  14   0    0.72    0.29
  15  14   0    1.18    0.33
 -16 -14   0    7.48    0.61
 -16 -14   0    7.52    0.59
  16  14   0    7.55    0.61
  16  14   0    7.63    0.62
 -17 -14   0    0.85    0.32
 -17 -14   0    1.70    0.36
  17  14   0    1.00    0.31
  17  14   0    0.97    0.32
 -18 -14   0    2.01    0.41
 -18 -14   0    1.71    0.36
  18  14   0    1.73    0.41
  13 -15   0   -0.23    0.25
 -13  15   0    0.05    0.25
 -13  15   0    0.17    0.20
 -13  15   0    0.44    0.27
  12 -15   0    0.22    0.25
 -12  15   0   -0.19    0.20
 -12  15   0    0.10    0.22
 -12  15   0    0.05    0.19
  11 -15   0    0.70    0.28
 -11  15   0    1.33    0.30
 -11  15   0    0.90    0.28
 -11  15   0    0.95    0.30
  10 -15   0    7.17    0.58
 -10  15   0    6.48    0.51
 -10  15   0    5.70    0.51
 -10  15   0    5.18    0.49
   9 -15   0    0.86    0.26
  -9  15   0    0.92    0.26
  -9  15   0    1.12    0.25
  -9  15   0    1.17    0.26
   8 -15   0    0.51    0.23
  -8  15   0    0.41    0.21
  -8  15   0    0.49    0.23
  -8  15   0    0.36    0.20
   7 -15   0   -0.05    0.18
  -7  15   0   -0.17    0.17
  -7  15   0    0.08    0.17
  -7  15   0    0.22    0.19
   6 -15   0    1.27    0.29
   6 -15   0    1.75    0.29
  -6  15   0    2.04    0.30
  -6  15   0    2.29    0.33
  -6  15   0    2.12    0.33
   5 -15   0   -0.09    0.14
   5 -15   0    0.03    0.15
   5 -15   0    0.10    0.17
  -5  15   0    0.40    0.19
  -5  15   0    0.11    0.16
  -5  15   0    0.06    0.15
   4 -15   0   28.72    0.95
   4 -15   0   30.07    0.91
  -4  15   0   27.20    0.94
  -4  15   0   31.32    0.93
  -4  15   0   28.41    0.96
   3 -15   0   27.26    0.84
   3 -15   0   27.24    0.90
  -3  15   0   26.19    0.90
  -3  15   0   27.11    0.86
  -3  15   0   27.71    0.91
   2 -15   0    5.70    0.35
   2 -15   0    5.46    0.39
  -2  15   0    5.20    0.33
  -2  15   0    4.90    0.38
  -2  15   0    6.04    0.39
  -2  15   0    5.40    0.41
   1 -15   0   23.73    0.74
   1 -15   0   25.70    0.83
   1 -15   0   24.83    0.72
   1 -15   0   24.21    0.71
  -1  15   0   23.94    0.75
  -1  15   0   24.10    0.82
  -1  15   0   25.76    0.84
  -1  15   0   25.60    0.82
   0 -15   0    1.01    0.17
   0 -15   0    0.57    0.17
   0 -15   0    0.94    0.17
   0 -15   0    0.71    0.16
   0  15   0    1.11    0.21
   0  15   0    0.78    0.17
   0  15   0    0.73    0.19
   0  15   0    0.90    0.21
  -1 -15   0    0.05    0.11
  -1 -15   0   -0.04    0.09
  -1 -15   0   -0.11    0.10
  -1 -15   0   -0.04    0.10
   1  15   0    0.07    0.13
   1  15   0   -0.02    0.12
   1  15   0    0.08    0.12
   1  15   0   -0.02    0.12
  -2 -15   0    0.02    0.10
  -2 -15   0    0.23    0.13
  -2 -15   0    0.01    0.11
  -2 -15   0   -0.01    0.11
   2  15   0   -0.05    0.11
   2  15   0   -0.02    0.13
   2  15   0   -0.14    0.11
   2  15   0    0.02    0.13
  -3 -15   0   27.16    0.83
  -3 -15   0   27.61    0.83
  -3 -15   0   28.26    0.82
   3  15   0   27.21    0.88
   3  15   0   27.56    0.84
   3  15   0   28.05    0.87
   3  15   0   27.91    0.85
  -4 -15   0    1.05    0.19
  -4 -15   0    1.45    0.21
  -4 -15   0    1.12    0.20
   4  15   0    1.00    0.22
   4  15   0    1.38    0.23
   4  15   0    1.42    0.21
  -5 -15   0    0.06    0.13
  -5 -15   0    0.17    0.12
  -5 -15   0    0.22    0.14
   5  15   0    0.25    0.14
   5  15   0    0.06    0.15
   5  15   0    0.06    0.13
  -6 -15   0    8.71    0.40
  -6 -15   0    7.52    0.43
  -6 -15   0    8.64    0.46
   6  15   0    7.34    0.40
   6  15   0    8.83    0.48
   6  15   0    8.08    0.48
  -7 -15   0    0.77    0.20
  -7 -15   0    0.63    0.15
  -7 -15   0    0.42    0.19
  -7 -15   0    0.49    0.18
   7  15   0    0.59    0.19
   7  15   0    0.89    0.19
  -8 -15   0    3.65    0.38
  -8 -15   0    4.09    0.38
  -8 -15   0    4.39    0.39
  -8 -15   0    4.00    0.27
   8  15   0    4.33    0.41
   8  15   0    3.88    0.31
  -9 -15   0   -0.06    0.14
  -9 -15   0    0.27    0.17
  -9 -15   0   -0.18    0.13
  -9 -15   0    0.05    0.10
   9  15   0   -0.08    0.16
 -10 -15   0    3.07    0.23
 -10 -15   0    2.97    0.36
 -10 -15   0    3.18    0.37
 -10 -15   0    2.39    0.34
  10  15   0    2.57    0.34
  10  15   0    2.79    0.37
 -11 -15   0    3.60    0.43
 -11 -15   0    3.95    0.41
 -11 -15   0    3.40    0.40
  11  15   0    3.08    0.40
  11  15   0    2.58    0.34
 -12 -15   0    1.47    0.28
 -12 -15   0    1.11    0.28
 -12 -15   0    1.73    0.30
 -12 -15   0    1.78    0.32
  12  15   0    1.46    0.31
  12  15   0    1.32    0.30
 -13 -15   0    1.74    0.31
 -13 -15   0    1.54    0.32
 -13 -15   0    1.59    0.29
 -13 -15   0    2.04    0.36
  13  15   0    1.38    0.31
  13  15   0    1.54    0.32
 -14 -15   0    0.54    0.24
 -14 -15   0    0.24    0.23
 -14 -15   0    0.53    0.26
 -14 -15   0    0.06    0.21
  14  15   0    0.40    0.25
  14  15   0    0.32    0.26
 -15 -15   0   15.88    0.83
 -15 -15   0   14.82    0.78
 -15 -15   0   14.82    0.76
  15  15   0   13.72    0.78
  15  15   0   14.44    0.81
 -16 -15   0    5.56    0.54
 -16 -15   0    4.83    0.56
  16  15   0    4.27    0.52
  16  15   0    4.85    0.56
 -17 -15   0   -0.35    0.20
 -17 -15   0    0.18    0.26
  17  15   0    0.00    0.25
  17  15   0   -0.12    0.24
  12 -16   0    9.69    0.73
 -12  16   0   11.65    0.68
 -12  16   0    9.63    0.75
 -12  16   0   10.28    0.70
  11 -16   0   13.02    0.79
 -11  16   0   11.95    0.70
 -11  16   0   12.59    0.75
  10 -16   0    7.29    0.61
 -10  16   0    8.37    0.61
 -10  16   0    7.38    0.56
   9 -16   0    2.45    0.39
  -9  16   0    1.96    0.35
  -9  16   0    2.81    0.38
   8 -16   0   -0.24    0.18
  -8  16   0    0.05    0.18
  -8  16   0   -0.10    0.18
   7 -16   0    6.98    0.54
  -7  16   0    7.32    0.51
  -7  16   0    7.61    0.55
   6 -16   0    0.70    0.25
   6 -16   0    1.45    0.29
  -6  16   0    1.33    0.29
  -6  16   0    1.37    0.27
   5 -16   0   11.25    0.63
   5 -16   0   10.02    0.54
   5 -16   0   10.84    0.59
  -5  16   0   11.37    0.61
  -5  16   0   10.10    0.53
  -5  16   0   11.37    0.60
   4 -16   0   19.21    0.78
   4 -16   0   20.24    0.73
  -4  16   0   18.12    0.76
  -4  16   0   19.96    0.79
  -4  16   0   19.81    0.73
   3 -16   0    2.95    0.34
   3 -16   0    2.59    0.30
  -3  16   0    2.61    0.31
  -3  16   0    2.81    0.33
  -3  16   0    2.41    0.32
   2 -16   0    1.07    0.23
   2 -16   0    0.79    0.19
  -2  16   0    0.93    0.23
  -2  16   0    1.30    0.24
  -2  16   0    0.56    0.19
   1 -16   0    0.01    0.15
   1 -16   0    0.05    0.12
  -1  16   0    0.14    0.16
  -1  16   0    0.12    0.15
  -1  16   0    0.42    0.15
  -1  16   0    0.16    0.16
   0 -16   0    5.61    0.35
   0 -16   0    5.92    0.41
   0 -16   0    5.89    0.34
   0 -16   0    6.07    0.35
   0  16   0    5.52    0.41
   0  16   0    6.39    0.41
   0  16   0    5.79    0.42
   0  16   0    6.00    0.38
  -1 -16   0   -0.15    0.10
  -1 -16   0   -0.03    0.11
  -1 -16   0   -0.07    0.11
   1  16   0   -0.17    0.12
   1  16   0    0.12    0.14
   1  16   0    0.11    0.14
   1  16   0    0.00    0.13
  -2 -16   0    5.25    0.38
  -2 -16   0    5.75    0.35
  -2 -16   0    5.56    0.35
   2  16   0    5.27    0.39
   2  16   0    6.07    0.40
   2  16   0    5.80    0.39
   2  16   0    5.00    0.37
  -3 -16   0    3.93    0.32
  -3 -16   0    4.10    0.33
  -3 -16   0    4.14    0.31
   3  16   0    4.15    0.39
   3  16   0    5.05    0.36
   3  16   0    3.40    0.32
   3  16   0    4.02    0.35
  -4 -16   0    5.83    0.37
  -4 -16   0    6.31    0.38
  -4 -16   0    6.25    0.40
   4  16   0    5.94    0.41
   4  16   0    6.32    0.43
   4  16   0    5.56    0.38
  -5 -16   0   31.69    0.91
  -5 -16   0   33.26    0.96
  -5 -16   0   28.77    0.93
   5  16   0   30.05    0.91
   5  16   0   32.27    1.00
   5  16   0   30.87    0.98
  -6 -16   0   -0.08    0.11
  -6 -16   0   -0.10    0.12
  -6 -16   0   -0.06    0.14
   6  16   0    0.03    0.15
   6  16   0    0.07    0.17
   6  16   0    0.09    0.13
  -7 -16   0    3.39    0.36
  -7 -16   0    3.06    0.33
  -7 -16   0    2.50    0.26
   7  16   0    3.03    0.35
   7  16   0    2.57    0.28
  -8 -16   0   -0.06    0.10
  -8 -16   0   -0.18    0.13
  -8 -16   0    0.03    0.15
  -8 -16   0   -0.19    0.15
   8  16   0    0.11    0.17
   8  16   0    0.01    0.13
  -9 -16   0    0.03    0.16
  -9 -16   0   -0.04    0.10
  -9 -16   0   -0.08    0.15
  -9 -16   0    0.00    0.17
   9  16   0    0.01    0.16
 -10 -16   0    1.06    0.25
 -10 -16   0    1.17    0.17
 -10 -16   0    1.04    0.25
 -10 -16   0    0.74    0.25
  10  16   0    1.37    0.29
 -11 -16   0    2.65    0.35
 -11 -16   0    1.89    0.32
 -11 -16   0    2.74    0.37
  11  16   0    2.36    0.37
  11  16   0    1.89    0.33
 -12 -16   0    0.52    0.23
 -12 -16   0    0.89    0.27
 -12 -16   0    0.66    0.25
  12  16   0    1.02    0.29
  12  16   0    0.49    0.24
 -13 -16   0    0.49    0.25
 -13 -16   0    1.00    0.29
 -13 -16   0    0.55    0.24
  13  16   0    0.59    0.26
  13  16   0    0.95    0.29
 -14 -16   0   -0.15    0.20
 -14 -16   0    0.12    0.21
 -14 -16   0    0.22    0.22
  14  16   0   -0.06    0.22
  14  16   0    0.24    0.23
 -15 -16   0    1.87    0.37
 -15 -16   0    1.51    0.35
  15  16   0    2.27    0.43
  15  16   0    1.49    0.36
 -16 -16   0    0.99    0.31
 -16 -16   0    0.55    0.29
  16  16   0    0.30    0.30
  16  16   0    0.76    0.32
 -17 -16   0    3.61    0.50
 -17 -16   0    3.77    0.50
  17  16   0    3.55    0.50
  17  16   0    3.85    0.53
  12 -17   0    0.42    0.31
 -12  17   0    0.80    0.41
 -12  17   0    0.47    0.24
  11 -17   0    5.64    0.60
 -11  17   0    4.51    0.50
 -11  17   0    6.04    0.61
  10 -17   0    4.80    0.54
 -10  17   0    6.19    0.60
 -10  17   0    6.16    0.56
   9 -17   0    1.10    0.31
  -9  17   0    0.92    0.29
  -9  17   0    1.22    0.31
   8 -17   0    0.07    0.21
  -8  17   0    0.27    0.21
  -8  17   0    0.16    0.21
   7 -17   0   -0.17    0.17
  -7  17   0   -0.07    0.18
  -7  17   0    0.17    0.21
   6 -17   0    9.81    0.61
   6 -17   0   11.32    0.66
  -6  17   0   11.19    0.64
  -6  17   0   10.32    0.64
   5 -17   0    0.22    0.18
   5 -17   0    0.37    0.19
   5 -17   0    0.30    0.22
  -5  17   0    0.14    0.20
  -5  17   0    0.34    0.20
  -5  17   0    0.48    0.22
   4 -17   0    2.93    0.35
   4 -17   0    3.27    0.35
  -4  17   0    2.78    0.35
  -4  17   0    3.01    0.37
  -4  17   0    2.76    0.33
   3 -17   0    4.79    0.37
   3 -17   0    4.68    0.45
  -3  17   0    4.35    0.40
  -3  17   0    4.62    0.45
  -3  17   0    3.87    0.40
   2 -17   0    0.45    0.19
  -2  17   0    0.76    0.21
  -2  17   0    0.34    0.19
  -2  17   0    0.62    0.20
   1 -17   0   -0.09    0.14
  -1  17   0    0.30    0.16
  -1  17   0    0.01    0.15
  -1  17   0   -0.01    0.15
  -1  17   0    0.09    0.15
   0 -17   0    2.84    0.32
   0  17   0    2.81    0.32
   0  17   0    3.16    0.34
   0  17   0    3.21    0.32
   0  17   0    2.78    0.33
  -1 -17   0    4.59    0.34
  -1 -17   0    5.15    0.34
  -1 -17   0    5.08    0.38
   1  17   0    4.85    0.38
   1  17   0    4.79    0.38
   1  17   0    3.91    0.38
   1  17   0    4.48    0.38
  -2 -17   0    5.63    0.40
  -2 -17   0    5.28    0.36
  -2 -17   0    5.45    0.36
   2  17   0    5.48    0.39
   2  17   0    5.02    0.38
   2  17   0    5.61    0.40
   2  17   0    4.80    0.40
  -3 -17   0    0.62    0.18
  -3 -17   0    0.88    0.19
  -3 -17   0    0.96    0.21
   3  17   0    0.80    0.22
   3  17   0    0.82    0.22
   3  17   0    0.85    0.21
  -4 -17   0   13.05    0.57
  -4 -17   0   13.30    0.58
  -4 -17   0   13.62    0.59
   4  17   0   13.76    0.58
   4  17   0   14.92    0.65
   4  17   0   13.74    0.63
  -5 -17   0    7.83    0.45
  -5 -17   0    8.38    0.45
  -5 -17   0    7.76    0.46
   5  17   0    8.20    0.46
   5  17   0    8.03    0.50
   5  17   0    8.08    0.50
  -6 -17   0   28.66    0.85
  -6 -17   0   25.72    0.89
  -6 -17   0   25.58    0.88
   6  17   0   27.76    0.96
   6  17   0   26.73    0.85
   6  17   0   26.64    0.93
  -7 -17   0    3.94    0.39
  -7 -17   0    3.29    0.36
  -7 -17   0    4.73    0.33
   7  17   0    3.78    0.33
   7  17   0    3.56    0.38
  -8 -17   0    1.02    0.24
  -8 -17   0    0.98    0.24
  -8 -17   0    1.56    0.22
   8  17   0    1.13    0.27
  -9 -17   0    1.79    0.22
  -9 -17   0    1.65    0.29
  -9 -17   0    1.69    0.29
  -9 -17   0    1.35    0.29
   9  17   0    1.85    0.32
 -10 -17   0    1.77    0.33
 -10 -17   0    1.78    0.31
 -10 -17   0    1.33    0.28
 -10 -17   0    1.18    0.18
  10  17   0    1.72    0.33
 -11 -17   0    1.79    0.31
 -11 -17   0    2.33    0.35
 -11 -17   0    2.79    0.39
  11  17   0    2.76    0.39
 -12 -17   0    5.00    0.50
 -12 -17   0    5.44    0.51
 -12 -17   0    6.35    0.53
  12  17   0    5.13    0.52
 -13 -17   0    1.34    0.32
 -13 -17   0    1.43    0.34
  13  17   0    1.01    0.32
  13  17   0    1.18    0.32
 -14 -17   0    2.93    0.43
 -14 -17   0    2.41    0.40
  14  17   0    2.37    0.42
  14  17   0    1.95    0.38
 -15 -17   0    1.41    0.34
 -15 -17   0    0.88    0.31
  15  17   0    0.96    0.33
  15  17   0    1.23    0.35
 -16 -17   0   11.95    0.79
 -16 -17   0   12.09    0.74
  16  17   0   11.10    0.76
  16  17   0   11.00    0.76
  11 -18   0    0.21    0.26
 -11  18   0    0.22    0.24
 -11  18   0    0.52    0.30
  10 -18   0    4.56    0.58
 -10  18   0    4.03    0.49
 -10  18   0    3.87    0.50
   9 -18   0    0.65    0.32
  -9  18   0    1.38    0.34
  -9  18   0    1.76    0.35
   8 -18   0    1.50    0.35
  -8  18   0    1.63    0.33
  -8  18   0    1.73    0.34
   7 -18   0   10.67    0.70
  -7  18   0   12.43    0.71
  -7  18   0   10.31    0.65
   6 -18   0    2.68    0.39
  -6  18   0    1.88    0.35
  -6  18   0    1.96    0.34
   5 -18   0   11.91    0.65
   5 -18   0   10.62    0.66
  -5  18   0   11.88    0.67
  -5  18   0   10.16    0.63
  -5  18   0   12.39    0.82
   4 -18   0    6.65    0.50
  -4  18   0    6.19    0.49
  -4  18   0    6.24    0.51
  -4  18   0    6.31    0.47
   3 -18   0    4.19    0.42
  -3  18   0    4.65    0.44
  -3  18   0    5.56    0.44
  -3  18   0    5.25    0.49
   2 -18   0    2.85    0.35
  -2  18   0    3.04    0.36
  -2  18   0    3.09    0.36
  -2  18   0    3.27    0.38
   1 -18   0    0.77    0.22
  -1  18   0    0.76    0.22
  -1  18   0    0.83    0.22
  -1  18   0    0.82    0.24
   0 -18   0    0.39    0.18
   0  18   0   -0.01    0.16
   0  18   0    0.21    0.17
   0  18   0    0.26    0.17
   0  18   0    0.26    0.16
  -1 -18   0    0.41    0.16
  -1 -18   0    0.29    0.16
  -1 -18   0    0.01    0.14
   1  18   0    0.37    0.17
   1  18   0    0.40    0.18
   1  18   0    0.30    0.17
   1  18   0    0.19    0.16
  -2 -18   0    2.86    0.30
  -2 -18   0    2.46    0.31
  -2 -18   0    2.81    0.30
   2  18   0    3.33    0.37
   2  18   0    2.29    0.31
   2  18   0    2.90    0.33
   2  18   0    2.74    0.34
  -3 -18   0   13.16    0.59
  -3 -18   0   15.07    0.64
  -3 -18   0   13.72    0.59
   3  18   0   14.10    0.66
   3  18   0   14.21    0.64
   3  18   0   13.18    0.61
  -4 -18   0   18.67    0.72
  -4 -18   0   17.30    0.69
  -4 -18   0   17.99    0.71
   4  18   0   18.11    0.71
   4  18   0   20.14    0.79
   4  18   0   19.47    0.77
  -5 -18   0   10.86    0.54
  -5 -18   0   10.30    0.54
  -5 -18   0    9.97    0.51
   5  18   0    9.74    0.52
   5  18   0    9.35    0.56
   5  18   0   10.54    0.59
  -6 -18   0    0.51    0.20
  -6 -18   0    0.77    0.19
  -6 -18   0    0.60    0.20
   6  18   0    0.72    0.25
   6  18   0    0.80    0.23
   6  18   0    1.05    0.22
  -7 -18   0    5.42    0.37
  -7 -18   0    5.18    0.43
  -7 -18   0    5.06    0.42
   7  18   0    6.03    0.48
   7  18   0    5.87    0.41
  -8 -18   0    2.37    0.33
  -8 -18   0    1.73    0.30
  -8 -18   0    2.01    0.25
   8  18   0    2.08    0.34
  -9 -18   0    3.64    0.40
  -9 -18   0    3.52    0.40
  -9 -18   0    3.67    0.31
   9  18   0    3.50    0.41
 -10 -18   0    3.95    0.43
 -10 -18   0    3.64    0.41
 -10 -18   0    3.90    0.31
 -10 -18   0    4.56    0.47
  10  18   0    3.73    0.45
 -11 -18   0    0.05    0.19
 -11 -18   0   -0.31    0.18
 -11 -18   0   -0.11    0.18
  11  18   0   -0.03    0.23
 -12 -18   0    1.05    0.29
 -12 -18   0    1.77    0.35
 -12 -18   0    1.75    0.39
  12  18   0    1.38    0.36
 -13 -18   0    0.17    0.22
 -13 -18   0    0.06    0.22
  13  18   0   -0.10    0.22
 -14 -18   0    1.15    0.33
 -14 -18   0    1.03    0.30
  14  18   0    1.41    0.35
 -15 -18   0    7.20    0.65
 -15 -18   0    6.34    0.61
  15  18   0    6.47    0.65
  15  18   0    5.91    0.64
 -16 -18   0    0.15    0.24
 -16 -18   0   -0.11    0.26
  16  18   0    0.54    0.30
  16  18   0   -0.06    0.27
  10 -19   0    1.67    0.40
 -10  19   0    1.39    0.35
 -10  19   0    2.47    0.44
   9 -19   0    2.63    0.46
  -9  19   0    2.42    0.40
  -9  19   0    1.89    0.37
   8 -19   0    1.85    0.39
  -8  19   0    1.61    0.36
  -8  19   0    1.01    0.31
   7 -19   0    0.30    0.26
  -7  19   0   -0.35    0.20
  -7  19   0   -0.11    0.19
   6 -19   0   17.95    0.89
  -6  19   0   18.01    0.85
  -6  19   0   18.22    0.88
   5 -19   0    7.40    0.59
   5 -19   0    8.20    0.59
  -5  19   0    7.85    0.57
  -5  19   0    7.50    0.58
   4 -19   0    0.09    0.18
  -4  19   0   -0.19    0.17
  -4  19   0    0.02    0.20
  -4  19   0    0.30    0.21
   3 -19   0    5.64    0.49
  -3  19   0    4.50    0.47
  -3  19   0    5.33    0.44
  -3  19   0    5.25    0.50
   2 -19   0    2.97    0.38
  -2  19   0    3.19    0.38
  -2  19   0    3.04    0.39
  -2  19   0    3.14    0.38
   1 -19   0    1.54    0.28
  -1  19   0    1.89    0.30
  -1  19   0    2.36    0.34
  -1  19   0    1.84    0.30
   0 -19   0    0.95    0.24
   0  19   0    0.70    0.22
   0  19   0    0.74    0.23
   0  19   0    0.63    0.23
   0  19   0    0.94    0.25
  -1 -19   0    4.63    0.44
   1  19   0    4.28    0.42
   1  19   0    4.06    0.39
   1  19   0    3.79    0.41
   1  19   0    3.56    0.38
  -2 -19   0    3.92    0.39
  -2 -19   0    4.42    0.35
  -2 -19   0    3.56    0.35
   2  19   0    4.46    0.39
   2  19   0    4.77    0.41
   2  19   0    4.40    0.43
  -3 -19   0    0.65    0.20
  -3 -19   0    0.44    0.18
  -3 -19   0    0.07    0.16
   3  19   0    0.12    0.18
   3  19   0    0.02    0.18
   3  19   0    0.39    0.19
  -4 -19   0    7.18    0.46
  -4 -19   0    7.37    0.47
  -4 -19   0    7.73    0.47
   4  19   0    8.11    0.52
   4  19   0    7.50    0.48
   4  19   0    9.03    0.56
  -5 -19   0    2.30    0.29
  -5 -19   0    3.80    0.38
  -5 -19   0    2.96    0.34
   5  19   0    2.19    0.30
   5  19   0    2.34    0.34
   5  19   0    3.45    0.41
  -6 -19   0   12.89    0.63
  -6 -19   0   13.11    0.60
  -6 -19   0   13.67    0.65
   6  19   0   13.61    0.68
   6  19   0   14.35    0.70
   6  19   0   12.05    0.59
  -7 -19   0    8.25    0.47
  -7 -19   0    8.62    0.54
  -7 -19   0    9.29    0.54
   7  19   0    8.41    0.49
   7  19   0    8.81    0.58
  -8 -19   0    0.50    0.22
  -8 -19   0    0.72    0.23
  -8 -19   0    0.67    0.19
   8  19   0    0.93    0.28
  -9 -19   0    2.11    0.34
  -9 -19   0    2.59    0.37
  -9 -19   0    2.26    0.27
   9  19   0    2.98    0.41
 -10 -19   0    0.56    0.25
 -10 -19   0    0.44    0.26
 -10 -19   0    0.73    0.18
  10  19   0    0.38    0.24
 -11 -19   0    8.62    0.62
 -11 -19   0    8.81    0.61
 -11 -19   0    9.02    0.60
  11  19   0    8.19    0.63
 -12 -19   0    0.68    0.27
 -12 -19   0    0.50    0.26
  12  19   0    0.81    0.31
 -13 -19   0    4.68    0.55
 -13 -19   0    4.49    0.50
  13  19   0    3.78    0.52
 -14 -19   0    9.96    0.71
 -14 -19   0   11.11    0.71
  14  19   0    8.98    0.71
 -15 -19   0    3.07    0.47
 -15 -19   0    3.61    0.48
  15  19   0    3.29    0.50
   9 -20   0    1.15    0.37
  -9  20   0    1.45    0.41
  -9  20   0    1.64    0.37
   8 -20   0    1.15    0.34
  -8  20   0    0.93    0.33
  -8  20   0    2.16    0.39
   7 -20   0    4.62    0.56
  -7  20   0    2.97    0.43
  -7  20   0    3.92    0.49
   6 -20   0    5.23    0.57
  -6  20   0    4.76    0.53
  -6  20   0    4.38    0.51
   5 -20   0    1.06    0.30
   5 -20   0    1.45    0.33
  -5  20   0    1.45    0.32
  -5  20   0    1.44    0.33
   4 -20   0   20.26    0.90
  -4  20   0   20.34    0.90
  -4  20   0   18.90    0.88
  -4  20   0   19.57    0.83
   3 -20   0    4.70    0.50
  -3  20   0    4.08    0.46
  -3  20   0    5.05    0.52
  -3  20   0    5.44    0.51
   2 -20   0    5.49    0.51
  -2  20   0    5.81    0.48
  -2  20   0    5.12    0.48
  -2  20   0    5.76    0.48
   1 -20   0    0.23    0.20
  -1  20   0    0.05    0.18
  -1  20   0   -0.03    0.18
  -1  20   0   -0.08    0.17
   0 -20   0    5.96    0.48
   0  20   0    7.25    0.52
   0  20   0    6.21    0.50
   0  20   0    7.42    0.54
  -1 -20   0    0.37    0.21
   1  20   0   -0.02    0.18
   1  20   0    0.26    0.21
   1  20   0    0.22    0.19
   1  20   0    0.64    0.22
  -2 -20   0   12.45    0.65
   2  20   0   13.34    0.68
   2  20   0   13.53    0.65
   2  20   0   12.61    0.65
  -3 -20   0   10.55    0.55
  -3 -20   0   10.72    0.55
  -3 -20   0   12.17    0.61
   3  20   0   11.66    0.63
   3  20   0   11.00    0.60
   3  20   0   11.25    0.61
  -4 -20   0    7.35    0.48
  -4 -20   0    7.08    0.49
  -4 -20   0    6.84    0.47
   4  20   0    8.39    0.54
   4  20   0    8.03    0.54
   4  20   0    7.27    0.49
  -5 -20   0    0.36    0.19
  -5 -20   0    0.59    0.21
  -5 -20   0    0.55    0.19
   5  20   0    0.56    0.23
   5  20   0    0.54    0.21
   5  20   0    0.57    0.25
  -6 -20   0    5.86    0.45
  -6 -20   0    6.25    0.47
  -6 -20   0    6.13    0.45
   6  20   0    5.75    0.44
   6  20   0    7.13    0.55
   6  20   0    5.76    0.49
  -7 -20   0    0.63    0.25
  -7 -20   0    0.14    0.20
  -7 -20   0    0.23    0.18
   7  20   0    0.27    0.24
  -8 -20   0    7.18    0.45
  -8 -20   0    5.72    0.48
  -8 -20   0    6.42    0.52
   8  20   0    6.47    0.55
  -9 -20   0    0.59    0.18
  -9 -20   0    0.07    0.21
  -9 -20   0    0.30    0.22
   9  20   0    0.89    0.31
 -10 -20   0    3.25    0.32
 -10 -20   0    3.48    0.44
 -10 -20   0    3.61    0.44
  10  20   0    2.72    0.42
 -11 -20   0    1.43    0.32
  11  20   0    1.22    0.34
 -12 -20   0    5.34    0.53
  12  20   0    5.11    0.58
 -13 -20   0   12.85    0.75
 -13 -20   0   12.71    0.79
  13  20   0   12.38    0.81
 -14 -20   0   -0.10    0.22
 -14 -20   0    0.02    0.26
  14  20   0    0.17    0.28
 -15 -20   0    3.17    0.65
  15  20   0    4.03    0.54
   8 -21   0    3.65    0.51
  -8  21   0    5.94    0.60
   7 -21   0    0.45    0.28
  -7  21   0    0.47    0.29
  -7  21   0    0.21    0.25
   6 -21   0    0.93    0.32
  -6  21   0    0.71    0.29
  -6  21   0    0.55    0.28
   5 -21   0    2.29    0.39
   5 -21   0    2.69    0.41
  -5  21   0    2.67    0.41
  -5  21   0    1.90    0.37
   4 -21   0    2.44    0.40
  -4  21   0    2.15    0.38
  -4  21   0    1.87    0.36
   3 -21   0    9.04    0.63
  -3  21   0    8.88    0.66
  -3  21   0    9.39    0.63
  -3  21   0    8.83    0.58
   2 -21   0    7.58    0.58
  -2  21   0    8.42    0.61
  -2  21   0    8.62    0.58
  -2  21   0    7.39    0.60
   1 -21   0   10.18    0.64
  -1  21   0    9.73    0.63
  -1  21   0   11.17    0.64
  -1  21   0   10.58    0.65
   0 -21   0   10.14    0.62
   0  21   0    9.57    0.63
   0  21   0   10.75    0.63
   0  21   0   10.28    0.63
  -1 -21   0    4.02    0.43
   1  21   0    5.56    0.63
   1  21   0    4.37    0.45
   1  21   0    4.60    0.50
   1  21   0    4.60    0.47
  -2 -21   0    4.30    0.44
   2  21   0    4.13    0.43
   2  21   0    5.06    0.48
   2  21   0    5.43    0.46
  -3 -21   0    1.84    0.31
  -3 -21   0    1.87    0.29
   3  21   0    2.49    0.35
   3  21   0    1.41    0.28
   3  21   0    1.73    0.32
  -4 -21   0   18.69    0.79
  -4 -21   0   17.71    0.74
  -4 -21   0   18.48    0.77
   4  21   0   19.23    0.84
   4  21   0   18.91    0.83
   4  21   0   16.67    0.76
  -5 -21   0    7.27    0.51
  -5 -21   0    7.52    0.51
  -5 -21   0    7.04    0.49
   5  21   0    8.45    0.58
   5  21   0    7.86    0.56
   5  21   0    6.80    0.50
  -6 -21   0    9.94    0.56
  -6 -21   0    9.52    0.57
  -6 -21   0   10.19    0.60
   6  21   0    9.75    0.63
   6  21   0   10.01    0.64
   6  21   0    8.78    0.53
  -7 -21   0    3.04    0.39
  -7 -21   0    3.35    0.36
  -7 -21   0    4.05    0.44
   7  21   0    3.86    0.45
  -8 -21   0    1.05    0.29
  -8 -21   0    1.56    0.27
  -8 -21   0    1.83    0.34
   8  21   0    1.63    0.34
  -9 -21   0    0.65    0.27
  -9 -21   0    1.35    0.26
  -9 -21   0    0.84    0.27
   9  21   0    1.12    0.34
 -10 -21   0   -0.18    0.14
 -10 -21   0    0.05    0.22
  10  21   0    0.24    0.26
 -11 -21   0    8.20    0.62
  11  21   0    8.06    0.67
 -12 -21   0    4.10    0.49
  12  21   0    3.55    0.50
 -13 -21   0    0.12    0.25
  13  21   0   -0.16    0.26
 -14 -21   0    1.52    0.46
  14  21   0    1.59    0.40
   7 -22   0    6.44    0.66
  -7  22   0    7.78    0.68
   6 -22   0    1.10    0.35
  -6  22   0    0.72    0.31
  -6  22   0    1.14    0.34
   5 -22   0    2.15    0.40
   5 -22   0    1.81    0.40
  -5  22   0    1.51    0.35
  -5  22   0    1.17    0.33
   4 -22   0    4.63    0.54
  -4  22   0    4.06    0.49
  -4  22   0    4.18    0.51
   3 -22   0    3.28    0.45
  -3  22   0    3.52    0.48
  -3  22   0    3.42    0.44
  -3  22   0    3.45    0.46
   2 -22   0    2.52    0.39
  -2  22   0    2.89    0.42
  -2  22   0    2.62    0.41
  -2  22   0    2.74    0.39
   1 -22   0    0.34    0.22
  -1  22   0    0.48    0.24
  -1  22   0    0.30    0.23
  -1  22   0    0.29    0.23
   0 -22   0   10.30    0.65
   0  22   0    9.97    0.64
   0  22   0   10.73    0.67
   0  22   0   10.98    0.66
  -1 -22   0   10.68    0.65
   1  22   0   10.46    0.65
   1  22   0   10.22    0.65
  -2 -22   0    0.25    0.21
   2  22   0    0.15    0.22
   2  22   0    0.83    0.27
   2  22   0    0.31    0.22
  -3 -22   0    4.73    0.46
   3  22   0    3.86    0.45
   3  22   0    4.86    0.49
   3  22   0    4.61    0.46
  -4 -22   0    0.13    0.22
  -4 -22   0    0.28    0.20
  -4 -22   0    0.25    0.21
   4  22   0    0.35    0.21
   4  22   0    0.31    0.25
   4  22   0    0.47    0.23
  -5 -22   0    0.46    0.21
  -5 -22   0    0.15    0.20
  -5 -22   0    0.30    0.21
   5  22   0    0.37    0.23
   5  22   0   -0.03    0.20
   5  22   0   -0.09    0.18
  -6 -22   0    0.49    0.22
  -6 -22   0    0.34    0.21
  -6 -22   0    0.53    0.23
   6  22   0    0.38    0.21
   6  22   0    0.55    0.31
   6  22   0    0.10    0.22
  -7 -22   0    1.09    0.25
  -7 -22   0    0.88    0.26
  -7 -22   0    1.33    0.29
   7  22   0    1.10    0.31
  -8 -22   0    7.61    0.56
  -8 -22   0    9.08    0.53
   8  22   0    7.96    0.63
  -9 -22   0    0.19    0.22
  -9 -22   0    0.17    0.18
   9  22   0   -0.08    0.25
 -10 -22   0    5.30    0.53
 -10 -22   0    6.49    0.45
  10  22   0    5.46    0.60
 -11 -22   0    0.32    0.26
  11  22   0    0.27    0.31
 -12 -22   0    2.50    0.41
  12  22   0    2.11    0.46
 -13 -22   0    6.95    0.70
  13  22   0    6.14    0.66
   6 -23   0   -0.42    0.20
  -6  23   0    0.20    0.27
   5 -23   0    1.46    0.36
   5 -23   0    1.73    0.40
  -5  23   0    1.76    0.40
  -5  23   0    1.96    0.38
   4 -23   0   -0.18    0.22
  -4  23   0    0.16    0.26
  -4  23   0    0.13    0.26
   3 -23   0    1.90    0.37
  -3  23   0    1.90    0.37
  -3  23   0    2.81    0.44
   2 -23   0    0.17    0.23
  -2  23   0    0.19    0.24
  -2  23   0    0.61    0.29
   1 -23   0    0.09    0.21
  -1  23   0    0.34    0.24
  -1  23   0    0.34    0.24
   0 -23   0    0.02    0.21
   0  23   0    0.38    0.25
   0  23   0    0.27    0.22
  -1 -23   0    2.28    0.39
   1  23   0    1.81    0.34
  -2 -23   0   21.21    0.93
   2  23   0   20.24    0.89
  -3 -23   0    4.28    0.48
   3  23   0    4.75    0.50
   3  23   0    4.66    0.48
  -4 -23   0    1.92    0.35
   4  23   0    2.04    0.36
   4  23   0    2.23    0.36
  -5 -23   0    0.16    0.21
  -5 -23   0    0.39    0.22
  -5 -23   0    0.24    0.22
   5  23   0    0.25    0.24
   5  23   0    0.16    0.22
  -6 -23   0    0.00    0.18
  -6 -23   0    0.37    0.23
  -6 -23   0    0.09    0.19
   6  23   0    0.52    0.26
  -7 -23   0    1.16    0.27
  -7 -23   0    0.85    0.28
   7  23   0    0.69    0.30
  -8 -23   0   -0.10    0.21
  -8 -23   0    0.07    0.19
   8  23   0    0.23    0.25
  -9 -23   0   17.04    0.74
  -9 -23   0   18.04    0.88
   9  23   0   17.16    0.92
 -10 -23   0    5.54    0.55
 -10 -23   0    5.94    0.46
  10  23   0    5.82    0.62
 -11 -23   0    0.03    0.27
  11  23   0   -0.30    0.25
 -12 -23   0    6.60    0.73
  12  23   0    5.83    0.67
   4 -24   0   -0.14    0.27
   4 -24   0    0.08    0.26
  -4  24   0   -0.03    0.26
   3 -24   0    2.75    0.45
  -3  24   0    2.78    0.44
  -3  24   0    2.60    0.44
   2 -24   0    0.47    0.27
  -2  24   0    0.10    0.25
  -2  24   0    0.01    0.24
   1 -24   0    0.25    0.25
  -1  24   0    0.00    0.25
  -1  24   0    0.52    0.27
   0 -24   0    3.42    0.46
   0  24   0    3.10    0.46
  -1 -24   0    3.10    0.43
   1  24   0    2.89    0.43
  -2 -24   0    0.63    0.26
   2  24   0    0.67    0.28
  -3 -24   0    1.03    0.30
   3  24   0    1.12    0.30
   3  24   0    1.11    0.31
  -4 -24   0    6.76    0.55
   4  24   0    4.72    0.51
   4  24   0    4.83    0.50
  -5 -24   0    0.09    0.21
   5  24   0    0.26    0.22
   5  24   0    0.32    0.25
  -6 -24   0    3.71    0.44
  -6 -24   0    3.85    0.45
   6  24   0    4.60    0.53
  -7 -24   0    0.93    0.26
  -7 -24   0    0.13    0.23
   7  24   0    0.87    0.31
  -8 -24   0    0.92    0.29
  -8 -24   0    0.88    0.25
   8  24   0    0.44    0.31
  -9 -24   0    0.95    0.26
  -9 -24   0    0.80    0.30
   9  24   0    0.82    0.35
 -10 -24   0    3.08    0.45
 -10 -24   0    3.03    0.37
  10  24   0    3.06    0.51
 -11 -24   0    4.67    0.78
  11  24   0    4.09    0.55
   2 -25   0   -0.04    0.25
  -2  25   0    0.02    0.25
  -2  25   0   -0.21    0.40
   1 -25   0    2.34    0.42
  -1  25   0    1.28    0.36
  -1  25   0    1.80    0.39
   0 -25   0    2.90    0.45
   0  25   0    1.92    0.39
  -1 -25   0    2.40    0.42
   1  25   0    2.95    0.44
  -2 -25   0    3.21    0.44
   2  25   0    3.82    0.48
  -3 -25   0    8.16    0.62
   3  25   0    8.61    0.64
  -4 -25   0    1.39    0.33
   4  25   0    1.79    0.37
   4  25   0    2.28    0.41
  -5 -25   0   -0.10    0.21
   5  25   0   -0.29    0.29
   5  25   0    0.05    0.25
  -6 -25   0    0.19    0.27
  -6 -25   0   -0.04    0.20
   6  25   0    0.54    0.27
  -7 -25   0    4.02    0.48
  -7 -25   0    3.99    0.45
   7  25   0    5.86    0.62
  -8 -25   0    0.46    0.24
  -8 -25   0    0.41    0.27
   8  25   0    0.39    0.30
  -9 -25   0    0.11    0.26
  -9 -25   0   -0.21    0.19
   9  25   0    0.08    0.29
 -10 -25   0    2.29    0.33
   0 -26   0    0.71    0.31
  -1 -26   0    0.29    0.26
   1  26   0    0.08    0.27
  -2 -26   0    2.64    0.42
   2  26   0    2.06    0.40
  -3 -26   0    2.60    0.42
   3  26   0    2.42    0.41
  -4 -26   0    6.11    0.59
   4  26   0    4.54    0.53
  -5 -26   0   -0.18    0.20
   5  26   0    0.18    0.27
  -6 -26   0    0.57    0.26
   6  26   0    0.27    0.30
  -7 -26   0   -0.22    0.20
  -7 -26   0   -0.37    0.22
   7  26   0   -0.16    0.27
   6  26  -1    0.25    0.29
  -6 -26   1    0.91    0.29
   5  26  -1    2.42    0.45
   5  26  -1    3.52    0.73
  -5 -26   1    2.07    0.38
   4  26  -1    0.24    0.27
  -4 -26   1    0.76    0.29
   3  26  -1    4.60    0.54
  -3 -26   1    4.57    0.53
   2  26  -1    0.56    0.30
  -2 -26   1    0.69    0.29
  -1 -26   1    0.59    0.27
   9  25  -1   -0.08    0.28
  -9 -25   1   -0.02    0.19
  -9 -25   1   -0.17    0.24
   8  25  -1    0.31    0.29
  -8 -25   1   -0.35    0.21
  -8 -25   1   -0.18    0.19
   7  25  -1   -0.03    0.24
  -7 -25   1    0.07    0.22
  -7 -25   1   -0.63    0.19
   6  25  -1    2.89    0.45
  -6 -25   1    3.61    0.46
  -6 -25   1    2.92    0.41
   5  25  -1   -0.42    0.20
   5  25  -1   -0.25    0.25
  -5 -25   1   -0.11    0.20
   4  25  -1    4.30    0.76
   4  25  -1    3.54    0.48
  -4 -25   1    3.60    0.45
   3  25  -1    0.51    0.28
  -3 -25   1   -0.12    0.20
   2  25  -1    2.89    0.44
  -2 -25   1    3.07    0.44
   1  25  -1    0.23    0.25
  -1 -25   1   -0.03    0.24
   0  25  -1    0.15    0.27
   0 -25   1    0.27    0.26
  -1  25  -1    0.04    0.26
   1 -25   1    0.05    0.23
  -2  25  -1    0.32    0.31
   2 -25   1   -0.26    0.24
  11  24  -1    1.07    0.38
  10  24  -1    2.78    0.48
 -10 -24   1    2.44    0.43
 -10 -24   1    2.37    0.37
   9  24  -1    3.92    0.54
  -9 -24   1    4.18    0.42
  -9 -24   1    3.44    0.46
   8  24  -1   -0.21    0.23
  -8 -24   1   -0.29    0.20
  -8 -24   1   -0.05    0.18
   7  24  -1    3.49    0.49
  -7 -24   1    2.53    0.40
  -7 -24   1    2.51    0.37
   6  24  -1    1.93    0.39
  -6 -24   1    2.53    0.40
  -6 -24   1    2.59    0.39
   5  24  -1    5.93    0.58
   5  24  -1    4.68    0.49
  -5 -24   1    4.94    0.50
  -5 -24   1    4.16    0.46
   4  24  -1    0.57    0.28
   4  24  -1    0.63    0.30
  -4 -24   1    0.69    0.28
   3  24  -1    3.33    0.44
  -3 -24   1    3.75    0.44
   2  24  -1    1.52    0.34
  -2 -24   1    1.23    0.30
   1  24  -1    5.09    0.55
  -1 -24   1    4.15    0.49
   0  24  -1    2.76    0.43
   0 -24   1    2.26    0.40
  -1  24  -1    0.81    0.29
  -1  24  -1    0.44    0.28
   1 -24   1    0.70    0.29
  -2  24  -1   -0.42    0.21
  -2  24  -1   -0.12    0.23
   2 -24   1   -0.23    0.21
  -3  24  -1    0.59    0.32
  -3  24  -1   -0.13    0.24
   3 -24   1    0.28    0.28
  -4  24  -1    0.00    0.26
   4 -24   1   -0.10    0.27
   4 -24   1    0.05    0.25
  12  23  -1    0.26    0.30
  11  23  -1    4.08    0.56
 -11 -23   1    4.29    0.52
  10  23  -1    2.99    0.49
 -10 -23   1    2.65    0.42
 -10 -23   1    3.48    0.38
   9  23  -1    1.46    0.38
  -9 -23   1    1.66    0.29
  -9 -23   1    1.99    0.38
   8  23  -1    3.68    0.49
  -8 -23   1    4.62    0.45
  -8 -23   1    4.44    0.49
   7  23  -1    0.02    0.26
  -7 -23   1    0.12    0.19
  -7 -23   1    0.42    0.26
   6  23  -1    0.75    0.28
   6  23  -1    0.41    0.27
  -6 -23   1    0.08    0.20
  -6 -23   1    0.27    0.22
   5  23  -1    1.40    0.32
   5  23  -1    1.07    0.28
  -5 -23   1    0.58    0.25
  -5 -23   1    0.55    0.24
  -5 -23   1    1.08    0.27
   4  23  -1    8.51    0.61
   4  23  -1   10.11    0.66
  -4 -23   1   10.39    0.65
  -4 -23   1    9.27    0.71
   3  23  -1   17.91    0.83
   3  23  -1   16.50    0.82
  -3 -23   1   17.09    0.81
   2  23  -1    0.43    0.27
  -2 -23   1    0.09    0.19
   1  23  -1    6.51    0.56
  -1 -23   1    6.54    0.57
   0  23  -1    0.75    0.26
   0 -23   1    0.43    0.25
  -1  23  -1   -0.03    0.21
  -1  23  -1   -0.07    0.21
   1 -23   1    0.00    0.20
  -2  23  -1    1.54    0.36
  -2  23  -1    0.83    0.29
   2 -23   1    1.27    0.32
  -3  23  -1    0.09    0.25
  -3  23  -1    0.01    0.24
   3 -23   1    0.25    0.24
  -4  23  -1    0.14    0.25
  -4  23  -1    0.17    0.25
   4 -23   1    0.42    0.28
  -5  23  -1    2.43    0.45
  -5  23  -1    4.17    0.61
   5 -23   1    2.19    0.42
   5 -23   1    2.73    0.46
  13  22  -1    0.36    0.34
  12  22  -1    4.36    0.55
 -12 -22   1    4.89    0.54
  11  22  -1    3.96    0.54
 -11 -22   1    3.52    0.46
  10  22  -1   -0.41    0.25
 -10 -22   1   -0.24    0.20
 -10 -22   1   -0.04    0.16
   9  22  -1    2.45    0.43
  -9 -22   1    2.69    0.41
  -9 -22   1    3.08    0.35
   8  22  -1    3.00    0.46
  -8 -22   1    3.11    0.40
  -8 -22   1    3.12    0.36
   7  22  -1    3.58    0.48
  -7 -22   1    2.94    0.41
  -7 -22   1    3.82    0.40
  -7 -22   1    3.02    0.40
   6  22  -1    1.20    0.29
   6  22  -1    1.43    0.31
  -6 -22   1    1.00    0.28
  -6 -22   1    0.86    0.26
  -6 -22   1    1.59    0.32
   5  22  -1    0.17    0.19
   5  22  -1    0.06    0.33
   5  22  -1    0.43    0.24
  -5 -22   1   -0.03    0.18
  -5 -22   1   -0.04    0.19
  -5 -22   1    0.00    0.19
   4  22  -1    7.30    0.59
   4  22  -1    7.08    0.52
   4  22  -1    8.09    0.57
  -4 -22   1    6.35    0.49
  -4 -22   1    7.55    0.53
  -4 -22   1    7.19    0.54
   3  22  -1    0.85    0.27
   3  22  -1    0.78    0.26
   3  22  -1    0.49    0.24
  -3 -22   1    0.78    0.25
   2  22  -1   16.46    0.80
   2  22  -1   16.84    0.82
  -2 -22   1   16.06    0.77
   1  22  -1    2.69    0.39
   1  22  -1    2.20    0.36
  -1 -22   1    2.08    0.34
   0  22  -1    2.33    0.38
   0  22  -1    2.71    0.39
   0  22  -1    2.86    0.42
   0 -22   1    3.58    0.43
  -1  22  -1    5.26    0.51
  -1  22  -1    4.86    0.53
  -1  22  -1    5.15    0.52
   1 -22   1    5.28    0.52
  -2  22  -1    0.62    0.24
  -2  22  -1    0.85    0.28
  -2  22  -1    0.76    0.29
   2 -22   1    0.27    0.24
  -3  22  -1    3.06    0.45
  -3  22  -1    3.88    0.48
  -3  22  -1    3.47    0.52
   3 -22   1    3.43    0.46
  -4  22  -1    1.32    0.34
  -4  22  -1    1.06    0.30
   4 -22   1    0.72    0.29
  -5  22  -1   -0.05    0.24
  -5  22  -1   -0.17    0.22
   5 -22   1    0.36    0.26
   5 -22   1    0.18    0.25
  -6  22  -1    0.03    0.25
  -6  22  -1    0.19    0.25
   6 -22   1    0.23    0.27
  -7  22  -1   -0.35    0.25
   7 -22   1    0.05    0.28
  14  21  -1    1.27    0.37
  13  21  -1    7.21    0.71
 -13 -21   1    7.72    0.65
  12  21  -1    2.16    0.44
 -12 -21   1    1.71    0.35
  11  21  -1    1.40    0.39
 -11 -21   1    1.83    0.37
  10  21  -1    4.09    0.53
 -10 -21   1    3.85    0.36
 -10 -21   1    3.94    0.47
   9  21  -1    0.58    0.28
  -9 -21   1    0.73    0.27
  -9 -21   1    0.55    0.20
   8  21  -1    0.05    0.24
  -8 -21   1    0.14    0.22
  -8 -21   1    0.79    0.22
  -8 -21   1    0.33    0.23
   7  21  -1   12.64    0.71
   7  21  -1   12.01    0.69
  -7 -21   1   11.33    0.65
  -7 -21   1   11.07    0.59
  -7 -21   1   12.09    0.66
   6  21  -1    2.70    0.36
   6  21  -1    2.25    0.37
  -6 -21   1    2.61    0.36
  -6 -21   1    2.57    0.36
  -6 -21   1    2.88    0.34
   5  21  -1    6.61    0.48
   5  21  -1    8.08    0.57
   5  21  -1    7.06    0.55
  -5 -21   1    6.10    0.48
  -5 -21   1    6.89    0.50
  -5 -21   1    7.62    0.53
   4  21  -1    0.09    0.21
   4  21  -1   -0.03    0.18
   4  21  -1   -0.30    0.18
  -4 -21   1   -0.03    0.17
  -4 -21   1    0.18    0.20
  -4 -21   1    0.10    0.19
   3  21  -1   11.08    0.63
   3  21  -1   10.85    0.62
   3  21  -1   11.92    0.67
  -3 -21   1   11.55    0.63
  -3 -21   1   10.57    0.58
  -3 -21   1   10.44    0.57
   2  21  -1    0.74    0.27
   2  21  -1    1.37    0.31
   2  21  -1    1.05    0.25
  -2 -21   1    1.27    0.28
   1  21  -1    1.93    0.34
   1  21  -1    2.21    0.35
  -1 -21   1    1.56    0.30
   0  21  -1    0.57    0.24
   0  21  -1    1.43    0.32
   0  21  -1    0.77    0.26
   0 -21   1    0.82    0.26
  -1  21  -1   20.49    0.86
  -1  21  -1   18.79    0.87
  -1  21  -1   18.35    0.85
   1 -21   1   19.89    0.88
  -2  21  -1   17.91    0.87
  -2  21  -1   18.96    0.84
  -2  21  -1   18.68    0.86
   2 -21   1   18.16    0.86
  -3  21  -1    6.18    0.59
  -3  21  -1    5.89    0.56
  -3  21  -1    7.27    0.56
   3 -21   1    7.21    0.57
  -4  21  -1   10.77    0.71
  -4  21  -1   10.99    0.70
   4 -21   1   10.44    0.68
  -5  21  -1    0.96    0.32
  -5  21  -1    0.26    0.23
   5 -21   1    0.56    0.29
   5 -21   1    0.67    0.27
  -6  21  -1    1.26    0.34
  -6  21  -1    1.54    0.35
   6 -21   1    2.29    0.41
  -7  21  -1    8.08    0.67
  -7  21  -1    9.18    0.69
   7 -21   1    7.51    0.67
  -8  21  -1    0.05    0.24
   8 -21   1    1.22    0.37
  15  20  -1    1.23    0.37
  14  20  -1    6.73    0.67
 -14 -20   1    8.46    0.68
 -14 -20   1    8.34    0.67
  13  20  -1    1.32    0.38
 -13 -20   1    0.99    0.33
  12  20  -1    5.11    0.57
 -12 -20   1    5.70    0.57
  11  20  -1    5.16    0.57
 -11 -20   1    4.62    0.50
  10  20  -1    0.43    0.27
 -10 -20   1    0.19    0.15
 -10 -20   1    0.51    0.24
   9  20  -1    0.34    0.25
  -9 -20   1    0.62    0.20
  -9 -20   1    0.28    0.22
  -9 -20   1    0.30    0.24
   8  20  -1    5.24    0.53
  -8 -20   1    4.47    0.38
  -8 -20   1    4.70    0.46
  -8 -20   1    4.70    0.47
   7  20  -1   13.42    0.72
   7  20  -1   10.93    0.60
  -7 -20   1   12.03    0.65
  -7 -20   1   12.92    0.59
  -7 -20   1   12.29    0.65
   6  20  -1    0.07    0.17
   6  20  -1   -0.05    0.18
  -6 -20   1    0.11    0.16
  -6 -20   1   -0.02    0.20
  -6 -20   1    0.04    0.18
   5  20  -1    9.97    0.62
   5  20  -1    9.38    0.59
   5  20  -1    9.03    0.53
  -5 -20   1   10.06    0.55
  -5 -20   1    9.00    0.53
  -5 -20   1    9.05    0.54
   4  20  -1    8.54    0.56
   4  20  -1    8.79    0.53
   4  20  -1    8.79    0.55
  -4 -20   1    8.27    0.52
  -4 -20   1    7.82    0.51
  -4 -20   1    8.98    0.51
   3  20  -1    0.24    0.22
   3  20  -1    0.15    0.18
   3  20  -1    0.24    0.21
  -3 -20   1    0.22    0.18
  -3 -20   1    0.16    0.18
  -3 -20   1    0.36    0.19
   2  20  -1   12.47    0.65
   2  20  -1   11.90    0.63
   2  20  -1   11.98    0.64
  -2 -20   1   11.69    0.62
  -2 -20   1   11.44    0.84
  -2 -20   1   11.98    0.57
   1  20  -1    1.92    0.32
   1  20  -1    1.97    0.32
   1  20  -1    2.05    0.31
   1  20  -1    2.35    0.35
  -1 -20   1    2.54    0.35
   0  20  -1    1.11    0.28
   0  20  -1    0.77    0.24
   0  20  -1    1.31    0.30
   0 -20   1    0.93    0.26
  -1  20  -1    8.64    0.58
  -1  20  -1    9.06    0.56
  -1  20  -1    8.68    0.59
   1 -20   1    8.57    0.57
  -2  20  -1    1.02    0.29
  -2  20  -1    0.98    0.26
  -2  20  -1    0.71    0.27
   2 -20   1    1.00    0.27
  -3  20  -1   17.36    0.78
  -3  20  -1   15.71    0.78
  -3  20  -1   17.24    0.82
   3 -20   1   15.66    0.79
  -4  20  -1    1.33    0.31
  -4  20  -1    1.47    0.32
   4 -20   1    1.27    0.30
  -5  20  -1   10.56    0.70
  -5  20  -1   10.79    0.67
   5 -20   1   10.47    0.67
   5 -20   1    9.56    0.69
  -6  20  -1    0.09    0.24
  -6  20  -1    0.11    0.21
   6 -20   1    0.42    0.26
  -7  20  -1    3.71    0.47
  -7  20  -1    4.27    0.51
   7 -20   1    3.64    0.48
  -8  20  -1    6.09    0.60
  -8  20  -1    4.43    0.53
   8 -20   1    5.09    0.58
  -9  20  -1    3.12    0.68
  -9  20  -1    1.64    0.39
   9 -20   1    2.15    0.43
  15  19  -1    0.77    0.36
 -15 -19   1    0.58    0.33
 -15 -19   1    1.24    0.35
  14  19  -1    0.23    0.29
 -14 -19   1    0.33    0.27
 -14 -19   1    0.03    0.25
  13  19  -1   16.01    0.89
 -13 -19   1   18.86    0.88
 -13 -19   1   18.90    0.92
  12  19  -1    5.35    0.56
 -12 -19   1    6.30    0.60
 -12 -19   1    5.07    0.51
  11  19  -1    0.22    0.24
 -11 -19   1   -0.05    0.20
  10  19  -1    5.67    0.57
 -10 -19   1    5.86    0.54
 -10 -19   1    6.24    0.51
 -10 -19   1    5.85    0.37
   9  19  -1    0.16    0.21
  -9 -19   1   -0.07    0.13
  -9 -19   1   -0.18    0.18
  -9 -19   1   -0.31    0.17
   8  19  -1   17.00    0.82
  -8 -19   1   17.12    0.77
  -8 -19   1   18.04    0.68
  -8 -19   1   18.05    0.79
   7  19  -1    0.04    0.21
   7  19  -1    0.20    0.16
  -7 -19   1   -0.32    0.15
  -7 -19   1    0.27    0.17
  -7 -19   1    0.36    0.22
   6  19  -1   28.64    0.97
   6  19  -1   31.02    1.07
  -6 -19   1   28.89    1.00
  -6 -19   1   30.16    0.96
  -6 -19   1   30.76    1.01
   5  19  -1   15.71    0.69
   5  19  -1   16.16    0.74
   5  19  -1   17.73    0.76
  -5 -19   1   16.20    0.70
  -5 -19   1   16.85    0.68
  -5 -19   1   14.87    0.69
   4  19  -1   -0.49    0.14
   4  19  -1   -0.09    0.16
   4  19  -1    0.03    0.15
  -4 -19   1    0.15    0.15
  -4 -19   1    0.04    0.15
  -4 -19   1    0.02    0.15
   3  19  -1    4.82    0.46
   3  19  -1    3.65    0.40
   3  19  -1    3.52    0.39
  -3 -19   1    3.73    0.37
  -3 -19   1    3.44    0.37
  -3 -19   1    4.03    0.38
   2  19  -1    3.65    0.39
   2  19  -1    4.36    0.42
   2  19  -1    3.81    0.39
  -2 -19   1    4.35    0.37
  -2 -19   1    4.53    0.36
  -2 -19   1    4.23    0.41
   1  19  -1    1.53    0.28
   1  19  -1    1.28    0.26
   1  19  -1    0.89    0.23
   1  19  -1    1.51    0.29
  -1 -19   1    1.78    0.30
   0  19  -1    0.92    0.24
   0  19  -1    0.65    0.22
   0  19  -1    1.08    0.26
   0 -19   1    0.89    0.25
  -1  19  -1    0.12    0.17
  -1  19  -1    0.26    0.19
  -1  19  -1    0.22    0.19
   1 -19   1    0.06    0.18
  -2  19  -1    0.16    0.19
  -2  19  -1    0.21    0.21
  -2  19  -1    0.11    0.17
   2 -19   1    0.39    0.21
  -3  19  -1    0.14    0.21
  -3  19  -1    0.14    0.19
  -3  19  -1    0.27    0.21
   3 -19   1    0.23    0.19
  -4  19  -1   10.38    0.64
  -4  19  -1   11.74    0.62
  -4  19  -1   11.39    0.66
   4 -19   1   11.23    0.65
  -5  19  -1    4.29    0.49
  -5  19  -1    4.74    0.49
   5 -19   1    4.23    0.51
   5 -19   1    4.39    0.47
  -6  19  -1    7.08    0.59
  -6  19  -1    6.61    0.56
   6 -19   1    5.86    0.58
   6 -19   1    5.19    0.59
  -7  19  -1    6.60    0.56
  -7  19  -1    6.17    0.59
   7 -19   1    5.47    0.59
  -8  19  -1    0.09    0.22
  -8  19  -1    0.00    0.22
   8 -19   1   -0.07    0.22
  -9  19  -1    0.28    0.26
  -9  19  -1    0.99    0.32
   9 -19   1    0.34    0.30
 -10  19  -1    1.00    0.38
 -10  19  -1    0.79    0.31
  10 -19   1    0.85    0.35
  16  18  -1    7.97    0.69
  16  18  -1   10.04    0.76
 -16 -18   1    8.93    0.73
 -16 -18   1    8.26    1.01
  15  18  -1   -0.05    0.27
  15  18  -1   -0.33    0.22
 -15 -18   1   -0.26    0.23
 -15 -18   1   -0.13    0.20
  14  18  -1    0.43    0.29
 -14 -18   1    0.78    0.28
 -14 -18   1    0.46    0.27
  13  18  -1    4.74    0.54
 -13 -18   1    4.95    0.54
 -13 -18   1    5.35    0.54
  12  18  -1    0.16    0.24
 -12 -18   1   -0.05    0.21
 -12 -18   1   -0.07    0.21
  11  18  -1    1.40    0.34
 -11 -18   1    1.16    0.28
 -11 -18   1    1.58    0.33
 -11 -18   1    1.30    0.31
  10  18  -1    1.68    0.33
 -10 -18   1    1.54    0.30
 -10 -18   1    1.95    0.33
 -10 -18   1    1.25    0.20
   9  18  -1    5.01    0.51
  -9 -18   1    5.43    0.49
  -9 -18   1    5.41    0.46
  -9 -18   1    4.65    0.34
   8  18  -1    6.80    0.48
   8  18  -1    7.55    0.55
  -8 -18   1    7.61    0.42
  -8 -18   1    7.82    0.52
  -8 -18   1    7.42    0.51
   7  18  -1    9.05    0.57
   7  18  -1    8.41    0.49
  -7 -18   1    8.18    0.52
  -7 -18   1    8.41    0.46
  -7 -18   1    8.38    0.51
   6  18  -1   13.75    0.62
   6  18  -1   14.20    0.68
   6  18  -1   13.31    0.66
  -6 -18   1   13.03    0.63
  -6 -18   1   12.64    0.62
  -6 -18   1   13.01    0.57
   5  18  -1   14.79    0.65
   5  18  -1   15.00    0.70
   5  18  -1   16.06    0.71
  -5 -18   1   16.40    0.65
  -5 -18   1   15.79    0.67
  -5 -18   1   15.98    0.67
   4  18  -1   10.68    0.54
   4  18  -1   11.27    0.60
   4  18  -1   11.83    0.60
  -4 -18   1   10.97    0.54
  -4 -18   1   10.86    0.55
  -4 -18   1   10.91    0.54
   3  18  -1    2.34    0.33
   3  18  -1    1.96    0.29
   3  18  -1    2.04    0.28
  -3 -18   1    1.26    0.24
  -3 -18   1    1.88    0.28
  -3 -18   1    1.61    0.26
   2  18  -1    0.30    0.19
   2  18  -1    0.32    0.19
   2  18  -1    0.10    0.26
   2  18  -1    0.48    0.19
  -2 -18   1    0.57    0.18
  -2 -18   1    0.62    0.19
  -2 -18   1    0.26    0.16
   1  18  -1    7.81    0.50
   1  18  -1    8.91    0.52
   1  18  -1    9.34    0.52
   1  18  -1    8.59    0.49
  -1 -18   1    8.20    0.50
  -1 -18   1    8.62    0.46
  -1 -18   1    8.95    0.45
   0  18  -1    0.00    0.15
   0  18  -1    0.01    0.15
   0  18  -1   -0.11    0.14
   0  18  -1    0.00    0.16
   0 -18   1   -0.01    0.15
  -1  18  -1   -0.21    0.14
  -1  18  -1    0.04    0.16
  -1  18  -1    0.23    0.17
   1 -18   1   -0.29    0.14
  -2  18  -1    0.62    0.22
  -2  18  -1    0.69    0.22
  -2  18  -1    0.47    0.22
   2 -18   1    1.24    0.27
  -3  18  -1   10.39    0.61
  -3  18  -1    9.34    0.57
  -3  18  -1   10.45    0.56
   3 -18   1    8.67    0.56
  -4  18  -1    4.31    0.41
  -4  18  -1    3.49    0.40
  -4  18  -1    3.28    0.41
   4 -18   1    4.21    0.44
  -5  18  -1    4.39    0.48
  -5  18  -1    3.81    0.42
   5 -18   1    4.10    0.46
   5 -18   1    4.77    0.46
  -6  18  -1   13.36    0.73
  -6  18  -1   12.47    0.70
   6 -18   1   12.91    0.75
   6 -18   1   13.53    0.72
  -7  18  -1    1.07    0.30
  -7  18  -1    1.49    0.32
   7 -18   1    0.76    0.28
  -8  18  -1    7.01    0.58
  -8  18  -1    7.35    0.59
   8 -18   1    7.24    0.61
  -9  18  -1    9.78    0.66
  -9  18  -1    8.23    0.63
   9 -18   1    8.11    0.66
 -10  18  -1    0.77    0.30
 -10  18  -1    0.58    0.26
  10 -18   1    0.63    0.31
 -11  18  -1    6.04    0.57
 -11  18  -1    4.88    0.62
  11 -18   1    4.89    0.59
  16  17  -1    0.94    0.34
  16  17  -1    0.89    0.36
 -16 -17   1    1.11    0.33
 -16 -17   1    0.36    0.29
  15  17  -1    7.79    0.68
  15  17  -1    7.92    0.66
 -15 -17   1    8.48    0.67
 -15 -17   1    9.64    0.68
  14  17  -1    2.88    0.43
  14  17  -1    2.23    0.40
 -14 -17   1    2.91    0.42
 -14 -17   1    2.99    0.45
  13  17  -1   -0.04    0.21
  13  17  -1    0.08    0.23
 -13 -17   1    0.09    0.22
 -13 -17   1   -0.16    0.20
  12  17  -1    3.55    0.46
 -12 -17   1    4.04    0.44
 -12 -17   1    3.77    0.45
 -12 -17   1    3.99    0.44
  11  17  -1    0.91    0.28
 -11 -17   1    0.82    0.26
 -11 -17   1    0.99    0.27
 -11 -17   1    1.04    0.28
  10  17  -1    0.43    0.22
 -10 -17   1    0.86    0.25
 -10 -17   1    0.70    0.24
 -10 -17   1    0.60    0.24
 -10 -17   1    0.40    0.15
   9  17  -1    0.93    0.28
  -9 -17   1    0.93    0.18
  -9 -17   1    0.87    0.22
  -9 -17   1    1.02    0.26
   8  17  -1   13.62    0.68
   8  17  -1   12.74    0.57
  -8 -17   1   12.83    0.64
  -8 -17   1   13.20    0.63
  -8 -17   1   12.50    0.52
   7  17  -1   20.29    0.73
   7  17  -1   19.77    0.81
  -7 -17   1   19.95    0.69
  -7 -17   1   19.65    0.77
  -7 -17   1   19.88    0.77
   6  17  -1    1.07    0.23
   6  17  -1    1.15    0.26
   6  17  -1    1.28    0.26
  -6 -17   1    0.92    0.22
  -6 -17   1    1.48    0.25
  -6 -17   1    1.29    0.22
   5  17  -1   15.31    0.64
   5  17  -1   16.75    0.71
   5  17  -1   15.55    0.69
  -5 -17   1   16.51    0.64
  -5 -17   1   16.28    0.66
  -5 -17   1   16.42    0.66
   4  17  -1    9.56    0.50
   4  17  -1    8.91    0.52
   4  17  -1   10.08    0.55
  -4 -17   1    8.57    0.49
  -4 -17   1   10.08    0.50
  -4 -17   1    9.82    0.49
   3  17  -1    2.41    0.31
   3  17  -1    2.58    0.31
   3  17  -1    2.69    0.31
  -3 -17   1    3.24    0.32
  -3 -17   1    2.89    0.31
  -3 -17   1    2.85    0.31
   2  17  -1    0.82    0.22
   2  17  -1    0.83    0.21
   2  17  -1    0.87    0.21
   2  17  -1    1.03    0.22
  -2 -17   1    1.08    0.20
  -2 -17   1    0.89    0.20
  -2 -17   1    0.75    0.19
   1  17  -1    4.40    0.36
   1  17  -1    3.82    0.38
   1  17  -1    4.00    0.38
   1  17  -1    4.59    0.39
  -1 -17   1    3.89    0.32
  -1 -17   1    3.52    0.31
  -1 -17   1    3.41    0.35
   0  17  -1    0.10    0.16
   0  17  -1    0.41    0.17
   0  17  -1    0.23    0.17
   0  17  -1    0.31    0.17
   0 -17   1    0.27    0.14
   0 -17   1    0.26    0.18
   0 -17   1    0.49    0.15
  -1  17  -1    1.65    0.27
  -1  17  -1    1.96    0.28
  -1  17  -1    1.99    0.29
   1 -17   1    2.46    0.31
  -2  17  -1    2.04    0.31
  -2  17  -1    1.42    0.27
  -2  17  -1    2.11    0.29
   2 -17   1    1.81    0.29
  -3  17  -1   -0.11    0.16
  -3  17  -1   -0.02    0.15
  -3  17  -1    0.20    0.19
   3 -17   1   -0.09    0.16
  -4  17  -1   16.46    0.74
  -4  17  -1   15.53    0.67
  -4  17  -1   15.24    0.71
   4 -17   1   16.13    0.73
  -5  17  -1   15.82    0.75
  -5  17  -1   16.14    0.74
   5 -17   1   16.80    0.75
   5 -17   1   15.47    0.77
  -6  17  -1    1.10    0.29
  -6  17  -1    2.37    0.35
   6 -17   1    1.82    0.31
   6 -17   1    1.93    0.36
  -7  17  -1    4.29    0.46
  -7  17  -1    4.02    0.46
   7 -17   1    3.78    0.48
  -8  17  -1    0.62    0.27
  -8  17  -1    0.62    0.25
   8 -17   1    0.08    0.22
  -9  17  -1    8.20    0.61
  -9  17  -1    7.93    0.59
   9 -17   1    8.44    0.65
 -10  17  -1    3.13    0.42
 -10  17  -1    2.64    0.42
  10 -17   1    2.30    0.40
 -11  17  -1   -0.07    0.21
 -11  17  -1   -0.12    0.24
  11 -17   1    0.09    0.25
  17  16  -1   -0.11    0.25
  17  16  -1    0.03    0.25
 -17 -16   1   -0.25    0.22
 -17 -16   1    0.04    0.25
 -17 -16   1    0.08    0.24
  16  16  -1    6.76    0.66
  16  16  -1    4.88    0.56
 -16 -16   1    5.78    0.59
 -16 -16   1    6.25    0.59
  15  16  -1    0.34    0.27
  15  16  -1    0.61    0.28
 -15 -16   1    0.87    0.30
 -15 -16   1    0.41    0.24
  14  16  -1    0.86    0.31
  14  16  -1    1.18    0.31
 -14 -16   1    0.85    0.28
 -14 -16   1    0.78    0.29
 -14 -16   1    0.99    0.28
  13  16  -1    0.56    0.26
  13  16  -1   -0.08    0.22
 -13 -16   1    0.40    0.23
 -13 -16   1    0.32    0.23
 -13 -16   1    0.54    0.25
  12  16  -1    0.24    0.22
  12  16  -1   -0.25    0.20
 -12 -16   1   -0.10    0.20
 -12 -16   1    0.15    0.21
 -12 -16   1   -0.07    0.18
  11  16  -1    4.93    0.52
 -11 -16   1    5.21    0.46
 -11 -16   1    4.64    0.45
 -11 -16   1    4.47    0.46
  10  16  -1   -0.01    0.19
 -10 -16   1   -0.09    0.15
 -10 -16   1   -0.17    0.16
 -10 -16   1    0.30    0.21
   9  16  -1    1.41    0.29
  -9 -16   1    1.15    0.27
  -9 -16   1    0.77    0.16
  -9 -16   1    1.00    0.24
  -9 -16   1    1.19    0.24
   8  16  -1    0.21    0.20
   8  16  -1    0.61    0.18
  -8 -16   1    0.25    0.13
  -8 -16   1    0.79    0.21
  -8 -16   1    0.29    0.18
   7  16  -1    9.07    0.53
   7  16  -1    8.48    0.45
  -7 -16   1    8.05    0.47
  -7 -16   1    8.28    0.50
  -7 -16   1    7.99    0.41
   6  16  -1   37.19    1.13
   6  16  -1   36.96    1.12
   6  16  -1   37.11    1.05
  -6 -16   1   38.23    1.02
  -6 -16   1   36.42    1.09
  -6 -16   1   36.66    1.08
   5  16  -1    0.27    0.18
   5  16  -1    0.53    0.17
   5  16  -1    0.59    0.20
  -5 -16   1    0.26    0.14
  -5 -16   1    0.61    0.18
  -5 -16   1    0.60    0.19
   4  16  -1    9.07    0.50
   4  16  -1    9.54    0.48
   4  16  -1   10.01    0.53
  -4 -16   1    9.71    0.47
  -4 -16   1    8.68    0.46
  -4 -16   1   10.09    0.49
   3  16  -1    3.80    0.33
   3  16  -1    3.83    0.35
   3  16  -1    3.47    0.35
  -3 -16   1    3.61    0.31
  -3 -16   1    3.78    0.31
  -3 -16   1    3.79    0.31
   2  16  -1    4.39    0.35
   2  16  -1    4.05    0.34
   2  16  -1    3.91    0.36
   2  16  -1    3.39    0.35
  -2 -16   1    4.09    0.31
  -2 -16   1    3.87    0.32
  -2 -16   1    3.41    0.33
   1  16  -1    0.12    0.15
   1  16  -1    0.04    0.13
   1  16  -1   -0.06    0.13
   1  16  -1   -0.11    0.13
  -1 -16   1   -0.08    0.10
  -1 -16   1   -0.17    0.11
  -1 -16   1    0.02    0.12
   0  16  -1    5.12    0.36
   0  16  -1    6.44    0.42
   0  16  -1    7.12    0.44
   0  16  -1    7.01    0.43
   0 -16   1    5.82    0.35
   0 -16   1    6.23    0.36
   0 -16   1    6.09    0.42
  -1  16  -1    3.03    0.29
  -1  16  -1    3.36    0.34
  -1  16  -1    2.86    0.33
  -1  16  -1    3.46    0.34
   1 -16   1    2.51    0.31
  -2  16  -1    0.16    0.16
  -2  16  -1   -0.07    0.15
  -2  16  -1    0.00    0.14
   2 -16   1    0.11    0.15
  -3  16  -1    2.84    0.32
  -3  16  -1    2.79    0.34
  -3  16  -1    3.06    0.34
   3 -16   1    2.97    0.35
   3 -16   1    2.36    0.27
  -4  16  -1    5.26    0.43
  -4  16  -1    4.79    0.42
  -4  16  -1    6.08    0.42
   4 -16   1    4.17    0.40
   4 -16   1    5.42    0.38
  -5  16  -1    2.97    0.36
  -5  16  -1    3.74    0.37
  -5  16  -1    3.73    0.40
   5 -16   1    2.70    0.35
   5 -16   1    2.92    0.34
  -6  16  -1   11.52    0.62
  -6  16  -1   10.37    0.61
   6 -16   1   11.56    0.61
   6 -16   1   11.44    0.66
  -7  16  -1    0.98    0.27
  -7  16  -1    1.04    0.26
   7 -16   1    0.14    0.21
  -8  16  -1    0.24    0.22
  -8  16  -1    0.08    0.17
   8 -16   1    0.40    0.23
  -9  16  -1    0.53    0.25
  -9  16  -1    0.81    0.25
   9 -16   1    0.13    0.23
 -10  16  -1   16.79    0.84
 -10  16  -1   16.34    0.80
  10 -16   1   16.69    0.87
 -11  16  -1    5.69    0.55
 -11  16  -1    6.70    0.58
  11 -16   1    6.33    0.63
 -12  16  -1    0.20    0.23
 -12  16  -1   -0.07    0.23
  12 -16   1    0.39    0.26
  17  15  -1    1.44    0.39
  17  15  -1    1.47    0.37
 -17 -15   1    1.17    0.32
 -17 -15   1    1.02    0.31
 -17 -15   1    0.76    0.32
  16  15  -1    3.52    0.49
  16  15  -1    3.39    0.48
 -16 -15   1    2.74    0.40
 -16 -15   1    3.02    0.46
  15  15  -1    1.28    0.34
  15  15  -1    2.25    0.40
 -15 -15   1    1.92    0.37
 -15 -15   1    2.29    0.43
 -15 -15   1    2.69    0.42
  14  15  -1   14.43    0.79
  14  15  -1   14.33    0.77
 -14 -15   1   12.19    0.72
 -14 -15   1   14.61    0.74
 -14 -15   1   12.75    0.78
 -14 -15   1   13.04    0.68
  13  15  -1    1.11    0.29
  13  15  -1    1.55    0.34
 -13 -15   1    1.88    0.32
 -13 -15   1    1.63    0.31
 -13 -15   1    1.85    0.34
 -13 -15   1    1.83    0.32
  12  15  -1    1.05    0.26
  12  15  -1    0.93    0.28
 -12 -15   1    1.32    0.31
 -12 -15   1    1.40    0.27
 -12 -15   1    1.30    0.28
 -12 -15   1    1.35    0.31
  11  15  -1   -0.13    0.20
  11  15  -1    0.14    0.19
 -11 -15   1   -0.13    0.17
 -11 -15   1    0.06    0.18
 -11 -15   1    0.38    0.21
  10  15  -1    0.23    0.20
  10  15  -1    0.27    0.20
 -10 -15   1    0.22    0.19
 -10 -15   1   -0.11    0.16
 -10 -15   1   -0.07    0.15
   9  15  -1    1.50    0.28
  -9 -15   1    1.63    0.27
  -9 -15   1    1.72    0.29
  -9 -15   1    1.68    0.19
  -9 -15   1    1.95    0.29
   8  15  -1    0.11    0.13
   8  15  -1    0.12    0.17
  -8 -15   1   -0.02    0.16
  -8 -15   1    0.19    0.16
  -8 -15   1    0.02    0.10
  -8 -15   1    0.27    0.17
   7  15  -1    9.06    0.46
   7  15  -1   10.92    0.56
  -7 -15   1   10.60    0.52
  -7 -15   1   11.29    0.54
  -7 -15   1   10.99    0.45
   6  15  -1    0.01    0.12
   6  15  -1    0.00    0.15
   6  15  -1   -0.11    0.15
  -6 -15   1    0.12    0.11
  -6 -15   1   -0.11    0.12
  -6 -15   1    0.19    0.14
   5  15  -1   18.06    0.70
   5  15  -1   16.73    0.67
   5  15  -1   18.44    0.65
  -5 -15   1   17.18    0.65
  -5 -15   1   17.52    0.65
  -5 -15   1   17.09    0.61
   4  15  -1   21.00    0.71
   4  15  -1   21.37    0.75
  -4 -15   1   20.87    0.69
  -4 -15   1   21.02    0.71
  -4 -15   1   20.59    0.72
   3  15  -1    0.19    0.15
   3  15  -1    0.29    0.16
   3  15  -1    0.24    0.14
   3  15  -1    0.11    0.13
  -3 -15   1    0.32    0.14
  -3 -15   1    0.29    0.14
  -3 -15   1    0.22    0.13
   2  15  -1    4.60    0.36
   2  15  -1    5.63    0.36
   2  15  -1    4.39    0.33
   2  15  -1    5.14    0.35
  -2 -15   1    4.56    0.32
  -2 -15   1    4.89    0.35
  -2 -15   1    4.86    0.32
   1  15  -1    0.36    0.16
   1  15  -1    0.20    0.14
   1  15  -1    0.37    0.15
   1  15  -1    0.35    0.16
  -1 -15   1    0.11    0.12
  -1 -15   1    0.26    0.13
  -1 -15   1    0.47    0.16
   0  15  -1   22.88    0.79
   0  15  -1   23.57    0.79
   0  15  -1   23.93    0.79
   0  15  -1   23.49    0.74
   0 -15   1   25.22    0.84
   0 -15   1   24.15    0.71
   0 -15   1   21.40    0.70
   0 -15   1   23.17    0.79
  -1  15  -1    2.04    0.26
  -1  15  -1    2.19    0.28
  -1  15  -1    2.15    0.24
  -1  15  -1    1.95    0.27
   1 -15   1    2.24    0.28
   1 -15   1    2.13    0.23
   1 -15   1    1.70    0.21
   1 -15   1    2.25    0.24
  -2  15  -1   16.50    0.67
  -2  15  -1   17.16    0.69
  -2  15  -1   18.18    0.67
   2 -15   1   16.51    0.67
   2 -15   1   16.30    0.59
  -3  15  -1   13.02    0.60
  -3  15  -1   13.96    0.59
  -3  15  -1   12.93    0.61
   3 -15   1   12.54    0.59
   3 -15   1   12.91    0.53
  -4  15  -1   18.78    0.77
  -4  15  -1   19.57    0.71
  -4  15  -1   19.90    0.77
   4 -15   1   19.90    0.77
   4 -15   1   20.12    0.71
  -5  15  -1   29.44    1.00
  -5  15  -1   30.55    0.93
  -5  15  -1   31.41    1.02
   5 -15   1   29.77    1.03
   5 -15   1   30.17    1.00
  -6  15  -1   -0.15    0.16
  -6  15  -1    0.21    0.16
   6 -15   1    0.45    0.19
   6 -15   1    0.43    0.19
  -7  15  -1    3.70    0.40
  -7  15  -1    3.51    0.40
   7 -15   1    3.23    0.42
  -8  15  -1    2.26    0.33
  -8  15  -1    2.40    0.34
   8 -15   1    2.29    0.36
  -9  15  -1   -0.10    0.18
  -9  15  -1    0.10    0.18
  -9  15  -1   -0.22    0.14
   9 -15   1   -0.16    0.18
 -10  15  -1    0.26    0.22
 -10  15  -1   -0.11    0.18
 -10  15  -1    0.30    0.23
  10 -15   1    0.20    0.23
 -11  15  -1    5.29    0.54
 -11  15  -1    4.28    0.47
 -11  15  -1    4.71    0.47
  11 -15   1    4.85    0.54
 -12  15  -1    3.87    0.49
 -12  15  -1    4.07    0.48
 -12  15  -1    4.21    0.45
  12 -15   1    3.38    0.50
 -13  15  -1    0.70    0.25
 -13  15  -1    0.73    0.31
 -13  15  -1    0.84    0.30
  13 -15   1    0.66    0.33
  17  14  -1    0.24    0.26
  17  14  -1    0.15    0.25
 -17 -14   1    0.37    0.27
 -17 -14   1    0.06    0.26
 -17 -14   1    0.20    0.23
  16  14  -1   -0.12    0.23
  16  14  -1    0.21    0.25
 -16 -14   1    0.17    0.22
 -16 -14   1   -0.19    0.21
  15  14  -1   23.97    1.02
  15  14  -1   22.97    1.01
 -15 -14   1   22.32    0.98
 -15 -14   1   23.60    0.94
 -15 -14   1   22.72    0.94
  14  14  -1    0.30    0.25
  14  14  -1    0.10    0.20
 -14 -14   1    0.32    0.23
 -14 -14   1    0.18    0.22
 -14 -14   1    0.11    0.19
 -14 -14   1    0.05    0.22
  13  14  -1    4.42    0.47
  13  14  -1    4.41    0.48
 -13 -14   1    5.06    0.51
 -13 -14   1    4.81    0.47
 -13 -14   1    4.92    0.42
 -13 -14   1    4.43    0.45
  12  14  -1    2.36    0.37
  12  14  -1    2.11    0.33
 -12 -14   1    2.05    0.33
 -12 -14   1    2.38    0.32
 -12 -14   1    2.33    0.34
 -12 -14   1    2.39    0.34
  11  14  -1    0.85    0.26
  11  14  -1    1.02    0.25
 -11 -14   1    0.78    0.21
 -11 -14   1    0.83    0.24
 -11 -14   1    0.87    0.25
 -11 -14   1    0.72    0.23
  10  14  -1    1.32    0.27
  10  14  -1    1.39    0.28
 -10 -14   1    1.23    0.26
 -10 -14   1    1.16    0.25
 -10 -14   1    1.51    0.29
   9  14  -1    3.52    0.38
   9  14  -1    4.49    0.42
   9  14  -1    3.39    0.31
  -9 -14   1    3.39    0.36
  -9 -14   1    4.00    0.37
  -9 -14   1    3.75    0.24
  -9 -14   1    4.37    0.39
   8  14  -1   13.53    0.64
   8  14  -1   14.56    0.55
  -8 -14   1   14.04    0.60
  -8 -14   1   14.47    0.64
  -8 -14   1   13.55    0.61
  -8 -14   1   14.11    0.48
   7  14  -1    1.15    0.19
   7  14  -1    0.97    0.22
  -7 -14   1    1.34    0.24
  -7 -14   1    1.29    0.18
  -7 -14   1    0.94    0.20
  -7 -14   1    1.22    0.21
   6  14  -1   20.59    0.68
   6  14  -1   20.82    0.75
  -6 -14   1   20.87    0.64
  -6 -14   1   20.01    0.72
  -6 -14   1   21.64    0.73
   5  14  -1   17.54    0.61
   5  14  -1   17.03    0.65
   5  14  -1   16.79    0.66
  -5 -14   1   17.58    0.59
  -5 -14   1   17.76    0.63
  -5 -14   1   17.90    0.65
   4  14  -1    4.02    0.30
   4  14  -1    3.90    0.32
   4  14  -1    4.14    0.33
  -4 -14   1    4.67    0.33
  -4 -14   1    4.00    0.29
  -4 -14   1    4.27    0.31
   3  14  -1   27.68    0.83
   3  14  -1   29.58    0.89
   3  14  -1   28.44    0.87
   3  14  -1   30.01    0.86
  -3 -14   1   28.59    0.83
  -3 -14   1   29.66    0.84
  -3 -14   1   28.24    0.84
   2  14  -1    0.35    0.14
   2  14  -1    0.27    0.14
   2  14  -1    0.53    0.17
   2  14  -1    0.55    0.16
  -2 -14   1    0.54    0.14
  -2 -14   1    0.58    0.14
  -2 -14   1    0.43    0.14
  -2 -14   1    0.46    0.14
   1  14  -1    7.93    0.40
   1  14  -1    7.42    0.41
   1  14  -1    8.68    0.44
   1  14  -1    8.42    0.43
  -1 -14   1    8.65    0.40
  -1 -14   1    8.17    0.42
  -1 -14   1    7.89    0.35
  -1 -14   1    8.73    0.39
   0  14  -1    5.24    0.32
   0  14  -1    5.36    0.36
   0  14  -1    5.86    0.37
   0  14  -1    5.29    0.35
   0 -14   1    5.31    0.29
   0 -14   1    4.97    0.35
   0 -14   1    5.81    0.31
   0 -14   1    5.46    0.31
  -1  14  -1   13.86    0.52
  -1  14  -1   14.96    0.60
  -1  14  -1   14.38    0.57
  -1  14  -1   14.48    0.59
   1 -14   1   15.04    0.51
   1 -14   1   14.66    0.51
   1 -14   1   14.67    0.51
   1 -14   1   15.34    0.60
  -2  14  -1    0.77    0.18
  -2  14  -1    1.09    0.20
  -2  14  -1    0.77    0.16
  -2  14  -1    0.55    0.16
   2 -14   1    0.56    0.17
   2 -14   1    0.88    0.17
   2 -14   1    0.59    0.13
   2 -14   1    0.67    0.15
  -3  14  -1   10.57    0.52
  -3  14  -1   10.30    0.53
  -3  14  -1   10.91    0.50
   3 -14   1   10.42    0.46
   3 -14   1    9.14    0.49
  -4  14  -1   31.09    0.97
  -4  14  -1   30.48    0.90
  -4  14  -1   29.17    0.95
   4 -14   1   28.49    0.88
   4 -14   1   30.21    0.95
  -5  14  -1    7.31    0.48
  -5  14  -1    7.65    0.42
  -5  14  -1    6.64    0.46
   5 -14   1    7.89    0.48
   5 -14   1    7.01    0.49
  -6  14  -1    0.09    0.15
  -6  14  -1    0.25    0.15
  -6  14  -1   -0.15    0.13
   6 -14   1   -0.05    0.18
   6 -14   1    0.02    0.14
  -7  14  -1    8.66    0.52
  -7  14  -1    8.86    0.47
  -7  14  -1    8.07    0.51
   7 -14   1    8.16    0.54
  -8  14  -1    0.70    0.24
  -8  14  -1    1.02    0.24
  -8  14  -1    1.30    0.25
   8 -14   1    1.03    0.28
  -9  14  -1    0.52    0.20
  -9  14  -1   -0.08    0.17
  -9  14  -1    0.13    0.18
   9 -14   1    0.25    0.22
 -10  14  -1    0.42    0.23
 -10  14  -1    0.62    0.23
 -10  14  -1    0.38    0.22
  10 -14   1    0.56    0.25
 -11  14  -1    2.59    0.38
 -11  14  -1    3.02    0.39
 -11  14  -1    3.59    0.44
  11 -14   1    3.67    0.49
 -12  14  -1    0.69    0.27
 -12  14  -1    0.70    0.25
 -12  14  -1    0.30    0.24
  12 -14   1    0.49    0.27
 -13  14  -1    0.14    0.20
 -13  14  -1   -0.12    0.23
 -13  14  -1   -0.25    0.21
  13 -14   1    0.06    0.25
  18  13  -1   -0.11    0.26
 -18 -13   1   -0.28    0.25
 -18 -13   1   -0.12    0.22
  17  13  -1    5.00    0.56
  17  13  -1    3.72    0.48
 -17 -13   1    4.84    0.52
 -17 -13   1    5.19    0.56
  16  13  -1   11.90    0.73
  16  13  -1   12.01    0.72
 -16 -13   1   12.99    0.77
 -16 -13   1   11.97    0.68
 -16 -13   1   13.69    0.72
 -16 -13   1   14.04    0.94
  15  13  -1    0.03    0.23
  15  13  -1    0.02    0.21
 -15 -13   1   -0.18    0.18
 -15 -13   1    0.21    0.23
 -15 -13   1    0.24    0.22
 -15 -13   1    0.00    0.21
  14  13  -1   12.41    0.69
  14  13  -1   12.04    0.69
 -14 -13   1   12.09    0.65
 -14 -13   1   14.02    0.73
 -14 -13   1   12.75    0.67
 -14 -13   1   13.47    0.69
  13  13  -1    0.04    0.19
  13  13  -1    0.18    0.21
 -13 -13   1    0.16    0.20
 -13 -13   1    0.47    0.22
 -13 -13   1    0.18    0.18
 -13 -13   1    0.02    0.18
  12  13  -1    0.37    0.24
  12  13  -1    0.52    0.21
 -12 -13   1    0.70    0.22
 -12 -13   1    0.72    0.22
 -12 -13   1    0.56    0.21
 -12 -13   1    0.38    0.21
  11  13  -1    1.01    0.25
  11  13  -1    0.66    0.23
 -11 -13   1    0.96    0.24
 -11 -13   1    0.89    0.22
 -11 -13   1    0.61    0.21
 -11 -13   1    1.09    0.23
  10  13  -1    3.05    0.36
  10  13  -1    3.85    0.39
 -10 -13   1    4.01    0.41
 -10 -13   1    3.71    0.35
 -10 -13   1    4.53    0.38
 -10 -13   1    3.12    0.36
   9  13  -1   13.42    0.62
   9  13  -1   12.55    0.59
  -9 -13   1   13.02    0.58
  -9 -13   1   12.70    0.41
  -9 -13   1   12.89    0.60
  -9 -13   1   11.70    0.57
   8  13  -1   11.83    0.58
   8  13  -1   11.47    0.55
   8  13  -1   12.51    0.49
  -8 -13   1   12.06    0.56
  -8 -13   1   12.39    0.58
  -8 -13   1   11.73    0.54
  -8 -13   1   12.21    0.42
   7  13  -1   11.95    0.48
   7  13  -1   11.64    0.55
  -7 -13   1   11.04    0.51
  -7 -13   1   10.94    0.52
  -7 -13   1   12.12    0.43
  -7 -13   1   11.84    0.55
   6  13  -1   23.11    0.79
   6  13  -1   25.37    0.74
  -6 -13   1   24.74    0.81
  -6 -13   1   24.41    0.77
  -6 -13   1   23.10    0.68
  -6 -13   1   23.71    0.77
   5  13  -1    2.97    0.31
   5  13  -1    2.28    0.24
   5  13  -1    2.56    0.28
  -5 -13   1    2.35    0.25
  -5 -13   1    2.14    0.24
  -5 -13   1    2.16    0.21
   4  13  -1   74.36    1.73
   4  13  -1   77.75    1.69
   4  13  -1   72.64    1.72
  -4 -13   1   72.79    1.64
  -4 -13   1   75.21    1.69
  -4 -13   1   74.90    1.57
  -4 -13   1   75.31    1.70
   3  13  -1    6.01    0.37
   3  13  -1    6.44    0.36
   3  13  -1    6.01    0.37
   3  13  -1    6.33    0.29
   3  13  -1    6.30    0.34
  -3 -13   1    6.10    0.33
  -3 -13   1    6.06    0.34
  -3 -13   1    6.39    0.36
  -3 -13   1    5.83    0.28
   2  13  -1    0.85    0.17
   2  13  -1    0.53    0.15
   2  13  -1    0.86    0.17
   2  13  -1    0.72    0.15
  -2 -13   1    0.94    0.17
  -2 -13   1    0.90    0.14
  -2 -13   1    0.87    0.16
  -2 -13   1    0.64    0.15
   1  13  -1    0.19    0.12
   1  13  -1    0.05    0.12
   1  13  -1    0.26    0.12
   1  13  -1    0.23    0.12
  -1 -13   1    0.11    0.09
  -1 -13   1    0.01    0.09
  -1 -13   1    0.24    0.11
  -1 -13   1    0.09    0.11
   0  13  -1   15.57    0.58
   0  13  -1   14.75    0.57
   0  13  -1   15.66    0.58
   0  13  -1   15.17    0.53
   0 -13   1   15.18    0.52
   0 -13   1   15.46    0.50
   0 -13   1   15.38    0.51
   0 -13   1   14.97    0.56
  -1  13  -1    0.44    0.14
  -1  13  -1    0.56    0.14
  -1  13  -1    0.41    0.15
  -1  13  -1    0.30    0.14
   1 -13   1    0.28    0.11
   1 -13   1    0.29    0.11
   1 -13   1    0.20    0.12
   1 -13   1    0.28    0.11
  -2  13  -1    1.97    0.25
  -2  13  -1    2.11    0.24
  -2  13  -1    2.06    0.24
  -2  13  -1    2.28    0.22
   2 -13   1    2.35    0.21
   2 -13   1    2.18    0.20
   2 -13   1    2.19    0.23
   2 -13   1    2.19    0.24
  -3  13  -1    0.70    0.19
  -3  13  -1    0.67    0.16
  -3  13  -1    0.54    0.18
  -3  13  -1    0.46    0.15
   3 -13   1    0.62    0.17
   3 -13   1    0.52    0.14
  -4  13  -1   12.35    0.50
  -4  13  -1   11.88    0.46
  -4  13  -1   11.83    0.54
  -4  13  -1   12.33    0.55
   4 -13   1   11.93    0.54
   4 -13   1   10.99    0.49
  -5  13  -1    0.44    0.14
  -5  13  -1    0.08    0.13
  -5  13  -1    0.22    0.16
  -5  13  -1    0.06    0.14
   5 -13   1    0.06    0.17
   5 -13   1    0.26    0.16
  -6  13  -1    5.03    0.34
  -6  13  -1    5.48    0.40
  -6  13  -1    4.73    0.34
  -6  13  -1    5.14    0.40
   6 -13   1    4.82    0.39
   6 -13   1    4.77    0.41
  -7  13  -1    1.25    0.25
  -7  13  -1    0.79    0.21
  -7  13  -1    1.41    0.23
   7 -13   1    1.15    0.25
  -8  13  -1    6.32    0.47
  -8  13  -1    6.07    0.45
  -8  13  -1    5.73    0.40
   8 -13   1    5.67    0.48
  -9  13  -1    0.38    0.22
  -9  13  -1    0.31    0.17
  -9  13  -1    0.35    0.18
   9 -13   1    0.13    0.20
 -10  13  -1    0.20    0.18
 -10  13  -1   -0.02    0.19
 -10  13  -1   -0.16    0.15
  10 -13   1   -0.05    0.18
 -11  13  -1   -0.16    0.18
 -11  13  -1    0.02    0.18
 -11  13  -1   -0.16    0.18
  11 -13   1    0.03    0.20
 -12  13  -1    1.64    0.33
 -12  13  -1    1.67    0.34
 -12  13  -1    2.21    0.33
  12 -13   1    1.50    0.35
 -13  13  -1    0.94    0.30
 -13  13  -1    1.06    0.27
 -13  13  -1    1.63    0.35
  13 -13   1    1.29    0.35
 -14  13  -1    1.09    0.27
 -14  13  -1    0.61    0.28
 -14  13  -1    1.16    0.32
  14 -13   1    1.28    0.35
  18  12  -1    0.60    0.31
 -18 -12   1    0.91    0.37
 -18 -12   1    1.20    0.34
  17  12  -1    3.54    0.46
  17  12  -1    2.92    0.44
 -17 -12   1    3.94    0.47
 -17 -12   1    3.98    0.49
  16  12  -1    0.35    0.26
  16  12  -1    0.79    0.28
 -16 -12   1    0.51    0.23
 -16 -12   1    0.72    0.28
 -16 -12   1    0.01    0.22
 -16 -12   1    0.74    0.43
 -16 -12   1    0.68    0.26
  15  12  -1   18.20    0.86
  15  12  -1   19.87    0.87
 -15 -12   1   17.85    0.86
 -15 -12   1   20.11    0.85
 -15 -12   1   18.25    0.81
 -15 -12   1   18.81    0.82
  14  12  -1   -0.25    0.19
  14  12  -1    0.33    0.21
 -14 -12   1    0.48    0.22
 -14 -12   1    0.12    0.19
 -14 -12   1   -0.05    0.20
 -14 -12   1    0.18    0.18
  13  12  -1    0.22    0.19
  13  12  -1    0.05    0.18
 -13 -12   1    0.30    0.21
 -13 -12   1    0.52    0.23
 -13 -12   1    0.12    0.17
 -13 -12   1    0.35    0.20
  12  12  -1    1.52    0.30
  12  12  -1    2.35    0.33
 -12 -12   1    2.47    0.35
 -12 -12   1    2.20    0.32
 -12 -12   1    2.76    0.33
 -12 -12   1    2.44    0.32
  11  12  -1    0.15    0.17
  11  12  -1    0.07    0.17
 -11 -12   1    0.09    0.16
 -11 -12   1   -0.02    0.14
 -11 -12   1    0.07    0.16
 -11 -12   1   -0.03    0.13
  10  12  -1    2.39    0.32
  10  12  -1    3.49    0.37
 -10 -12   1    2.90    0.31
 -10 -12   1    3.33    0.35
 -10 -12   1    4.11    0.38
 -10 -12   1    2.79    0.34
   9  12  -1    1.03    0.22
   9  12  -1    1.10    0.24
  -9 -12   1    1.39    0.24
  -9 -12   1    0.98    0.22
  -9 -12   1    1.34    0.14
  -9 -12   1    1.04    0.22
  -9 -12   1    1.58    0.23
   8  12  -1    0.27    0.12
   8  12  -1    0.11    0.14
   8  12  -1    0.39    0.17
  -8 -12   1    0.17    0.14
  -8 -12   1    0.06    0.08
  -8 -12   1    0.08    0.14
  -8 -12   1    0.45    0.13
  -8 -12   1    0.20    0.14
  -8 -12   1    0.28    0.15
   7  12  -1    0.41    0.16
   7  12  -1    0.20    0.11
   7  12  -1   -0.02    0.12
  -7 -12   1    0.32    0.14
  -7 -12   1    0.22    0.10
  -7 -12   1    0.06    0.13
  -7 -12   1   -0.02    0.12
  -7 -12   1    0.09    0.08
   6  12  -1    0.14    0.11
   6  12  -1    0.16    0.14
  -6 -12   1    0.10    0.08
  -6 -12   1   -0.11    0.11
  -6 -12   1    0.03    0.09
  -6 -12   1   -0.03    0.11
  -6 -12   1    0.03    0.11
   5  12  -1   27.68    0.69
   5  12  -1   26.99    0.77
   5  12  -1   25.90    0.82
   5  12  -1   27.18    0.82
  -5 -12   1   28.14    0.82
  -5 -12   1   28.43    0.81
  -5 -12   1   27.27    0.83
  -5 -12   1   27.44    0.69
  -5 -12   1   27.96    0.74
   4  12  -1    0.12    0.08
   4  12  -1    0.02    0.09
   4  12  -1    0.04    0.11
   4  12  -1    0.07    0.10
   4  12  -1    0.16    0.12
  -4 -12   1    0.11    0.11
  -4 -12   1   -0.08    0.07
  -4 -12   1    0.14    0.09
  -4 -12   1   -0.05    0.10
   3  12  -1   26.26    0.78
   3  12  -1   25.64    0.65
   3  12  -1   25.55    0.72
   3  12  -1   26.05    0.74
   3  12  -1   25.08    0.76
  -3 -12   1   25.56    0.73
  -3 -12   1   24.12    0.63
  -3 -12   1   25.00    0.71
  -3 -12   1   24.19    0.72
   2  12  -1    1.41    0.19
   2  12  -1    1.00    0.17
   2  12  -1    0.68    0.14
   2  12  -1    0.95    0.16
  -2 -12   1    1.02    0.16
  -2 -12   1    0.81    0.12
  -2 -12   1    0.83    0.15
  -2 -12   1    0.74    0.15
   1  12  -1    1.43    0.18
   1  12  -1    2.06    0.22
   1  12  -1    1.48    0.20
   1  12  -1    1.88    0.21
  -1 -12   1    1.79    0.19
  -1 -12   1    2.14    0.22
  -1 -12   1    1.69    0.19
  -1 -12   1    1.53    0.16
   0  12  -1    3.85    0.26
   0  12  -1    4.13    0.29
   0  12  -1    3.55    0.28
   0  12  -1    4.26    0.30
   0 -12   1    4.44    0.24
   0 -12   1    4.47    0.26
   0 -12   1    4.05    0.25
   0 -12   1    4.08    0.29
  -1  12  -1   43.38    1.11
  -1  12  -1   43.00    1.11
  -1  12  -1   42.81    1.04
  -1  12  -1   45.79    1.11
   1 -12   1   43.16    1.11
   1 -12   1   42.60    1.02
   1 -12   1   41.73    1.02
   1 -12   1   43.16    1.01
  -2  12  -1   22.43    0.64
  -2  12  -1   22.14    0.73
  -2  12  -1   23.71    0.61
  -2  12  -1   22.39    0.73
  -2  12  -1   23.25    0.71
   2 -12   1   23.29    0.63
   2 -12   1   23.08    0.73
   2 -12   1   23.41    0.64
   2 -12   1   22.32    0.66
  -3  12  -1    0.21    0.12
  -3  12  -1    0.22    0.13
  -3  12  -1    0.18    0.10
  -3  12  -1    0.16    0.09
  -3  12  -1    0.04    0.11
   3 -12   1    0.18    0.10
   3 -12   1    0.06    0.08
   3 -12   1    0.05    0.11
   3 -12   1    0.19    0.11
  -4  12  -1    3.62    0.30
  -4  12  -1    3.27    0.24
  -4  12  -1    3.76    0.31
  -4  12  -1    3.23    0.27
   4 -12   1    2.64    0.27
   4 -12   1    3.89    0.31
  -5  12  -1   29.34    0.83
  -5  12  -1   29.55    0.82
  -5  12  -1   28.04    0.89
  -5  12  -1   27.65    0.89
   5 -12   1   27.58    0.88
   5 -12   1   28.10    0.93
  -6  12  -1    0.01    0.15
  -6  12  -1    0.12    0.15
  -6  12  -1    0.25    0.14
  -6  12  -1    0.25    0.14
   6 -12   1    0.16    0.18
   6 -12   1    0.11    0.14
  -7  12  -1    8.90    0.51
  -7  12  -1   10.33    0.48
  -7  12  -1   10.40    0.53
   7 -12   1    9.77    0.55
  -8  12  -1    5.79    0.44
  -8  12  -1    6.18    0.43
  -8  12  -1    5.88    0.40
   8 -12   1    4.97    0.44
  -9  12  -1   14.70    0.65
  -9  12  -1   15.07    0.65
  -9  12  -1   13.97    0.66
   9 -12   1   13.30    0.69
 -10  12  -1    8.67    0.54
 -10  12  -1    6.61    0.47
 -10  12  -1    7.97    0.51
  10 -12   1    8.18    0.57
 -11  12  -1    5.82    0.45
 -11  12  -1    5.65    0.48
 -11  12  -1    5.85    0.49
  11 -12   1    6.86    0.55
 -12  12  -1    3.47    0.42
 -12  12  -1    3.05    0.42
 -12  12  -1    3.92    0.39
  12 -12   1    2.68    0.41
 -13  12  -1    0.15    0.18
 -13  12  -1   -0.07    0.23
 -13  12  -1    0.07    0.22
  13 -12   1    0.26    0.26
 -14  12  -1   -0.10    0.22
 -14  12  -1    0.15    0.19
 -14  12  -1   -0.11    0.22
  14 -12   1    0.05    0.24
 -15  12  -1    0.15    0.19
 -15  12  -1   -0.08    0.40
  15 -12   1   -0.29    0.23
  18  11  -1    4.77    0.56
 -18 -11   1    3.91    0.50
  17  11  -1    0.28    0.26
 -17 -11   1    0.52    0.25
 -17 -11   1    0.40    0.27
  16  11  -1    6.25    0.55
  16  11  -1    5.98    0.51
 -16 -11   1    5.46    0.51
 -16 -11   1    5.95    0.49
 -16 -11   1    5.79    0.56
 -16 -11   1    6.11    0.52
  15  11  -1    0.07    0.20
  15  11  -1    0.15    0.22
 -15 -11   1   -0.13    0.17
 -15 -11   1   -0.03    0.18
 -15 -11   1    0.02    0.18
 -15 -11   1   -0.03    0.22
  14  11  -1    2.16    0.34
  14  11  -1    2.20    0.35
 -14 -11   1    3.18    0.37
 -14 -11   1    2.26    0.32
 -14 -11   1    2.37    0.34
 -14 -11   1    2.31    0.36
  13  11  -1    2.23    0.32
  13  11  -1    2.03    0.33
 -13 -11   1    1.96    0.30
 -13 -11   1    2.10    0.28
 -13 -11   1    1.60    0.28
 -13 -11   1    2.61    0.33
 -13 -11   1    2.88    0.37
  12  11  -1    1.58    0.29
  12  11  -1    1.42    0.27
 -12 -11   1    1.94    0.29
 -12 -11   1    2.04    0.29
 -12 -11   1    1.79    0.30
 -12 -11   1    1.79    0.28
  11  11  -1    3.48    0.37
  11  11  -1    2.65    0.34
 -11 -11   1    2.63    0.30
 -11 -11   1    3.31    0.33
 -11 -11   1    3.01    0.34
 -11 -11   1    2.84    0.29
 -11 -11   1    2.89    0.32
  10  11  -1    4.26    0.38
  10  11  -1    4.66    0.38
 -10 -11   1    4.34    0.34
 -10 -11   1    3.98    0.34
 -10 -11   1    4.17    0.34
 -10 -11   1    4.02    0.35
 -10 -11   1    3.99    0.29
   9  11  -1   13.60    0.58
   9  11  -1   12.61    0.58
  -9 -11   1   11.95    0.54
  -9 -11   1   12.73    0.47
  -9 -11   1   12.63    0.57
  -9 -11   1   13.82    0.55
  -9 -11   1   12.32    0.36
  -9 -11   1   13.18    0.56
   8  11  -1    0.34    0.15
   8  11  -1    0.24    0.15
   8  11  -1    0.08    0.10
  -8 -11   1    0.51    0.15
  -8 -11   1    0.18    0.10
  -8 -11   1    0.32    0.14
  -8 -11   1    0.14    0.14
  -8 -11   1    0.31    0.15
  -8 -11   1    0.15    0.08
   7  11  -1   18.19    0.54
   7  11  -1   18.66    0.67
   7  11  -1   18.69    0.65
   7  11  -1   18.11    0.58
  -7 -11   1   18.54    0.66
  -7 -11   1   17.84    0.54
  -7 -11   1   17.65    0.50
  -7 -11   1   17.81    0.64
  -7 -11   1   18.05    0.63
  -7 -11   1   18.55    0.62
   6  11  -1   50.49    1.19
   6  11  -1   51.50    1.12
   6  11  -1   50.64    1.27
   6  11  -1   50.96    1.26
  -6 -11   1   48.60    1.26
  -6 -11   1   48.88    1.11
  -6 -11   1   52.77    1.25
  -6 -11   1   50.39    1.12
  -6 -11   1   50.79    1.25
   5  11  -1   31.62    0.76
   5  11  -1   29.09    0.86
   5  11  -1   31.78    0.83
   5  11  -1   31.35    0.89
  -5 -11   1   31.63    0.87
  -5 -11   1   31.41    0.86
  -5 -11   1   31.58    0.89
  -5 -11   1   31.96    0.75
  -5 -11   1   31.61    0.79
   4  11  -1   24.98    0.63
   4  11  -1   25.29    0.71
   4  11  -1   25.40    0.69
   4  11  -1   25.85    0.76
   4  11  -1   24.73    0.75
  -4 -11   1   24.53    0.63
  -4 -11   1   24.79    0.72
  -4 -11   1   26.43    0.69
  -4 -11   1   26.11    0.75
   3  11  -1    4.12    0.28
   3  11  -1    4.40    0.29
   3  11  -1    4.29    0.22
   3  11  -1    4.55    0.27
   3  11  -1    4.12    0.25
  -3 -11   1    4.22    0.25
  -3 -11   1    4.36    0.22
  -3 -11   1    4.29    0.26
  -3 -11   1    4.72    0.28
   2  11  -1    0.10    0.09
   2  11  -1    0.02    0.10
   2  11  -1    0.03    0.10
   2  11  -1    0.16    0.10
  -2 -11   1    0.16    0.10
  -2 -11   1    0.11    0.09
  -2 -11   1    0.04    0.08
  -2 -11   1    0.17    0.08
   1  11  -1   20.53    0.63
   1  11  -1   20.20    0.64
   1  11  -1   21.67    0.63
   1  11  -1   19.75    0.61
  -1 -11   1   20.01    0.59
  -1 -11   1   19.69    0.61
  -1 -11   1   20.71    0.60
  -1 -11   1   20.46    0.55
   0  11  -1   80.95    1.75
   0  11  -1   79.88    1.74
   0  11  -1   78.88    1.69
   0  11  -1   78.75    1.74
   0  11  -1   82.46    1.55
   0 -11   1   76.84    1.66
   0 -11   1   79.69    1.65
   0 -11   1   80.89    1.69
   0 -11   1   77.89    1.74
  -1  11  -1   84.08    1.80
  -1  11  -1   82.90    1.65
  -1  11  -1   82.83    1.74
  -1  11  -1   82.88    1.81
  -1  11  -1   82.75    1.82
   1 -11   1   80.96    1.72
   1 -11   1   82.06    1.71
   1 -11   1   84.16    1.73
   1 -11   1   82.04    1.81
  -2  11  -1   15.20    0.47
  -2  11  -1   14.93    0.55
  -2  11  -1   15.48    0.55
  -2  11  -1   15.43    0.52
  -2  11  -1   14.54    0.44
   2 -11   1   14.45    0.46
   2 -11   1   14.37    0.53
   2 -11   1   14.09    0.48
   2 -11   1   15.15    0.46
  -3  11  -1   36.37    0.95
  -3  11  -1   35.42    0.87
  -3  11  -1   36.60    0.99
  -3  11  -1   37.71    0.89
  -3  11  -1   35.28    0.98
   3 -11   1   37.40    0.86
   3 -11   1   37.57    0.87
   3 -11   1   37.56    0.99
   3 -11   1   37.16    0.94
  -4  11  -1    2.17    0.23
  -4  11  -1    1.93    0.20
  -4  11  -1    2.17    0.25
  -4  11  -1    1.92    0.24
   4 -11   1    1.96    0.23
   4 -11   1    2.30    0.24
   4 -11   1    1.83    0.17
  -5  11  -1   18.72    0.67
  -5  11  -1   18.65    0.60
  -5  11  -1   17.89    0.59
  -5  11  -1   19.09    0.67
   5 -11   1   18.05    0.65
   5 -11   1   18.61    0.70
  -6  11  -1   61.23    1.45
  -6  11  -1   61.34    1.41
  -6  11  -1   59.19    1.51
  -6  11  -1   60.08    1.49
   6 -11   1   61.98    1.50
   6 -11   1   61.13    1.55
  -7  11  -1    5.50    0.39
  -7  11  -1    5.34    0.41
  -7  11  -1    5.71    0.37
   7 -11   1    5.75    0.43
  -8  11  -1    3.93    0.37
  -8  11  -1    4.52    0.37
  -8  11  -1    4.10    0.35
   8 -11   1    3.34    0.36
  -9  11  -1   -0.07    0.13
  -9  11  -1   -0.21    0.15
  -9  11  -1   -0.11    0.14
   9 -11   1   -0.07    0.14
 -10  11  -1   10.63    0.58
 -10  11  -1   10.87    0.55
 -10  11  -1   11.11    0.60
  10 -11   1   11.08    0.64
 -11  11  -1    0.67    0.24
 -11  11  -1    0.29    0.18
 -11  11  -1    0.18    0.20
  11 -11   1    0.20    0.21
 -12  11  -1    7.37    0.55
 -12  11  -1    8.35    0.58
 -12  11  -1    8.24    0.51
  12 -11   1    8.06    0.61
 -13  11  -1    2.05    0.38
 -13  11  -1    1.85    0.29
 -13  11  -1    2.53    0.39
  13 -11   1    1.62    0.35
 -14  11  -1   -0.04    0.22
 -14  11  -1    0.02    0.23
 -14  11  -1   -0.02    0.17
  14 -11   1   -0.36    0.20
 -15  11  -1   -0.13    0.18
 -15  11  -1   -0.01    0.25
  15 -11   1    0.03    0.24
  18  10  -1    2.19    0.42
 -18 -10   1    3.14    0.45
  17  10  -1    5.72    0.58
 -17 -10   1    6.11    0.58
 -17 -10   1    7.29    0.61
  16  10  -1    0.14    0.23
  16  10  -1   -0.07    0.19
 -16 -10   1   -0.06    0.21
 -16 -10   1    0.22    0.22
 -16 -10   1    0.37    0.22
 -16 -10   1    0.29    0.22
  15  10  -1    6.28    0.51
  15  10  -1    6.14    0.52
 -15 -10   1    6.50    0.49
 -15 -10   1    5.91    0.48
 -15 -10   1    6.22    0.50
 -15 -10   1    6.21    0.47
  14  10  -1    0.58    0.21
  14  10  -1    0.56    0.24
 -14 -10   1    0.41    0.28
 -14 -10   1    0.51    0.21
 -14 -10   1    0.70    0.22
 -14 -10   1    0.49    0.20
 -14 -10   1    0.59    0.23
  13  10  -1    0.36    0.21
  13  10  -1    0.13    0.19
 -13 -10   1    0.50    0.19
 -13 -10   1    0.26    0.20
 -13 -10   1    0.47    0.19
 -13 -10   1    0.50    0.18
 -13 -10   1    0.51    0.19
  12  10  -1    2.76    0.34
  12  10  -1    2.70    0.34
 -12 -10   1    2.61    0.29
 -12 -10   1    3.38    0.34
 -12 -10   1    3.00    0.33
 -12 -10   1    3.30    0.36
 -12 -10   1    3.28    0.34
  11  10  -1    7.50    0.47
  11  10  -1    7.48    0.47
 -11 -10   1    8.44    0.47
 -11 -10   1    8.38    0.49
 -11 -10   1    8.49    0.46
 -11 -10   1    8.20    0.41
 -11 -10   1    9.02    0.48
  10  10  -1   22.77    0.79
  10  10  -1   22.23    0.79
 -10 -10   1   22.73    0.76
 -10 -10   1   22.41    0.75
 -10 -10   1   21.89    0.76
 -10 -10   1   22.46    0.79
 -10 -10   1   21.38    0.69
   9  10  -1   -0.08    0.13
   9  10  -1   -0.07    0.11
   9  10  -1    0.04    0.09
  -9 -10   1    0.05    0.12
  -9 -10   1   -0.03    0.06
  -9 -10   1    0.02    0.13
  -9 -10   1   -0.07    0.11
  -9 -10   1   -0.03    0.12
  -9 -10   1    0.07    0.10
   8  10  -1   15.58    0.59
   8  10  -1   16.02    0.61
   8  10  -1   15.16    0.49
  -8 -10   1   15.00    0.57
  -8 -10   1   15.69    0.60
  -8 -10   1   15.28    0.41
  -8 -10   1   14.84    0.57
  -8 -10   1   17.09    0.58
  -8 -10   1   15.18    0.50
   7  10  -1    9.29    0.37
   7  10  -1    9.41    0.35
   7  10  -1    8.31    0.43
   7  10  -1    9.46    0.44
  -7 -10   1    8.56    0.42
  -7 -10   1    8.63    0.30
  -7 -10   1    8.93    0.41
  -7 -10   1    8.94    0.43
  -7 -10   1    8.23    0.40
  -7 -10   1    8.60    0.34
   6  10  -1    4.19    0.29
   6  10  -1    4.24    0.23
   6  10  -1    4.57    0.26
   6  10  -1    4.26    0.30
  -6 -10   1    4.00    0.22
  -6 -10   1    4.04    0.30
  -6 -10   1    4.76    0.29
  -6 -10   1    3.95    0.28
  -6 -10   1    4.47    0.22
   5  10  -1   48.37    1.20
   5  10  -1   50.96    1.09
   5  10  -1   48.80    1.14
   5  10  -1   49.19    1.22
  -5 -10   1   52.18    1.20
  -5 -10   1   49.81    1.10
  -5 -10   1   50.59    1.08
  -5 -10   1   49.22    1.20
  -5 -10   1   49.22    1.21
   4  10  -1    2.31    0.16
   4  10  -1    2.08    0.20
   4  10  -1    2.51    0.23
   4  10  -1    2.57    0.25
   4  10  -1    2.31    0.23
  -4 -10   1    2.47    0.18
  -4 -10   1    2.39    0.22
  -4 -10   1    2.64    0.24
  -4 -10   1    2.19    0.21
  -4 -10   1    2.60    0.17
   3  10  -1    2.84    0.21
   3  10  -1    2.67    0.17
   3  10  -1    2.57    0.19
   3  10  -1    2.45    0.23
   3  10  -1    2.06    0.22
  -3 -10   1    2.97    0.20
  -3 -10   1    2.98    0.17
  -3 -10   1    2.93    0.22
  -3 -10   1    2.41    0.21
   2  10  -1    0.10    0.09
   2  10  -1    0.04    0.09
   2  10  -1    0.03    0.09
   2  10  -1    0.01    0.08
  -2 -10   1    0.16    0.08
  -2 -10   1    0.20    0.09
  -2 -10   1    0.04    0.09
  -2 -10   1    0.06    0.08
   1  10  -1    5.24    0.30
   1  10  -1    5.17    0.29
   1  10  -1    5.41    0.28
   1  10  -1    5.32    0.28
  -1 -10   1    5.12    0.26
  -1 -10   1    5.41    0.28
  -1 -10   1    5.21    0.23
  -1 -10   1    5.34    0.27
   0  10  -1   22.13    0.65
   0  10  -1   21.21    0.64
   0  10  -1   23.18    0.51
   0  10  -1   21.40    0.61
   0  10  -1   21.64    0.64
   0 -10   1   21.91    0.59
   0 -10   1   22.43    0.60
   0 -10   1   21.80    0.64
   0 -10   1   21.91    0.57
  -1  10  -1    0.06    0.11
  -1  10  -1    0.32    0.11
  -1  10  -1    0.02    0.10
  -1  10  -1    0.11    0.07
  -1  10  -1    0.15    0.10
   1 -10   1    0.29    0.10
   1 -10   1    0.46    0.11
   1 -10   1    0.25    0.09
   1 -10   1    0.25    0.11
  -2  10  -1  222.53    4.36
  -2  10  -1  223.58    4.32
  -2  10  -1  227.55    4.23
  -2  10  -1  222.00    4.36
  -2  10  -1  223.28    4.25
   2 -10   1  223.24    4.35
   2 -10   1  226.85    4.24
   2 -10   1  228.16    4.25
   2 -10   1  223.22    4.29
  -3  10  -1    0.77    0.12
  -3  10  -1    0.55    0.13
  -3  10  -1    0.44    0.13
  -3  10  -1    0.89    0.16
  -3  10  -1    0.78    0.13
   3 -10   1    0.77    0.14
   3 -10   1    0.68    0.11
   3 -10   1    0.81    0.12
   3 -10   1    0.45    0.13
  -4  10  -1   17.78    0.55
  -4  10  -1   16.68    0.49
  -4  10  -1   16.91    0.60
  -4  10  -1   17.87    0.60
  -4  10  -1   16.59    0.53
   4 -10   1   17.55    0.49
   4 -10   1   18.12    0.61
   4 -10   1   17.19    0.57
   4 -10   1   17.49    0.48
  -5  10  -1    4.79    0.32
  -5  10  -1    4.16    0.26
  -5  10  -1    4.07    0.27
  -5  10  -1    4.26    0.30
   5 -10   1    4.27    0.30
   5 -10   1    3.49    0.31
  -6  10  -1    0.16    0.10
  -6  10  -1    0.16    0.14
  -6  10  -1    0.26    0.13
  -6  10  -1    0.16    0.11
   6 -10   1    0.11    0.11
   6 -10   1    0.02    0.14
  -7  10  -1   16.68    0.65
  -7  10  -1   17.67    0.61
  -7  10  -1   17.67    0.65
  -7  10  -1   17.83    0.64
   7 -10   1   17.31    0.70
  -8  10  -1    2.87    0.33
  -8  10  -1    2.15    0.27
  -8  10  -1    2.78    0.29
   8 -10   1    2.87    0.33
  -9  10  -1   15.19    0.61
  -9  10  -1   14.23    0.62
  -9  10  -1   14.89    0.65
   9 -10   1   15.01    0.68
 -10  10  -1    1.32    0.26
 -10  10  -1    1.13    0.22
 -10  10  -1    1.34    0.26
  10 -10   1    1.02    0.27
 -11  10  -1   10.65    0.54
 -11  10  -1   11.10    0.60
 -11  10  -1    9.49    0.57
  11 -10   1    9.84    0.62
 -12  10  -1   27.05    1.02
 -12  10  -1   28.85    1.02
 -12  10  -1   29.20    0.93
  12 -10   1   26.28    1.06
 -13  10  -1    0.46    0.24
 -13  10  -1    0.38    0.23
 -13  10  -1    0.54    0.20
  13 -10   1    0.66    0.25
 -14  10  -1    6.57    0.57
 -14  10  -1    6.90    0.47
 -14  10  -1    5.89    0.55
  14 -10   1    7.44    0.62
 -15  10  -1    0.76    0.32
  15 -10   1    0.97    0.33
  16 -10   1   -0.28    0.24
  18   9  -1    2.72    0.45
 -18  -9   1    2.81    0.46
  17   9  -1    1.75    0.37
 -17  -9   1    2.61    0.40
  16   9  -1   10.22    0.66
 -16  -9   1   10.26    0.65
 -16  -9   1   12.25    0.69
 -16  -9   1   11.54    0.92
 -16  -9   1   10.77    0.64
 -16  -9   1   10.24    0.59
  15   9  -1   -0.19    0.17
  15   9  -1    0.30    0.19
 -15  -9   1    0.35    0.19
 -15  -9   1    0.22    0.19
 -15  -9   1    0.17    0.18
 -15  -9   1    0.19    0.18
 -15  -9   1    0.34    0.22
  14   9  -1   -0.10    0.16
  14   9  -1   -0.06    0.16
 -14  -9   1   -0.01    0.15
 -14  -9   1   -0.04    0.16
 -14  -9   1    0.09    0.15
 -14  -9   1   -0.05    0.16
 -14  -9   1   -0.19    0.13
  13   9  -1    2.12    0.31
  13   9  -1    2.89    0.35
 -13  -9   1    2.70    0.32
 -13  -9   1    2.49    0.31
 -13  -9   1    2.79    0.32
 -13  -9   1    3.08    0.32
 -13  -9   1    3.06    0.36
  12   9  -1   -0.01    0.15
  12   9  -1   -0.07    0.14
 -12  -9   1   -0.03    0.15
 -12  -9   1    0.31    0.17
 -12  -9   1    0.10    0.14
 -12  -9   1    0.34    0.15
 -12  -9   1    0.53    0.19
 -12  -9   1    0.20    0.13
  11   9  -1   19.36    0.64
  11   9  -1   19.13    0.73
  11   9  -1   19.58    0.73
 -11  -9   1   17.75    0.65
 -11  -9   1   18.55    0.68
 -11  -9   1   19.03    0.70
 -11  -9   1   19.04    0.69
 -11  -9   1   19.65    0.73
  10   9  -1    1.08    0.22
  10   9  -1    1.29    0.19
  10   9  -1    1.04    0.21
 -10  -9   1    1.00    0.19
 -10  -9   1    1.21    0.23
 -10  -9   1    1.00    0.20
 -10  -9   1    1.41    0.22
 -10  -9   1    1.27    0.19
   9   9  -1   50.08    1.16
   9   9  -1   51.09    1.28
   9   9  -1   49.76    1.29
  -9  -9   1   47.21    1.16
  -9  -9   1   50.20    1.23
  -9  -9   1   49.82    1.25
  -9  -9   1   46.70    1.22
  -9  -9   1   47.75    1.26
   8   9  -1    5.84    0.35
   8   9  -1    4.81    0.27
   8   9  -1    5.15    0.35
  -8  -9   1    4.79    0.31
  -8  -9   1    5.16    0.34
  -8  -9   1    4.85    0.19
  -8  -9   1    4.51    0.26
  -8  -9   1    4.92    0.32
  -8  -9   1    5.29    0.33
  -8  -9   1    5.40    0.36
   7   9  -1   44.25    1.14
   7   9  -1   44.45    1.01
   7   9  -1   42.64    1.03
   7   9  -1   44.24    1.12
  -7  -9   1   44.33    0.94
  -7  -9   1   44.40    1.10
  -7  -9   1   44.44    1.12
  -7  -9   1   44.52    1.13
  -7  -9   1   44.89    0.94
  -7  -9   1   44.06    1.02
  -7  -9   1   43.81    1.08
   6   9  -1    8.94    0.35
   6   9  -1    9.18    0.33
   6   9  -1    8.35    0.40
   6   9  -1    9.03    0.40
  -6  -9   1    9.19    0.38
  -6  -9   1    8.44    0.40
  -6  -9   1    9.12    0.30
  -6  -9   1    9.40    0.39
  -6  -9   1    9.76    0.40
  -6  -9   1    9.06    0.26
  -6  -9   1    9.29    0.33
   5   9  -1    1.80    0.14
   5   9  -1    1.62    0.17
   5   9  -1    1.63    0.21
   5   9  -1    1.55    0.19
  -5  -9   1    1.36    0.17
  -5  -9   1    1.84    0.14
  -5  -9   1    1.76    0.18
  -5  -9   1    1.68    0.15
  -5  -9   1    1.81    0.21
   4   9  -1   48.86    1.04
   4   9  -1   48.37    1.10
   4   9  -1   48.97    1.15
   4   9  -1   47.30    1.15
  -4  -9   1   48.13    1.03
  -4  -9   1   49.33    1.13
  -4  -9   1   48.56    1.16
  -4  -9   1   48.58    1.06
  -4  -9   1   49.47    1.14
   3   9  -1    5.88    0.30
   3   9  -1    5.72    0.30
   3   9  -1    5.22    0.29
   3   9  -1    5.52    0.27
   3   9  -1    6.04    0.24
  -3  -9   1    5.28    0.28
  -3  -9   1    5.33    0.28
  -3  -9   1    5.29    0.22
  -3  -9   1    5.82    0.26
   2   9  -1    8.44    0.35
   2   9  -1    9.77    0.38
   2   9  -1   10.12    0.36
   2   9  -1    9.82    0.37
  -2  -9   1    9.58    0.36
  -2  -9   1    9.54    0.35
  -2  -9   1    9.44    0.35
  -2  -9   1    9.34    0.30
   1   9  -1   26.93    0.73
   1   9  -1   27.17    0.72
   1   9  -1   27.23    0.71
   1   9  -1   27.73    0.71
  -1  -9   1   27.69    0.65
  -1  -9   1   27.46    0.69
  -1  -9   1   28.77    0.71
  -1  -9   1   27.10    0.71
   0   9  -1    0.15    0.05
   0   9  -1    0.10    0.09
   0   9  -1    0.10    0.09
   0   9  -1    0.25    0.10
   0   9  -1    0.10    0.09
   0  -9   1    0.09    0.07
   0  -9   1    0.14    0.08
   0  -9   1    0.07    0.07
   0  -9   1    0.06    0.09
  -1   9  -1    4.02    0.25
  -1   9  -1    4.36    0.19
  -1   9  -1    4.56    0.23
  -1   9  -1    4.55    0.27
   1  -9   1    4.27    0.21
   1  -9   1    4.08    0.22
   1  -9   1    4.48    0.22
   1  -9   1    4.33    0.26
  -2   9  -1    1.27    0.17
  -2   9  -1    1.02    0.15
  -2   9  -1    1.38    0.14
  -2   9  -1    1.38    0.14
  -2   9  -1    1.06    0.15
   2  -9   1    1.17    0.15
   2  -9   1    1.30    0.14
   2  -9   1    1.14    0.16
   2  -9   1    1.28    0.13
  -3   9  -1   81.45    1.78
  -3   9  -1   81.59    1.78
  -3   9  -1   83.34    1.66
  -3   9  -1   85.05    1.71
  -3   9  -1   81.75    1.73
   3  -9   1   79.90    1.74
   3  -9   1   84.23    1.66
   3  -9   1   81.51    1.66
   3  -9   1   83.83    1.79
  -4   9  -1   24.64    0.68
  -4   9  -1   25.20    0.75
  -4   9  -1   26.27    0.75
  -4   9  -1   25.19    0.69
  -4   9  -1   26.09    0.62
   4  -9   1   26.30    0.62
   4  -9   1   25.16    0.72
   4  -9   1   25.91    0.75
   4  -9   1   26.37    0.63
  -5   9  -1    3.68    0.28
  -5   9  -1    4.10    0.25
  -5   9  -1    4.21    0.29
  -5   9  -1    3.65    0.25
   5  -9   1    3.48    0.28
   5  -9   1    3.80    0.20
   5  -9   1    3.85    0.27
   5  -9   1    4.46    0.32
  -6   9  -1    5.25    0.28
  -6   9  -1    4.87    0.33
  -6   9  -1    5.44    0.32
  -6   9  -1    5.71    0.33
   6  -9   1    5.71    0.33
   6  -9   1    5.53    0.36
  -7   9  -1    0.67    0.17
  -7   9  -1    0.39    0.14
  -7   9  -1    0.74    0.18
  -7   9  -1    0.67    0.14
   7  -9   1    0.40    0.16
  -8   9  -1    3.80    0.31
  -8   9  -1    4.45    0.35
  -8   9  -1    4.71    0.35
   8  -9   1    4.78    0.37
  -9   9  -1    0.63    0.20
  -9   9  -1    0.48    0.17
  -9   9  -1    0.86    0.21
   9  -9   1    0.69    0.21
 -10   9  -1    2.96    0.35
 -10   9  -1    3.20    0.34
 -10   9  -1    3.04    0.30
  10  -9   1    2.95    0.37
 -11   9  -1   10.89    0.52
 -11   9  -1   10.69    0.58
 -11   9  -1   10.55    0.57
  11  -9   1   10.21    0.61
 -12   9  -1    0.44    0.21
 -12   9  -1    0.38    0.21
 -12   9  -1    0.55    0.19
  12  -9   1    0.36    0.23
 -13   9  -1   14.19    0.71
 -13   9  -1   14.76    0.62
 -13   9  -1   13.49    0.73
  13  -9   1   14.21    0.77
 -14   9  -1    0.93    0.21
 -14   9  -1    0.71    0.26
 -14   9  -1    1.00    0.31
  14  -9   1    0.85    0.29
 -15   9  -1    4.23    0.53
  15  -9   1    3.90    0.50
 -16   9  -1    1.14    0.37
 -16   9  -1    0.70    0.33
  16  -9   1    0.52    0.31
  19   8  -1    3.26    0.50
  18   8  -1    1.69    0.40
  17   8  -1    1.93    0.38
 -17  -8   1    2.27    0.48
 -17  -8   1    2.54    0.39
 -17  -8   1    2.26    0.37
  16   8  -1    0.41    0.26
 -16  -8   1    0.32    0.30
 -16  -8   1    0.27    0.20
 -16  -8   1    0.13    0.19
 -16  -8   1    0.29    0.22
  15   8  -1    2.59    0.37
  15   8  -1    2.30    0.33
 -15  -8   1    2.08    0.29
 -15  -8   1    2.52    0.34
 -15  -8   1    2.40    0.35
 -15  -8   1    2.30    0.32
 -15  -8   1    2.76    0.37
  14   8  -1    1.71    0.28
  14   8  -1    1.69    0.31
 -14  -8   1    1.95    0.32
 -14  -8   1    1.49    0.25
 -14  -8   1    1.82    0.30
 -14  -8   1    1.39    0.25
 -14  -8   1    1.27    0.25
  13   8  -1    0.70    0.21
  13   8  -1    0.51    0.18
  13   8  -1    0.56    0.21
 -13  -8   1    0.56    0.18
 -13  -8   1    0.47    0.19
 -13  -8   1    0.61    0.20
 -13  -8   1    0.60    0.19
 -13  -8   1    0.66    0.20
  12   8  -1    2.47    0.27
  12   8  -1    2.44    0.31
  12   8  -1    2.19    0.30
 -12  -8   1    2.50    0.29
 -12  -8   1    2.03    0.26
 -12  -8   1    1.61    0.25
 -12  -8   1    2.81    0.32
 -12  -8   1    2.29    0.28
 -12  -8   1    2.39    0.26
  11   8  -1    7.84    0.39
  11   8  -1    7.63    0.46
  11   8  -1    7.42    0.44
 -11  -8   1    7.64    0.42
 -11  -8   1    8.09    0.45
 -11  -8   1    7.01    0.39
 -11  -8   1    7.11    0.37
 -11  -8   1    7.71    0.41
 -11  -8   1    7.93    0.52
 -11  -8   1    7.39    0.42
  10   8  -1   16.63    0.57
  10   8  -1   17.48    0.66
  10   8  -1   16.21    0.64
 -10  -8   1   17.68    0.63
 -10  -8   1   17.31    0.59
 -10  -8   1   17.03    0.65
 -10  -8   1   17.09    0.55
 -10  -8   1   18.21    0.64
   9   8  -1   19.67    0.68
   9   8  -1   20.04    0.69
   9   8  -1   18.81    0.59
  -9  -8   1   18.83    0.65
  -9  -8   1   18.98    0.60
  -9  -8   1   19.70    0.65
  -9  -8   1   19.99    0.68
  -9  -8   1   19.46    0.56
   8   8  -1   29.14    0.75
   8   8  -1   29.41    0.85
   8   8  -1   28.08    0.83
  -8  -8   1   28.55    0.71
  -8  -8   1   29.21    0.83
  -8  -8   1   28.50    0.83
  -8  -8   1   28.28    0.59
  -8  -8   1   28.93    0.80
  -8  -8   1   28.53    0.76
   7   8  -1    6.99    0.30
   7   8  -1    6.92    0.37
   7   8  -1    7.38    0.36
  -7  -8   1    7.19    0.30
  -7  -8   1    7.12    0.34
  -7  -8   1    6.49    0.36
  -7  -8   1    6.95    0.26
  -7  -8   1    6.90    0.22
  -7  -8   1    7.36    0.36
  -7  -8   1    7.20    0.34
   6   8  -1   13.17    0.47
   6   8  -1   11.88    0.47
   6   8  -1   12.66    0.40
   6   8  -1   12.57    0.41
  -6  -8   1   12.50    0.46
  -6  -8   1   12.63    0.34
  -6  -8   1   12.22    0.34
  -6  -8   1   12.55    0.39
  -6  -8   1   13.35    0.45
  -6  -8   1   12.24    0.47
  -6  -8   1   12.47    0.45
   5   8  -1   23.17    0.66
   5   8  -1   23.31    0.60
   5   8  -1   22.14    0.66
   5   8  -1   22.91    0.57
  -5  -8   1   23.15    0.65
  -5  -8   1   22.09    0.62
  -5  -8   1   22.30    0.56
  -5  -8   1   22.60    0.55
  -5  -8   1   22.02    0.65
  -5  -8   1   22.18    0.63
   4   8  -1   10.69    0.41
   4   8  -1   10.69    0.37
   4   8  -1   11.70    0.41
   4   8  -1   11.05    0.40
   4   8  -1   11.41    0.34
  -4  -8   1   10.95    0.40
  -4  -8   1   10.17    0.38
  -4  -8   1   10.47    0.32
  -4  -8   1   10.71    0.41
  -4  -8   1   10.44    0.34
   3   8  -1    0.58    0.11
   3   8  -1    0.37    0.12
   3   8  -1    0.59    0.13
   3   8  -1    0.65    0.10
  -3  -8   1    0.50    0.12
  -3  -8   1    0.59    0.11
  -3  -8   1    0.46    0.12
  -3  -8   1    0.63    0.10
  -3  -8   1    0.60    0.09
   2   8  -1    0.35    0.10
   2   8  -1    0.45    0.11
   2   8  -1    0.34    0.11
   2   8  -1    0.44    0.10
  -2  -8   1    0.39    0.10
  -2  -8   1    0.34    0.09
  -2  -8   1    0.54    0.09
  -2  -8   1    0.36    0.10
   1   8  -1   94.34    1.92
   1   8  -1   92.97    1.92
   1   8  -1   96.28    1.94
   1   8  -1   95.95    1.92
  -1  -8   1   94.82    1.89
  -1  -8   1   96.42    1.91
  -1  -8   1   91.70    1.91
  -1  -8   1   97.08    1.85
   0   8  -1    9.82    0.36
   0   8  -1   11.11    0.38
   0   8  -1   10.94    0.31
   0   8  -1   11.22    0.39
   0   8  -1    9.58    0.34
   0  -8   1    9.93    0.32
   0  -8   1   10.87    0.37
   0  -8   1   10.61    0.34
   0  -8   1   10.06    0.34
  -1   8  -1    0.23    0.08
  -1   8  -1    0.13    0.06
  -1   8  -1    0.30    0.10
  -1   8  -1    0.30    0.10
  -1   8  -1    0.19    0.09
   1  -8   1    0.40    0.11
   1  -8   1    0.08    0.07
   1  -8   1    0.07    0.08
   1  -8   1    0.16    0.08
  -2   8  -1   29.40    0.69
  -2   8  -1   30.39    0.77
  -2   8  -1   28.51    0.76
  -2   8  -1   30.13    0.69
  -2   8  -1   29.33    0.74
   2  -8   1   30.02    0.68
   2  -8   1   29.26    0.76
   2  -8   1   29.81    0.73
   2  -8   1   29.50    0.69
  -3   8  -1    7.14    0.32
  -3   8  -1    6.30    0.24
  -3   8  -1    6.57    0.32
  -3   8  -1    6.38    0.29
  -3   8  -1    6.32    0.27
   3  -8   1    6.41    0.31
   3  -8   1    6.77    0.25
   3  -8   1    6.26    0.29
   3  -8   1    6.46    0.24
  -4   8  -1   42.40    0.96
  -4   8  -1   40.13    1.02
  -4   8  -1   40.37    0.97
  -4   8  -1   41.59    0.89
  -4   8  -1   38.57    0.99
   4  -8   1   41.87    1.00
   4  -8   1   42.20    0.90
   4  -8   1   41.16    1.05
   4  -8   1   41.70    1.02
   4  -8   1   41.07    0.88
  -5   8  -1   11.68    0.47
  -5   8  -1   12.72    0.47
  -5   8  -1   12.65    0.42
  -5   8  -1   12.67    0.46
   5  -8   1   12.35    0.46
   5  -8   1   13.66    0.52
   5  -8   1   12.94    0.37
   5  -8   1   12.76    0.36
  -6   8  -1    0.90    0.17
  -6   8  -1    0.69    0.13
  -6   8  -1    0.72    0.15
  -6   8  -1    0.72    0.15
   6  -8   1    0.87    0.18
   6  -8   1    0.82    0.17
   6  -8   1    0.74    0.15
  -7   8  -1    0.43    0.12
  -7   8  -1    0.75    0.16
  -7   8  -1    0.39    0.14
  -7   8  -1    0.50    0.14
   7  -8   1    0.29    0.15
  -8   8  -1    3.41    0.32
  -8   8  -1    2.58    0.26
  -8   8  -1    3.42    0.30
   8  -8   1    3.31    0.34
  -9   8  -1    0.17    0.15
  -9   8  -1   -0.02    0.13
  -9   8  -1   -0.01    0.11
   9  -8   1    0.05    0.15
 -10   8  -1   25.22    0.88
 -10   8  -1   28.55    0.84
 -10   8  -1   27.25    0.89
  10  -8   1   26.08    0.94
 -11   8  -1   -0.03    0.14
 -11   8  -1    0.40    0.19
 -11   8  -1    0.33    0.19
  11  -8   1    0.50    0.23
 -12   8  -1   59.52    1.45
 -12   8  -1   57.67    1.60
 -12   8  -1   56.91    1.55
  12  -8   1   58.07    1.65
 -13   8  -1    2.89    0.30
 -13   8  -1    3.79    0.45
 -13   8  -1    3.15    0.37
  13  -8   1    2.90    0.40
 -14   8  -1    5.18    0.49
 -14   8  -1    5.97    0.40
 -14   8  -1    5.41    0.53
  14  -8   1    6.01    0.59
 -15   8  -1    2.00    0.37
  15  -8   1    1.58    0.36
 -16   8  -1    0.96    0.32
 -16   8  -1    0.88    0.31
  16  -8   1    0.58    0.30
  19   7  -1    2.40    0.44
 -19  -7   1    1.89    0.54
  18   7  -1    1.53    0.40
 -18  -7   1    1.63    0.35
  17   7  -1   -0.35    0.19
 -17  -7   1   -0.12    0.20
 -17  -7   1   -0.05    0.20
 -17  -7   1    0.15    0.23
  16   7  -1    4.52    0.51
 -16  -7   1    5.36    0.51
 -16  -7   1    4.63    0.47
 -16  -7   1    4.84    0.48
  15   7  -1    2.12    0.36
  15   7  -1    2.68    0.39
 -15  -7   1    2.38    0.33
 -15  -7   1    2.06    0.29
 -15  -7   1    2.28    0.34
 -15  -7   1    2.55    0.35
 -15  -7   1    2.38    0.33
  14   7  -1    1.40    0.29
  14   7  -1    1.31    0.24
  14   7  -1    1.60    0.28
 -14  -7   1    1.19    0.25
 -14  -7   1    1.31    0.24
 -14  -7   1    1.10    0.23
 -14  -7   1    1.33    0.27
 -14  -7   1    1.13    0.22
 -14  -7   1    1.23    0.25
  13   7  -1    0.82    0.23
  13   7  -1    0.95    0.23
  13   7  -1    0.65    0.19
 -13  -7   1    0.89    0.23
 -13  -7   1    0.42    0.18
 -13  -7   1    0.95    0.21
 -13  -7   1    0.93    0.21
 -13  -7   1    0.44    0.17
  12   7  -1    2.61    0.30
  12   7  -1    2.32    0.27
  12   7  -1    2.77    0.33
 -12  -7   1    2.79    0.30
 -12  -7   1    2.98    0.31
 -12  -7   1    3.13    0.29
 -12  -7   1    2.65    0.27
 -12  -7   1    2.54    0.30
 -12  -7   1    3.10    0.31
  11   7  -1   10.33    0.49
  11   7  -1    9.21    0.50
  11   7  -1    8.66    0.43
 -11  -7   1    9.96    0.48
 -11  -7   1    9.84    0.47
 -11  -7   1   10.27    0.44
 -11  -7   1    9.51    0.41
 -11  -7   1    9.61    0.45
 -11  -7   1   10.03    0.42
 -11  -7   1    9.88    0.50
  10   7  -1   16.64    0.61
  10   7  -1   15.79    0.61
  10   7  -1   15.00    0.54
 -10  -7   1   14.83    0.59
 -10  -7   1   14.75    0.52
 -10  -7   1   16.39    0.59
 -10  -7   1   15.52    0.58
 -10  -7   1   15.01    0.55
   9   7  -1   18.96    0.65
   9   7  -1   19.35    0.66
   9   7  -1   18.51    0.59
  -9  -7   1   19.23    0.57
  -9  -7   1   20.40    0.65
  -9  -7   1   19.06    0.63
  -9  -7   1   19.28    0.61
  -9  -7   1   19.47    0.66
   8   7  -1   45.30    1.05
   8   7  -1   44.18    1.13
   8   7  -1   45.18    1.13
  -8  -7   1   45.49    1.11
  -8  -7   1   45.40    1.01
  -8  -7   1   43.60    1.12
  -8  -7   1   43.86    1.09
  -8  -7   1   45.10    1.06
   7   7  -1    1.03    0.16
   7   7  -1    1.17    0.18
   7   7  -1    1.24    0.15
  -7  -7   1    1.28    0.15
  -7  -7   1    1.28    0.13
  -7  -7   1    1.18    0.08
  -7  -7   1    0.80    0.15
  -7  -7   1    1.18    0.18
  -7  -7   1    1.40    0.17
   6   7  -1    0.43    0.13
   6   7  -1    0.49    0.13
   6   7  -1    0.76    0.11
  -6  -7   1    0.46    0.12
  -6  -7   1    0.31    0.11
  -6  -7   1    0.46    0.09
  -6  -7   1    0.58    0.07
  -6  -7   1    0.42    0.08
  -6  -7   1    0.43    0.11
   5   7  -1    1.96    0.20
   5   7  -1    1.31    0.14
   5   7  -1    1.54    0.17
   5   7  -1    1.76    0.14
  -5  -7   1    1.52    0.12
  -5  -7   1    1.55    0.14
  -5  -7   1    1.63    0.18
  -5  -7   1    1.65    0.17
  -5  -7   1    1.63    0.16
  -5  -7   1    1.83    0.11
  -5  -7   1    1.39    0.16
   4   7  -1    4.22    0.25
   4   7  -1    4.26    0.21
   4   7  -1    4.04    0.19
   4   7  -1    3.96    0.24
  -4  -7   1    4.49    0.25
  -4  -7   1    4.23    0.18
  -4  -7   1    3.85    0.18
  -4  -7   1    4.31    0.22
  -4  -7   1    4.47    0.24
   3   7  -1    3.76    0.23
   3   7  -1    3.50    0.20
  -3  -7   1    3.54    0.18
  -3  -7   1    3.71    0.22
  -3  -7   1    3.59    0.16
  -3  -7   1    3.90    0.23
  -3  -7   1    3.75    0.21
   2   7  -1   26.12    0.65
   2   7  -1   25.10    0.65
   2   7  -1   25.44    0.63
  -2  -7   1   25.62    0.57
  -2  -7   1   25.27    0.62
  -2  -7   1   25.73    0.63
  -2  -7   1   25.82    0.64
   1   7  -1   39.86    0.91
   1   7  -1   42.47    0.92
   1   7  -1   39.20    0.92
   1   7  -1   41.21    0.92
  -1  -7   1   40.48    0.89
  -1  -7   1   41.87    0.91
  -1  -7   1   39.34    0.90
  -1  -7   1   41.49    0.85
   0   7  -1    0.07    0.08
   0   7  -1    0.00    0.07
   0   7  -1   -0.03    0.07
   0   7  -1    0.09    0.07
   0  -7   1    0.10    0.07
   0  -7   1    0.12    0.07
   0  -7   1    0.10    0.06
   0  -7   1    0.15    0.08
  -1   7  -1   64.86    1.35
  -1   7  -1   64.17    1.37
  -1   7  -1   65.22    1.37
  -1   7  -1   64.02    1.31
  -1   7  -1   65.61    1.28
   1  -7   1   64.54    1.37
   1  -7   1   63.86    1.32
   1  -7   1   65.51    1.31
   1  -7   1   64.09    1.31
  -2   7  -1   32.93    0.81
  -2   7  -1   33.33    0.81
  -2   7  -1   33.57    0.78
  -2   7  -1   33.15    0.74
   2  -7   1   32.24    0.80
   2  -7   1   32.59    0.73
   2  -7   1   32.53    0.77
   2  -7   1   32.77    0.72
  -3   7  -1   12.48    0.40
  -3   7  -1   12.21    0.43
  -3   7  -1   12.73    0.39
  -3   7  -1   12.96    0.43
   3  -7   1   12.26    0.42
   3  -7   1   12.74    0.36
   3  -7   1   13.21    0.36
   3  -7   1   12.33    0.41
  -4   7  -1    2.77    0.22
  -4   7  -1    2.65    0.21
  -4   7  -1    2.59    0.19
  -4   7  -1    2.38    0.18
   4  -7   1    2.72    0.16
   4  -7   1    2.44    0.15
   4  -7   1    2.54    0.20
   4  -7   1    2.38    0.21
   4  -7   1    2.76    0.21
  -5   7  -1    9.19    0.38
  -5   7  -1    9.63    0.38
  -5   7  -1    9.91    0.40
  -5   7  -1    9.64    0.34
   5  -7   1    9.70    0.30
   5  -7   1    9.48    0.38
   5  -7   1    9.90    0.42
   5  -7   1    9.75    0.30
  -6   7  -1    0.56    0.13
  -6   7  -1    0.61    0.13
  -6   7  -1    0.66    0.14
  -6   7  -1    0.90    0.13
   6  -7   1    0.70    0.10
   6  -7   1    0.89    0.11
   6  -7   1    0.68    0.15
   6  -7   1    0.54    0.13
  -7   7  -1    6.95    0.37
  -7   7  -1    6.58    0.36
  -7   7  -1    6.05    0.28
  -7   7  -1    6.18    0.33
   7  -7   1    6.83    0.40
   7  -7   1    6.32    0.37
  -8   7  -1    6.57    0.35
  -8   7  -1    6.47    0.37
  -8   7  -1    6.80    0.39
   8  -7   1    6.91    0.41
  -9   7  -1    5.55    0.33
  -9   7  -1    6.12    0.40
  -9   7  -1    5.35    0.37
   9  -7   1    5.55    0.41
 -10   7  -1    8.89    0.48
 -10   7  -1    8.22    0.48
 -10   7  -1    8.40    0.42
  10  -7   1    8.10    0.51
 -11   7  -1   16.06    0.67
 -11   7  -1   15.93    0.69
 -11   7  -1   16.19    0.59
  11  -7   1   14.89    0.70
 -12   7  -1    0.08    0.14
 -12   7  -1    0.20    0.19
 -12   7  -1    0.11    0.17
  12  -7   1    0.00    0.18
 -13   7  -1   23.74    0.94
 -13   7  -1   24.95    0.89
 -13   7  -1   23.67    0.76
  13  -7   1   23.43    0.96
 -14   7  -1    3.68    0.59
 -14   7  -1    2.22    0.26
 -14   7  -1    2.06    0.37
  14  -7   1    2.39    0.39
 -15   7  -1    9.93    0.67
  15  -7   1    9.30    0.67
 -16   7  -1    2.57    0.44
 -16   7  -1    2.60    0.44
  16  -7   1    2.95    0.46
  17  -7   1    2.25    0.45
  19   6  -1   11.38    0.79
 -19  -6   1   11.01    0.73
  18   6  -1    4.67    0.56
 -18  -6   1    6.29    0.60
  17   6  -1    2.65    0.42
 -17  -6   1    3.69    0.46
 -17  -6   1    3.49    0.44
 -17  -6   1    3.51    0.45
  16   6  -1    5.26    0.46
  16   6  -1    5.85    0.53
 -16  -6   1    5.56    0.45
 -16  -6   1    5.83    0.53
 -16  -6   1    5.31    0.48
 -16  -6   1    5.15    0.49
  15   6  -1    1.20    0.28
  15   6  -1    0.64    0.23
 -15  -6   1    1.07    0.26
 -15  -6   1    0.95    0.26
 -15  -6   1    1.49    0.29
 -15  -6   1    1.42    0.26
  14   6  -1    4.88    0.40
  14   6  -1    4.81    0.38
  14   6  -1    4.30    0.43
 -14  -6   1    5.32    0.39
 -14  -6   1    5.74    0.43
 -14  -6   1    5.09    0.41
 -14  -6   1    4.89    0.39
 -14  -6   1    4.95    0.42
  13   6  -1    0.12    0.14
  13   6  -1    0.02    0.17
  13   6  -1    0.03    0.15
 -13  -6   1   -0.15    0.14
 -13  -6   1    0.27    0.14
 -13  -6   1    0.12    0.15
 -13  -6   1    0.13    0.14
 -13  -6   1    0.22    0.16
 -13  -6   1    0.07    0.13
  12   6  -1    2.76    0.31
  12   6  -1    2.48    0.28
  12   6  -1    2.16    0.29
 -12  -6   1    3.38    0.35
 -12  -6   1    2.93    0.30
 -12  -6   1    3.40    0.37
 -12  -6   1    2.32    0.27
 -12  -6   1    2.69    0.28
 -12  -6   1    3.42    0.33
  11   6  -1    7.04    0.40
  11   6  -1    7.04    0.38
  11   6  -1    6.60    0.43
 -11  -6   1    6.56    0.34
 -11  -6   1    7.34    0.42
 -11  -6   1    7.13    0.40
 -11  -6   1    7.63    0.40
 -11  -6   1    6.94    0.41
 -11  -6   1    7.45    0.37
 -11  -6   1    7.18    0.38
  10   6  -1    0.53    0.16
  10   6  -1    0.50    0.16
  10   6  -1    0.65    0.15
 -10  -6   1    0.41    0.15
 -10  -6   1    0.65    0.15
 -10  -6   1    0.73    0.14
 -10  -6   1    0.54    0.16
 -10  -6   1    0.80    0.15
 -10  -6   1    0.86    0.17
 -10  -6   1    0.53    0.15
   9   6  -1   13.57    0.53
   9   6  -1   12.88    0.47
   9   6  -1   12.56    0.50
  -9  -6   1   12.75    0.49
  -9  -6   1   12.24    0.44
  -9  -6   1   12.88    0.51
  -9  -6   1   12.78    0.49
  -9  -6   1   11.76    0.46
   8   6  -1   12.98    0.44
   8   6  -1   12.34    0.48
   8   6  -1   12.34    0.48
  -8  -6   1   12.76    0.44
  -8  -6   1   11.54    0.47
  -8  -6   1   12.45    0.46
  -8  -6   1   12.78    0.42
  -8  -6   1   12.34    0.46
   7   6  -1    0.19    0.11
   7   6  -1    0.17    0.11
   7   6  -1    0.17    0.09
  -7  -6   1    0.22    0.10
  -7  -6   1    0.38    0.11
  -7  -6   1    0.29    0.09
  -7  -6   1    0.22    0.10
  -7  -6   1    0.30    0.09
   6   6  -1    0.14    0.09
   6   6  -1    0.28    0.09
   6   6  -1    0.17    0.11
  -6  -6   1    0.26    0.11
  -6  -6   1    0.15    0.10
  -6  -6   1    0.17    0.07
  -6  -6   1    0.20    0.05
  -6  -6   1    0.22    0.08
  -6  -6   1    0.00    0.08
   5   6  -1    0.12    0.09
   5   6  -1    0.20    0.09
   5   6  -1    0.12    0.07
   5   6  -1    0.15    0.07
  -5  -6   1    0.15    0.07
  -5  -6   1    0.18    0.05
  -5  -6   1    0.29    0.09
  -5  -6   1    0.20    0.06
  -5  -6   1    0.24    0.10
  -5  -6   1    0.14    0.09
   4   6  -1   10.44    0.31
   4   6  -1   10.22    0.33
   4   6  -1    9.96    0.36
   4   6  -1    9.91    0.35
  -4  -6   1   10.18    0.36
  -4  -6   1    9.99    0.28
  -4  -6   1   10.44    0.36
  -4  -6   1    9.55    0.29
  -4  -6   1   10.81    0.35
   3   6  -1   25.39    0.62
   3   6  -1   26.33    0.67
   3   6  -1   26.97    0.66
  -3  -6   1   26.64    0.58
  -3  -6   1   27.03    0.66
  -3  -6   1   27.06    0.60
  -3  -6   1   26.41    0.65
  -3  -6   1   25.32    0.64
   2   6  -1   60.00    1.23
   2   6  -1   59.98    1.25
  -2  -6   1   57.46    1.20
  -2  -6   1   61.42    1.24
  -2  -6   1   59.88    1.23
  -2  -6   1   58.44    1.20
  -2  -6   1   58.48    1.25
   1   6  -1  124.75    2.42
   1   6  -1  127.54    2.41
   1   6  -1  124.69    2.40
  -1  -6   1  123.82    2.39
  -1  -6   1  122.64    2.34
  -1  -6   1  124.34    2.40
  -1  -6   1  124.26    2.39
   0   6  -1   95.85    1.88
   0   6  -1   93.24    1.87
   0   6  -1   96.28    1.88
   0   6  -1   93.10    1.91
   0  -6   1   94.23    1.84
   0  -6   1   96.84    1.82
   0  -6   1   94.84    1.85
   0  -6   1   95.83    1.88
  -1   6  -1    6.64    0.21
  -1   6  -1    6.30    0.26
  -1   6  -1    6.01    0.26
  -1   6  -1    6.30    0.25
   1  -6   1    6.02    0.22
   1  -6   1    6.39    0.23
   1  -6   1    6.38    0.22
   1  -6   1    6.46    0.26
  -2   6  -1   34.54    0.79
  -2   6  -1   35.52    0.83
  -2   6  -1   35.81    0.83
  -2   6  -1   34.79    0.77
   2  -6   1   36.21    0.76
   2  -6   1   35.72    0.76
   2  -6   1   35.15    0.80
   2  -6   1   35.55    0.82
  -3   6  -1   36.64    0.83
  -3   6  -1   36.54    0.86
  -3   6  -1   35.23    0.86
  -3   6  -1   35.68    0.81
   3  -6   1   37.91    0.78
   3  -6   1   37.08    0.86
   3  -6   1   35.88    0.78
   3  -6   1   35.73    0.84
  -4   6  -1    9.71    0.35
  -4   6  -1    9.58    0.36
  -4   6  -1    9.05    0.36
  -4   6  -1    9.34    0.32
   4  -6   1    9.82    0.36
   4  -6   1    9.04    0.38
   4  -6   1    9.74    0.29
   4  -6   1    9.43    0.29
  -5   6  -1    0.33    0.11
  -5   6  -1    0.12    0.09
  -5   6  -1    0.09    0.07
  -5   6  -1    0.14    0.08
   5  -6   1    0.18    0.07
   5  -6   1    0.09    0.06
   5  -6   1    0.04    0.09
   5  -6   1    0.24    0.10
  -6   6  -1    2.39    0.23
  -6   6  -1    2.18    0.21
  -6   6  -1    2.58    0.20
  -6   6  -1    2.58    0.17
   6  -6   1    2.33    0.21
   6  -6   1    2.43    0.15
   6  -6   1    2.53    0.26
   6  -6   1    2.66    0.16
  -7   6  -1    2.48    0.24
  -7   6  -1    2.47    0.21
  -7   6  -1    2.74    0.23
  -7   6  -1    2.65    0.18
   7  -6   1    2.80    0.24
   7  -6   1    2.94    0.17
   7  -6   1    2.88    0.28
  -8   6  -1   14.76    0.51
  -8   6  -1   15.56    0.52
  -8   6  -1   16.13    0.59
  -8   6  -1   15.12    0.56
   8  -6   1   15.69    0.61
  -9   6  -1   51.38    1.28
  -9   6  -1   50.69    1.20
  -9   6  -1   48.35    1.29
   9  -6   1   51.51    1.35
 -10   6  -1   22.70    0.81
 -10   6  -1   23.62    0.71
 -10   6  -1   25.08    0.80
  10  -6   1   25.08    0.87
 -11   6  -1    2.22    0.30
 -11   6  -1    2.37    0.24
 -11   6  -1    2.35    0.29
  11  -6   1    2.34    0.31
 -12   6  -1   15.17    0.64
 -12   6  -1   14.33    0.68
 -12   6  -1   14.79    0.55
  12  -6   1   13.20    0.68
 -13   6  -1    8.35    0.50
 -13   6  -1    7.54    0.39
 -13   6  -1    7.17    0.52
  13  -6   1    6.49    0.53
 -14   6  -1    1.30    0.30
  14  -6   1    1.60    0.33
 -15   6  -1    0.46    0.25
 -15   6  -1    0.48    0.26
  15  -6   1    0.44    0.28
 -16   6  -1   10.41    0.70
 -16   6  -1   10.00    0.69
  16  -6   1    8.35    0.67
 -17   6  -1    6.41    0.65
 -17   6  -1    6.65    0.65
  17  -6   1    6.17    0.62
  19   5  -1    0.11    0.29
 -19  -5   1    0.41    0.28
  18   5  -1    7.56    0.67
 -18  -5   1    8.04    0.62
 -18  -5   1    7.57    0.63
  17   5  -1   15.12    0.77
  17   5  -1   15.52    0.83
 -17  -5   1   17.54    0.88
 -17  -5   1   17.00    0.79
 -17  -5   1   17.22    0.82
  16   5  -1    1.19    0.31
  16   5  -1    1.41    0.30
 -16  -5   1    1.57    0.30
 -16  -5   1    1.44    0.31
 -16  -5   1    1.48    0.30
 -16  -5   1    1.67    0.32
  15   5  -1    8.57    0.58
  15   5  -1    7.64    0.50
 -15  -5   1    9.91    0.56
 -15  -5   1    8.87    0.53
 -15  -5   1    7.20    0.52
 -15  -5   1    7.40    0.53
  14   5  -1   -0.05    0.17
  14   5  -1   -0.12    0.14
 -14  -5   1    0.00    0.14
 -14  -5   1    0.11    0.19
 -14  -5   1    0.13    0.17
 -14  -5   1    0.06    0.16
  13   5  -1    3.27    0.36
  13   5  -1    3.95    0.34
  13   5  -1    3.53    0.35
 -13  -5   1    3.87    0.37
 -13  -5   1    4.25    0.34
 -13  -5   1    3.88    0.32
 -13  -5   1    3.20    0.33
  12   5  -1   16.11    0.61
  12   5  -1   14.13    0.64
  12   5  -1   15.03    0.60
 -12  -5   1   14.99    0.58
 -12  -5   1   14.67    0.61
 -12  -5   1   14.06    0.57
 -12  -5   1   15.72    0.62
  11   5  -1   14.25    0.61
  11   5  -1   13.41    0.55
  11   5  -1   13.63    0.54
 -11  -5   1   13.29    0.53
 -11  -5   1   13.71    0.50
 -11  -5   1   13.96    0.58
 -11  -5   1   13.67    0.50
 -11  -5   1   15.35    0.58
 -11  -5   1   13.90    0.54
  10   5  -1    6.31    0.36
  10   5  -1    6.00    0.37
  10   5  -1    6.01    0.33
 -10  -5   1    5.72    0.35
 -10  -5   1    6.00    0.36
 -10  -5   1    5.77    0.33
 -10  -5   1    6.29    0.32
 -10  -5   1    5.72    0.30
 -10  -5   1    6.43    0.35
   9   5  -1    8.15    0.39
   9   5  -1    8.90    0.38
   9   5  -1    8.32    0.41
  -9  -5   1    8.32    0.36
  -9  -5   1    8.90    0.39
  -9  -5   1    8.25    0.37
  -9  -5   1    8.57    0.36
  -9  -5   1    9.42    0.41
  -9  -5   1    8.42    0.34
   8   5  -1    3.03    0.21
   8   5  -1    3.50    0.26
   8   5  -1    3.17    0.24
  -8  -5   1    3.45    0.24
  -8  -5   1    3.01    0.21
  -8  -5   1    3.15    0.23
  -8  -5   1    3.62    0.25
  -8  -5   1    2.72    0.21
   7   5  -1   23.68    0.69
   7   5  -1   24.50    0.69
   7   5  -1   25.90    0.66
  -7  -5   1   24.72    0.65
  -7  -5   1   24.69    0.63
  -7  -5   1   24.02    0.69
  -7  -5   1   23.85    0.67
  -7  -5   1   25.36    0.68
   6   5  -1    0.05    0.07
   6   5  -1    0.02    0.08
   6   5  -1   -0.10    0.08
  -6  -5   1    0.02    0.07
  -6  -5   1    0.12    0.07
  -6  -5   1    0.07    0.09
  -6  -5   1    0.24    0.10
  -6  -5   1    0.15    0.07
   5   5  -1   46.40    1.04
   5   5  -1   46.41    0.99
   5   5  -1   46.12    1.05
  -5  -5   1   46.03    0.89
  -5  -5   1   46.68    1.05
  -5  -5   1   46.33    0.96
  -5  -5   1   45.49    1.01
  -5  -5   1   46.29    1.04
  -5  -5   1   46.33    0.99
   4   5  -1    2.73    0.18
   4   5  -1    2.86    0.18
   4   5  -1    2.66    0.15
  -4  -5   1    3.21    0.13
  -4  -5   1    3.13    0.15
  -4  -5   1    3.01    0.18
  -4  -5   1    3.17    0.19
  -4  -5   1    3.08    0.15
  -4  -5   1    3.26    0.18
   3   5  -1   10.27    0.31
   3   5  -1   10.03    0.34
   3   5  -1   10.68    0.33
  -3  -5   1   10.44    0.28
  -3  -5   1   10.19    0.34
  -3  -5   1   10.62    0.32
  -3  -5   1   10.72    0.33
  -3  -5   1   10.19    0.27
   2   5  -1   18.88    0.48
   2   5  -1   17.80    0.45
   2   5  -1   18.80    0.48
  -2  -5   1   17.76    0.46
  -2  -5   1   17.69    0.46
  -2  -5   1   17.36    0.43
  -2  -5   1   17.85    0.47
   1   5  -1   53.79    1.08
   1   5  -1   51.24    1.09
  -1  -5   1   52.06    1.07
  -1  -5   1   51.38    1.06
  -1  -5   1   52.80    1.07
   0   5  -1  274.67    5.11
   0   5  -1  268.77    5.10
   0  -5   1  276.71    5.09
   0  -5   1  283.05    5.08
   0  -5   1  278.42    5.11
  -1   5  -1   40.99    0.90
  -1   5  -1   40.25    0.90
  -1   5  -1   42.28    0.89
  -1   5  -1   41.90    0.84
   1  -5   1   41.46    0.87
   1  -5   1   43.02    0.86
   1  -5   1   42.37    0.86
   1  -5   1   41.14    0.90
  -2   5  -1  165.26    3.20
  -2   5  -1  168.77    3.17
  -2   5  -1  168.09    3.16
  -2   5  -1  166.88    3.21
   2  -5   1  166.07    3.18
   2  -5   1  171.63    3.14
   2  -5   1  170.73    3.13
   2  -5   1  171.26    3.21
  -3   5  -1    0.26    0.08
  -3   5  -1   -0.02    0.06
  -3   5  -1    0.15    0.07
  -3   5  -1    0.23    0.09
   3  -5   1    0.04    0.08
   3  -5   1    0.12    0.08
   3  -5   1    0.09    0.06
   3  -5   1    0.09    0.07
   3  -5   1    0.08    0.05
  -4   5  -1    0.85    0.12
  -4   5  -1    0.84    0.11
  -4   5  -1    1.00    0.13
  -4   5  -1    0.62    0.12
   4  -5   1    0.91    0.10
   4  -5   1    0.82    0.14
   4  -5   1    0.84    0.12
   4  -5   1    0.92    0.10
  -5   5  -1    1.06    0.15
  -5   5  -1    1.06    0.13
  -5   5  -1    1.31    0.13
  -5   5  -1    1.06    0.15
   5  -5   1    1.32    0.15
   5  -5   1    0.93    0.15
   5  -5   1    1.26    0.11
   5  -5   1    0.97    0.11
  -6   5  -1    4.32    0.26
  -6   5  -1    3.67    0.22
  -6   5  -1    4.36    0.20
  -6   5  -1    4.23    0.26
   6  -5   1    4.09    0.18
   6  -5   1    3.93    0.23
   6  -5   1    4.19    0.28
   6  -5   1    3.99    0.19
  -7   5  -1    0.75    0.11
  -7   5  -1    0.65    0.12
  -7   5  -1    0.66    0.14
  -7   5  -1    0.77    0.14
   7  -5   1    0.88    0.11
   7  -5   1    1.06    0.15
   7  -5   1    0.49    0.15
   7  -5   1    0.86    0.11
  -8   5  -1   -0.01    0.08
  -8   5  -1    0.04    0.10
  -8   5  -1    0.01    0.07
  -8   5  -1    0.00    0.10
   8  -5   1    0.06    0.09
   8  -5   1    0.06    0.12
  -9   5  -1    5.13    0.33
  -9   5  -1    4.73    0.28
  -9   5  -1    5.68    0.37
   9  -5   1    4.27    0.35
 -10   5  -1   15.23    0.60
 -10   5  -1   16.02    0.53
 -10   5  -1   16.25    0.65
  10  -5   1   16.06    0.66
 -11   5  -1    3.17    0.31
 -11   5  -1    2.74    0.25
 -11   5  -1    2.22    0.29
  11  -5   1    2.53    0.33
 -12   5  -1    0.61    0.14
 -12   5  -1    0.68    0.20
 -12   5  -1    0.21    0.19
  12  -5   1    0.42    0.21
 -13   5  -1    2.11    0.34
 -13   5  -1    2.04    0.29
 -13   5  -1    1.71    0.21
  13  -5   1    1.98    0.33
 -14   5  -1    3.15    0.41
  14  -5   1    2.75    0.41
 -15   5  -1    0.03    0.22
 -15   5  -1    0.08    0.23
  15  -5   1    0.24    0.25
 -16   5  -1    2.56    0.42
 -16   5  -1    1.07    0.32
  16  -5   1    1.43    0.35
 -17   5  -1    0.10    0.24
 -17   5  -1    0.07    0.26
  17  -5   1    0.75    0.31
  19   4  -1    0.77    0.32
  19   4  -1   -0.02    0.40
 -19  -4   1    0.93    0.32
 -19  -4   1    1.48    0.35
  18   4  -1    3.26    0.49
  18   4  -1    2.71    0.42
 -18  -4   1    3.15    0.44
 -18  -4   1    3.99    0.48
  17   4  -1   -0.01    0.21
  17   4  -1    0.42    0.26
 -17  -4   1    0.15    0.24
 -17  -4   1    0.27    0.22
 -17  -4   1    0.01    0.22
  16   4  -1   37.73    1.26
  16   4  -1   40.82    1.35
 -16  -4   1   41.67    1.28
 -16  -4   1   40.21    1.30
 -16  -4   1   41.50    1.30
  15   4  -1    0.59    0.22
  15   4  -1    0.13    0.20
 -15  -4   1    0.15    0.19
 -15  -4   1    0.48    0.22
 -15  -4   1    0.26    0.20
  14   4  -1    8.32    0.50
  14   4  -1    7.71    0.52
 -14  -4   1    9.10    0.51
 -14  -4   1    7.49    0.49
 -14  -4   1    8.25    0.51
  13   4  -1    0.11    0.14
  13   4  -1    0.37    0.18
  13   4  -1    0.04    0.17
 -13  -4   1    0.09    0.13
 -13  -4   1   -0.12    0.14
 -13  -4   1    0.55    0.19
 -13  -4   1    0.30    0.17
  12   4  -1    5.11    0.36
  12   4  -1    5.04    0.34
  12   4  -1    5.05    0.40
 -12  -4   1    5.60    0.48
 -12  -4   1    4.66    0.36
 -12  -4   1    5.22    0.35
 -12  -4   1    4.92    0.35
 -12  -4   1    4.18    0.31
 -12  -4   1    5.79    0.40
  11   4  -1   41.31    1.10
  11   4  -1   42.36    1.18
  11   4  -1   44.25    1.15
 -11  -4   1   41.30    1.05
 -11  -4   1   44.38    1.11
 -11  -4   1   43.11    1.13
 -11  -4   1   42.90    1.15
 -11  -4   1   43.24    1.15
 -11  -4   1   42.50    1.05
  10   4  -1    7.09    0.40
  10   4  -1    6.52    0.36
  10   4  -1    6.91    0.37
 -10  -4   1    7.27    0.38
 -10  -4   1    7.71    0.34
 -10  -4   1    7.40    0.36
 -10  -4   1    6.72    0.32
 -10  -4   1    7.10    0.37
 -10  -4   1    6.78    0.38
   9   4  -1    6.82    0.34
   9   4  -1    7.12    0.37
   9   4  -1    6.40    0.33
  -9  -4   1    6.83    0.31
  -9  -4   1    7.19    0.35
  -9  -4   1    6.69    0.34
  -9  -4   1    7.17    0.34
  -9  -4   1    6.91    0.31
  -9  -4   1    6.89    0.33
   8   4  -1   13.95    0.48
   8   4  -1   14.29    0.51
   8   4  -1   13.43    0.46
  -8  -4   1   12.99    0.43
  -8  -4   1   13.43    0.47
  -8  -4   1   13.09    0.44
  -8  -4   1   12.96    0.43
  -8  -4   1   13.45    0.46
  -8  -4   1   13.64    0.46
   7   4  -1    0.58    0.12
   7   4  -1    0.83    0.15
   7   4  -1    0.55    0.11
  -7  -4   1    0.69    0.12
  -7  -4   1    0.54    0.11
  -7  -4   1    0.48    0.11
  -7  -4   1    0.30    0.10
   6   4  -1   40.09    0.96
   6   4  -1   40.41    0.97
   6   4  -1   41.16    0.94
  -6  -4   1   41.33    0.95
  -6  -4   1   42.85    0.94
  -6  -4   1   42.09    0.95
  -6  -4   1   41.05    0.91
   5   4  -1    7.01    0.29
   5   4  -1    7.01    0.29
   5   4  -1    6.49    0.25
  -5  -4   1    7.30    0.25
  -5  -4   1    7.24    0.29
  -5  -4   1    7.39    0.26
  -5  -4   1    7.08    0.27
  -5  -4   1    7.22    0.29
   4   4  -1   46.47    1.01
  -4  -4   1   45.73    1.00
  -4  -4   1   47.17    0.94
  -4  -4   1   48.45    0.97
  -4  -4   1   46.16    0.99
  -4  -4   1   45.39    1.01
   3   4  -1   20.06    0.48
   3   4  -1   20.08    0.51
  -3  -4   1   20.27    0.48
  -3  -4   1   20.19    0.49
  -3  -4   1   19.44    0.50
  -3  -4   1   19.71    0.45
  -3  -4   1   20.56    0.50
   2   4  -1    0.18    0.07
   2   4  -1    0.21    0.07
  -2  -4   1    0.18    0.07
  -2  -4   1    0.19    0.07
  -2  -4   1    0.30    0.07
  -2  -4   1    0.15    0.07
   1   4  -1   56.09    1.13
   1   4  -1   57.01    1.15
  -1  -4   1   57.92    1.14
  -1  -4   1   56.89    1.13
   0   4  -1  455.54    8.26
   0   4  -1  458.34    8.26
   0  -4   1  452.29    8.28
   0  -4   1  446.46    8.38
  -1   4  -1    8.81    0.27
  -1   4  -1    8.96    0.26
   1  -4   1    8.95    0.25
   1  -4   1    8.59    0.25
   1  -4   1    8.89    0.24
  -2   4  -1   42.68    0.92
  -2   4  -1   43.29    0.92
  -2   4  -1   42.94    0.89
  -2   4  -1   45.08    0.90
   2  -4   1   44.31    0.91
   2  -4   1   42.31    0.87
   2  -4   1   42.57    0.87
  -3   4  -1  101.49    1.91
  -3   4  -1   99.18    1.96
  -3   4  -1   98.57    1.96
  -3   4  -1   98.35    1.95
   3  -4   1   98.16    1.98
   3  -4   1  100.39    1.90
   3  -4   1  102.77    1.89
  -4   4  -1   62.09    1.32
  -4   4  -1   61.74    1.25
  -4   4  -1   63.47    1.32
  -4   4  -1   62.03    1.30
   4  -4   1   62.12    1.35
   4  -4   1   64.34    1.24
   4  -4   1   63.50    1.24
  -5   4  -1   20.25    0.56
  -5   4  -1   18.35    0.51
  -5   4  -1   18.94    0.47
  -5   4  -1   18.74    0.53
   5  -4   1   19.76    0.57
   5  -4   1   19.22    0.46
   5  -4   1   18.87    0.46
   5  -4   1   18.33    0.56
  -6   4  -1    3.30    0.17
  -6   4  -1    2.89    0.21
  -6   4  -1    3.14    0.22
  -6   4  -1    3.14    0.20
   6  -4   1    3.12    0.17
   6  -4   1    3.27    0.23
   6  -4   1    3.17    0.16
   6  -4   1    3.50    0.25
  -7   4  -1   30.60    0.83
  -7   4  -1   30.19    0.76
  -7   4  -1   30.62    0.80
  -7   4  -1   29.76    0.70
   7  -4   1   32.26    0.72
   7  -4   1   30.49    0.70
   7  -4   1   30.24    0.85
   7  -4   1   31.68    0.85
  -8   4  -1   32.42    0.87
  -8   4  -1   32.61    0.76
  -8   4  -1   33.43    0.82
  -8   4  -1   34.90    0.93
   8  -4   1   32.66    0.92
   8  -4   1   33.84    0.94
   8  -4   1   33.42    0.77
   8  -4   1   34.03    0.78
  -9   4  -1   12.38    0.48
  -9   4  -1   11.34    0.51
  -9   4  -1   11.20    0.41
   9  -4   1   12.03    0.52
   9  -4   1   11.22    0.52
 -10   4  -1   23.11    0.79
 -10   4  -1   23.11    0.65
 -10   4  -1   23.11    0.73
  10  -4   1   22.33    0.78
  10  -4   1   23.70    0.81
 -11   4  -1    1.26    0.24
 -11   4  -1    1.03    0.20
 -11   4  -1    1.11    0.16
  11  -4   1    0.53    0.18
  11  -4   1    0.98    0.22
 -12   4  -1    8.14    0.36
 -12   4  -1    7.95    0.45
 -12   4  -1    8.29    0.51
  12  -4   1    8.31    0.51
  12  -4   1    8.29    0.52
 -13   4  -1    4.85    0.43
 -13   4  -1    4.37    0.28
 -13   4  -1    4.18    0.36
  13  -4   1    4.57    0.46
 -14   4  -1   -0.01    0.16
 -14   4  -1   -0.20    0.14
  14  -4   1   -0.22    0.18
 -15   4  -1    3.78    0.45
 -15   4  -1    3.10    0.40
  15  -4   1    3.97    0.48
 -16   4  -1    0.49    0.26
 -16   4  -1    1.37    0.31
  16  -4   1    0.85    0.31
 -17   4  -1    0.16    0.24
 -17   4  -1   -0.09    0.22
  17  -4   1    0.07    0.27
  18  -4   1    0.19    0.29
  19   3  -1    1.11    0.36
  19   3  -1    0.51    0.32
 -19  -3   1    1.15    0.35
 -19  -3   1    0.52    0.29
  18   3  -1    0.11    0.24
  18   3  -1    0.24    0.29
 -18  -3   1    0.27    0.24
 -18  -3   1    0.31    0.24
  17   3  -1   12.33    0.75
  17   3  -1   12.96    0.71
 -17  -3   1   13.50    0.74
 -17  -3   1   12.39    0.71
  16   3  -1    2.73    0.37
  16   3  -1    3.63    0.45
 -16  -3   1    3.57    0.43
 -16  -3   1    2.65    0.39
 -16  -3   1    3.66    0.42
  15   3  -1   12.34    0.64
  15   3  -1   12.77    0.69
 -15  -3   1   13.37    0.68
 -15  -3   1   12.59    0.64
 -15  -3   1   13.13    0.66
  14   3  -1    4.15    0.41
  14   3  -1    3.14    0.37
 -14  -3   1    4.15    0.42
 -14  -3   1    3.71    0.39
 -14  -3   1    3.81    0.39
  13   3  -1    2.06    0.30
  13   3  -1    2.27    0.31
 -13  -3   1    2.42    0.31
 -13  -3   1    2.42    0.30
 -13  -3   1    2.58    0.32
  12   3  -1   13.39    0.61
  12   3  -1   13.64    0.58
  12   3  -1   13.39    0.54
 -12  -3   1   13.40    0.59
 -12  -3   1   14.38    0.59
 -12  -3   1   13.73    0.59
 -12  -3   1   13.55    0.53
 -12  -3   1   12.76    0.52
  11   3  -1    1.38    0.20
  11   3  -1    1.12    0.20
  11   3  -1    1.31    0.25
 -11  -3   1    1.52    0.23
 -11  -3   1    1.14    0.21
 -11  -3   1    1.42    0.18
 -11  -3   1    1.82    0.25
 -11  -3   1    1.20    0.19
 -11  -3   1    1.23    0.19
 -11  -3   1    1.78    0.20
  10   3  -1   29.56    0.87
  10   3  -1   29.10    0.80
  10   3  -1   28.82    0.83
 -10  -3   1   29.50    0.84
 -10  -3   1   27.91    0.82
 -10  -3   1   28.00    0.83
 -10  -3   1   27.68    0.75
 -10  -3   1   27.86    0.77
   9   3  -1    6.68    0.36
   9   3  -1    6.62    0.33
   9   3  -1    6.38    0.32
  -9  -3   1    6.20    0.33
  -9  -3   1    6.83    0.35
  -9  -3   1    6.49    0.33
  -9  -3   1    6.48    0.30
  -9  -3   1    6.49    0.29
   8   3  -1   19.01    0.58
   8   3  -1   19.82    0.58
   8   3  -1   18.83    0.61
  -8  -3   1   18.93    0.57
  -8  -3   1   19.36    0.59
  -8  -3   1   19.16    0.54
  -8  -3   1   19.79    0.59
  -8  -3   1   18.80    0.54
   7   3  -1    7.50    0.34
   7   3  -1    7.64    0.32
   7   3  -1    7.51    0.32
  -7  -3   1    7.44    0.31
  -7  -3   1    7.64    0.32
  -7  -3   1    7.96    0.30
  -7  -3   1    7.15    0.32
  -7  -3   1    7.64    0.30
   6   3  -1  110.69    2.23
   6   3  -1  111.82    2.25
   6   3  -1  110.43    2.22
  -6  -3   1  112.54    2.20
  -6  -3   1  113.61    2.21
  -6  -3   1  113.53    2.22
  -6  -3   1  111.63    2.23
   5   3  -1   62.15    1.31
   5   3  -1   61.86    1.29
   5   3  -1   60.78    1.30
  -5  -3   1   62.34    1.29
  -5  -3   1   64.19    1.27
  -5  -3   1   61.16    1.28
   4   3  -1   22.02    0.55
   4   3  -1   22.70    0.55
  -4  -3   1   21.96    0.54
  -4  -3   1   22.16    0.55
  -4  -3   1   21.72    0.52
  -4  -3   1   22.07    0.53
  -4  -3   1   22.42    0.51
   3   3  -1  175.06    3.20
  -3  -3   1  169.88    3.22
  -3  -3   1  169.98    3.19
  -3  -3   1  170.35    3.23
  -3  -3   1  175.58    3.21
   2   3  -1   92.58    1.76
  -2  -3   1   92.77    1.78
  -2  -3   1   93.51    1.78
  -2  -3   1   94.57    1.78
  -2  -3   1   91.65    1.76
   1   3  -1   37.15    0.77
   1   3  -1   35.60    0.75
  -1  -3   1   35.88    0.74
  -1  -3   1   36.02    0.74
   0   3  -1   14.83    0.35
   0   3  -1   14.39    0.35
   0  -3   1   14.75    0.34
  -1   3  -1   17.74    0.40
   1  -3   1   17.32    0.39
  -2   3  -1    0.14    0.05
  -2   3  -1    0.11    0.06
  -2   3  -1    0.17    0.06
   2  -3   1    0.21    0.06
   2  -3   1    0.24    0.07
  -3   3  -1   72.94    1.44
  -3   3  -1   72.87    1.45
  -3   3  -1   72.79    1.45
  -3   3  -1   74.46    1.40
   3  -3   1   70.83    1.47
   3  -3   1   71.40    1.39
  -4   3  -1   44.77    0.96
  -4   3  -1   43.25    0.94
  -4   3  -1   45.22    0.98
  -4   3  -1   44.15    0.90
   4  -3   1   43.53    0.98
   4  -3   1   45.42    0.91
   4  -3   1   44.90    0.90
   4  -3   1   45.06    1.00
  -5   3  -1  105.56    2.08
  -5   3  -1  105.99    2.13
  -5   3  -1  107.21    2.03
  -5   3  -1  108.20    2.11
   5  -3   1  107.17    2.15
   5  -3   1  104.57    2.04
   5  -3   1  105.84    2.15
   5  -3   1  106.95    2.03
  -6   3  -1   38.86    0.87
  -6   3  -1   38.24    0.82
  -6   3  -1   39.59    0.91
  -6   3  -1   37.51    0.93
   6  -3   1   39.69    0.97
   6  -3   1   38.46    0.95
   6  -3   1   39.32    0.84
   6  -3   1   39.12    0.83
  -7   3  -1   13.66    0.41
  -7   3  -1   13.56    0.45
  -7   3  -1   13.14    0.48
  -7   3  -1   12.61    0.36
   7  -3   1   13.56    0.49
   7  -3   1   13.04    0.38
   7  -3   1   12.93    0.38
   7  -3   1   12.57    0.47
  -8   3  -1    0.91    0.11
  -8   3  -1    0.78    0.17
  -8   3  -1    0.67    0.14
  -8   3  -1    0.89    0.13
   8  -3   1    1.00    0.17
   8  -3   1    0.98    0.18
   8  -3   1    0.73    0.12
   8  -3   1    0.75    0.11
  -9   3  -1    6.26    0.28
  -9   3  -1    5.63    0.32
  -9   3  -1    6.31    0.37
   9  -3   1    5.70    0.36
   9  -3   1    6.45    0.38
   9  -3   1    6.16    0.28
 -10   3  -1    0.03    0.08
 -10   3  -1    0.04    0.12
 -10   3  -1    0.03    0.12
  10  -3   1    0.09    0.15
  10  -3   1    0.02    0.14
 -11   3  -1    4.66    0.33
 -11   3  -1    4.73    0.38
 -11   3  -1    4.31    0.25
  11  -3   1    4.33    0.36
  11  -3   1    4.20    0.36
 -12   3  -1    2.91    0.34
 -12   3  -1    2.85    0.30
 -12   3  -1    3.32    0.22
  12  -3   1    2.55    0.34
  12  -3   1    3.15    0.35
 -13   3  -1    2.06    0.30
 -13   3  -1    2.21    0.30
  13  -3   1    2.66    0.36
  13  -3   1    1.77    0.29
 -14   3  -1    0.92    0.26
 -14   3  -1    1.04    0.26
  14  -3   1    0.60    0.23
 -15   3  -1   -0.12    0.19
 -15   3  -1   -0.05    0.17
  15  -3   1    0.04    0.20
 -16   3  -1    1.69    0.35
 -16   3  -1    0.81    0.28
  16  -3   1    1.28    0.34
 -17   3  -1    0.47    0.26
 -17   3  -1    0.34    0.27
  17  -3   1    0.44    0.28
 -18   3  -1    0.07    0.29
 -18   3  -1    0.53    0.31
  18  -3   1   -0.02    0.25
  19   2  -1    2.80    0.48
  19   2  -1    4.43    0.54
 -19  -2   1    3.20    0.47
 -19  -2   1    3.23    0.48
  18   2  -1    3.99    0.52
  18   2  -1    4.00    0.50
 -18  -2   1    3.68    0.47
 -18  -2   1    4.19    0.50
  17   2  -1    0.77    0.29
  17   2  -1    0.76    0.28
 -17  -2   1    1.74    0.35
 -17  -2   1    0.56    0.26
  16   2  -1    0.35    0.23
  16   2  -1    0.81    0.27
 -16  -2   1    0.64    0.26
 -16  -2   1    0.91    0.26
 -16  -2   1    0.76    0.26
  15   2  -1    2.61    0.37
  15   2  -1    1.97    0.31
 -15  -2   1    2.70    0.37
 -15  -2   1    2.33    0.34
 -15  -2   1    2.41    0.34
  14   2  -1    9.86    0.58
  14   2  -1    9.03    0.53
 -14  -2   1    9.77    0.56
 -14  -2   1    9.51    0.54
 -14  -2   1    9.47    0.54
  13   2  -1    4.36    0.38
  13   2  -1    4.13    0.42
 -13  -2   1    3.78    0.37
 -13  -2   1    3.52    0.36
 -13  -2   1    4.11    0.40
  12   2  -1    0.29    0.18
  12   2  -1   -0.14    0.13
 -12  -2   1    0.03    0.14
 -12  -2   1    0.03    0.12
 -12  -2   1    0.38    0.17
 -12  -2   1   -0.16    0.10
 -12  -2   1    0.07    0.15
  11   2  -1   39.62    1.02
  11   2  -1   39.77    1.12
  11   2  -1   40.96    1.11
 -11  -2   1   38.63    1.08
 -11  -2   1   39.10    1.01
 -11  -2   1   41.36    1.11
 -11  -2   1   39.32    1.10
 -11  -2   1   38.80    1.23
  10   2  -1    3.31    0.32
  10   2  -1    3.61    0.26
  10   2  -1    3.45    0.28
 -10  -2   1    3.16    0.22
 -10  -2   1    3.44    0.25
 -10  -2   1    3.34    0.28
 -10  -2   1    3.86    0.29
 -10  -2   1    3.02    0.26
 -10  -2   1    3.22    0.23
   9   2  -1   28.34    0.76
   9   2  -1   28.18    0.80
   9   2  -1   27.35    0.82
  -9  -2   1   29.44    0.73
  -9  -2   1   29.48    0.81
  -9  -2   1   27.98    0.80
  -9  -2   1   28.33    0.79
  -9  -2   1   27.55    0.74
   8   2  -1   21.52    0.66
   8   2  -1   22.03    0.62
   8   2  -1   21.57    0.64
  -8  -2   1   22.17    0.60
  -8  -2   1   20.97    0.57
  -8  -2   1   21.78    0.63
   7   2  -1    7.53    0.31
   7   2  -1    7.18    0.31
   7   2  -1    7.28    0.33
  -7  -2   1    7.47    0.28
  -7  -2   1    6.96    0.28
  -7  -2   1    6.63    0.30
   6   2  -1   44.02    0.97
   6   2  -1   42.88    0.98
   6   2  -1   41.90    0.99
  -6  -2   1   43.61    0.94
  -6  -2   1   43.11    0.97
  -6  -2   1   42.09    0.97
  -6  -2   1   43.10    0.94
   5   2  -1   51.84    1.10
   5   2  -1   50.91    1.11
   5   2  -1   53.75    1.11
  -5  -2   1   50.71    1.10
  -5  -2   1   51.55    1.09
  -5  -2   1   51.53    1.07
  -5  -2   1   51.35    1.07
   4   2  -1   53.85    1.12
   4   2  -1   55.18    1.12
   4   2  -1   53.76    1.12
  -4  -2   1   53.50    1.11
  -3  -2   1  229.17    4.19
  -3  -2   1  231.53    4.20
  -3  -2   1  223.36    4.21
  -2  -2   1  100.84    1.95
  -2  -2   1  102.25    1.91
  -2  -2   1  102.88    1.92
  -1  -2   1    4.02    0.12
   0   2  -1   52.50    1.01
   0  -2   1   52.79    1.01
  -1   2  -1    1.81    0.09
   1  -2   1    1.61    0.08
  -2   2  -1  157.72    2.91
  -2   2  -1  151.40    2.90
  -2   2  -1  156.78    2.86
   2  -2   1  158.62    2.87
  -3   2  -1    1.98    0.14
  -3   2  -1    2.10    0.10
  -3   2  -1    2.32    0.14
  -3   2  -1    1.96    0.13
   3  -2   1    2.10    0.15
   3  -2   1    2.03    0.11
  -4   2  -1   48.98    1.00
  -4   2  -1   48.58    1.04
  -4   2  -1   47.74    0.95
  -4   2  -1   49.27    1.02
   4  -2   1   48.48    0.98
   4  -2   1   46.19    1.03
   4  -2   1   48.42    1.05
   4  -2   1   50.35    0.97
  -5   2  -1   22.90    0.55
  -5   2  -1   23.87    0.58
  -5   2  -1   23.13    0.61
  -5   2  -1   23.97    0.52
   5  -2   1   22.82    0.61
   5  -2   1   23.69    0.54
   5  -2   1   22.40    0.62
   5  -2   1   23.93    0.55
  -6   2  -1    5.72    0.20
  -6   2  -1    5.55    0.28
  -6   2  -1    5.94    0.23
  -6   2  -1    6.07    0.26
   6  -2   1    5.34    0.22
   6  -2   1    6.05    0.29
   6  -2   1    5.22    0.22
   6  -2   1    5.27    0.29
  -7   2  -1    7.77    0.32
  -7   2  -1    8.00    0.28
  -7   2  -1    7.74    0.35
  -7   2  -1    7.72    0.25
   7  -2   1    7.29    0.34
   7  -2   1    7.71    0.28
   7  -2   1    7.52    0.36
   7  -2   1    7.92    0.29
  -8   2  -1   73.85    1.67
  -8   2  -1   73.15    1.50
  -8   2  -1   74.58    1.53
  -8   2  -1   77.50    1.61
   8  -2   1   75.49    1.68
   8  -2   1   75.86    1.50
   8  -2   1   77.28    1.70
   8  -2   1   74.42    1.54
  -9   2  -1    5.03    0.29
  -9   2  -1    4.70    0.29
  -9   2  -1    4.73    0.23
   9  -2   1    4.61    0.32
   9  -2   1    4.17    0.32
   9  -2   1    5.04    0.25
 -10   2  -1    3.59    0.21
 -10   2  -1    3.34    0.33
 -10   2  -1    3.57    0.27
  10  -2   1    3.62    0.34
  10  -2   1    3.33    0.33
 -11   2  -1   37.36    0.88
 -11   2  -1   37.46    1.09
 -11   2  -1   37.09    1.00
  11  -2   1   39.31    1.13
  11  -2   1   38.27    1.10
 -12   2  -1    2.56    0.19
 -12   2  -1    2.59    0.33
 -12   2  -1    2.22    0.26
  12  -2   1    2.82    0.32
  12  -2   1    2.45    0.32
 -13   2  -1   12.87    0.63
 -13   2  -1   13.97    0.66
  13  -2   1   14.10    0.66
  13  -2   1   12.99    0.66
 -14   2  -1    6.66    0.50
 -14   2  -1    6.41    0.49
  14  -2   1    5.52    0.48
  14  -2   1    6.86    0.51
 -15   2  -1    0.70    0.24
 -15   2  -1    0.25    0.21
  15  -2   1    0.22    0.21
 -16   2  -1    1.62    0.33
 -16   2  -1    1.60    0.34
  16  -2   1    1.38    0.33
 -17   2  -1   10.79    0.71
 -17   2  -1    9.80    0.67
  17  -2   1    9.32    0.69
 -18   2  -1    0.76    0.32
 -18   2  -1    0.66    0.31
  18  -2   1    0.70    0.31
  18   1  -1    1.06    0.34
  18   1  -1    1.07    0.33
 -18  -1   1    0.89    0.31
 -18  -1   1    1.13    0.33
  17   1  -1    0.70    0.27
  17   1  -1    1.22    0.34
 -17  -1   1    1.40    0.33
 -17  -1   1    1.52    0.34
  16   1  -1    1.77    0.33
  16   1  -1    1.83    0.37
 -16  -1   1    1.51    0.29
 -16  -1   1    1.21    0.28
 -16  -1   1    1.20    0.28
  15   1  -1    0.34    0.22
  15   1  -1    0.05    0.18
 -15  -1   1   -0.22    0.15
 -15  -1   1    0.37    0.21
 -15  -1   1    0.35    0.21
  14   1  -1    1.84    0.30
  14   1  -1    1.87    0.31
 -14  -1   1    1.60    0.28
 -14  -1   1    1.18    0.26
 -14  -1   1    1.39    0.27
  13   1  -1    4.53    0.40
  13   1  -1    3.55    0.36
 -13  -1   1    4.67    0.42
 -13  -1   1    5.11    0.41
 -13  -1   1    3.95    0.39
 -13  -1   1    4.08    0.36
  12   1  -1   44.61    1.27
  12   1  -1   45.95    1.26
 -12  -1   1   48.47    1.28
 -12  -1   1   44.19    1.17
 -12  -1   1   46.50    1.27
  11   1  -1   24.87    0.83
  11   1  -1   26.83    0.84
  11   1  -1   24.96    0.74
 -11  -1   1   25.55    0.82
 -11  -1   1   24.63    0.75
 -11  -1   1   25.08    0.82
  10   1  -1   49.80    1.26
  10   1  -1   50.88    1.18
  10   1  -1   49.66    1.27
 -10  -1   1   47.48    1.12
 -10  -1   1   53.21    1.14
 -10  -1   1   48.36    1.18
 -10  -1   1   48.88    1.24
   9   1  -1   28.01    0.73
   9   1  -1   27.52    0.79
   9   1  -1   27.12    0.80
  -9  -1   1   27.12    0.70
  -9  -1   1   26.63    0.73
  -9  -1   1   26.77    0.78
  -9  -1   1   26.36    0.67
   8   1  -1   43.76    1.07
   8   1  -1   44.39    1.08
   8   1  -1   43.10    1.02
  -8  -1   1   44.68    0.97
  -8  -1   1   44.28    1.06
  -8  -1   1   43.18    0.98
  -8  -1   1   44.02    1.02
   7   1  -1   38.06    0.88
   7   1  -1   37.15    0.92
   7   1  -1   37.36    0.91
  -7  -1   1   38.05    0.85
  -7  -1   1   36.30    0.90
  -7  -1   1   37.43    0.87
   6   1  -1    0.51    0.12
   6   1  -1    0.44    0.10
   6   1  -1    0.63    0.12
  -6  -1   1    0.57    0.10
  -6  -1   1    0.52    0.10
  -6  -1   1    0.55    0.09
   5   1  -1   59.33    1.28
   5   1  -1   60.16    1.29
   5   1  -1   63.65    1.27
  -5  -1   1   60.36    1.28
  -5  -1   1   60.25    1.25
  -5  -1   1   64.88    1.25
   4   1  -1    2.53    0.16
  -4  -1   1    2.68    0.14
  -4  -1   1    2.75    0.14
  -3  -1   1  232.82    4.28
  -2  -1   1  153.91    2.83
  -2  -1   1  153.70    2.83
  -1  -1   1   47.22    0.90
  -1  -1   1   47.09    0.88
   0  -1   1  165.08    3.01
  -1   1  -1   47.65    0.89
   1  -1   1   48.13    0.91
  -2   1  -1    4.76    0.12
  -2   1  -1    4.55    0.19
   2  -1   1    4.69    0.15
  -3   1  -1   18.48    0.43
  -3   1  -1   18.87    0.46
  -3   1  -1   18.48    0.38
   3  -1   1   18.80    0.42
  -4   1  -1    6.29    0.24
  -4   1  -1    6.17    0.21
  -4   1  -1    5.98    0.20
  -4   1  -1    6.15    0.17
   4  -1   1    5.94    0.21
   4  -1   1    5.62    0.24
   4  -1   1    6.42    0.24
   4  -1   1    6.12    0.20
  -5   1  -1    2.72    0.12
  -5   1  -1    2.58    0.18
  -5   1  -1    2.71    0.16
  -5   1  -1    2.91    0.14
   5  -1   1    2.55    0.18
   5  -1   1    2.84    0.15
   5  -1   1    2.83    0.15
   5  -1   1    2.49    0.19
  -6   1  -1    4.11    0.18
  -6   1  -1    4.46    0.25
  -6   1  -1    4.04    0.21
  -6   1  -1    3.80    0.16
   6  -1   1    4.10    0.20
   6  -1   1    3.78    0.19
   6  -1   1    3.88    0.23
   6  -1   1    3.86    0.23
  -7   1  -1    4.61    0.20
  -7   1  -1    4.84    0.24
  -7   1  -1    4.34    0.27
  -7   1  -1    4.34    0.18
   7  -1   1    4.05    0.25
   7  -1   1    4.39    0.21
   7  -1   1    4.19    0.27
   7  -1   1    4.61    0.20
  -8   1  -1    0.11    0.08
  -8   1  -1    0.15    0.06
  -8   1  -1    0.18    0.10
  -8   1  -1    0.12    0.07
  -8   1  -1    0.14    0.07
   8  -1   1    0.29    0.11
   8  -1   1    0.23    0.12
   8  -1   1    0.10    0.07
   8  -1   1    0.13    0.08
  -9   1  -1   91.50    1.89
  -9   1  -1   87.71    1.77
  -9   1  -1   88.62    1.77
  -9   1  -1   88.47    1.96
   9  -1   1   92.48    1.97
   9  -1   1   88.87    1.98
 -10   1  -1   40.00    1.01
 -10   1  -1   37.42    0.88
 -10   1  -1   39.66    1.09
  10  -1   1   42.05    1.10
  10  -1   1   42.78    1.13
 -11   1  -1    0.28    0.17
 -11   1  -1    0.12    0.12
 -11   1  -1    0.16    0.08
  11  -1   1    0.12    0.15
  11  -1   1    0.25    0.17
 -12   1  -1   29.51    0.86
 -12   1  -1   31.04    0.97
 -12   1  -1   29.89    0.97
  12  -1   1   30.22    0.96
  12  -1   1   28.81    0.97
 -13   1  -1    0.20    0.17
 -13   1  -1    0.36    0.19
  13  -1   1   -0.14    0.16
  13  -1   1    0.11    0.17
 -14   1  -1    1.05    0.27
 -14   1  -1    0.49    0.23
  14  -1   1    0.54    0.21
  14  -1   1    0.70    0.23
 -15   1  -1    0.35    0.22
 -15   1  -1    0.49    0.23
  15  -1   1    0.44    0.22
  15  -1   1    0.43    0.23
 -16   1  -1    0.33    0.23
 -16   1  -1   -0.20    0.19
  16  -1   1   -0.05    0.19
 -17   1  -1   15.14    0.83
 -17   1  -1   15.96    0.83
  17  -1   1   14.79    0.83
 -18   1  -1    1.32    0.36
 -18   1  -1    1.73    0.38
  18  -1   1    1.98    0.40
  18   0  -1   10.88    0.74
  18   0  -1   10.07    0.72
 -18   0   1   10.16    0.71
 -18   0   1   11.53    0.74
  17   0  -1    0.49    0.25
  17   0  -1    0.18    0.24
 -17   0   1    0.58    0.26
 -17   0   1   -0.15    0.21
  16   0  -1    4.09    0.48
  16   0  -1    3.73    0.44
 -16   0   1    3.53    0.43
 -16   0   1    4.10    0.47
 -16   0   1    4.25    0.47
  15   0  -1    0.10    0.19
  15   0  -1    0.50    0.21
 -15   0   1    0.52    0.22
 -15   0   1    0.26    0.20
 -15   0   1    0.43    0.21
  14   0  -1    0.78    0.24
  14   0  -1    0.80    0.24
 -14   0   1    0.99    0.25
 -14   0   1    0.55    0.21
  13   0  -1    2.55    0.34
  13   0  -1    3.06    0.36
 -13   0   1    2.67    0.33
 -13   0   1    2.82    0.33
 -13   0   1    2.56    0.28
  12   0  -1    5.45    0.42
  12   0  -1    5.28    0.40
 -12   0   1    4.83    0.39
 -12   0   1    5.19    0.34
  11   0  -1   30.01    0.92
  11   0  -1   28.09    0.90
 -11   0   1   29.27    0.90
 -11   0   1   28.30    0.83
  10   0  -1   28.46    0.84
  10   0  -1   27.36    0.85
  10   0  -1   27.11    0.74
 -10   0   1   26.47    0.71
 -10   0   1   27.17    0.83
 -10   0   1   27.05    0.77
   9   0  -1   14.05    0.46
   9   0  -1   12.68    0.51
   9   0  -1   13.36    0.52
  -9   0   1   14.04    0.40
  -9   0   1   14.07    0.52
  -9   0   1   13.35    0.43
  -9   0   1   13.23    0.32
  -9   0   1   13.81    0.48
   8   0  -1    0.05    0.09
   8   0  -1    0.01    0.07
   8   0  -1   -0.05    0.10
  -8   0   1    0.05    0.06
  -8   0   1    0.08    0.09
  -8   0   1    0.03    0.08
  -8   0   1    0.10    0.04
  -8   0   1    0.04    0.07
   7   0  -1    1.23    0.15
   7   0  -1    1.56    0.15
   7   0  -1    1.22    0.16
  -7   0   1    1.58    0.13
  -7   0   1    1.66    0.16
  -7   0   1    1.56    0.14
  -7   0   1    1.60    0.09
  -7   0   1    1.76    0.18
   6   0  -1  176.76    3.24
   6   0  -1  170.35    3.30
   6   0  -1  171.78    3.30
  -6   0   1  170.80    3.19
  -6   0   1  167.57    3.13
  -6   0   1  168.10    3.29
  -6   0   1  170.22    3.26
  -6   0   1  167.79    3.22
   5   0  -1    0.06    0.07
   5   0  -1    0.12    0.07
   5   0  -1    0.17    0.08
  -5   0   1    0.17    0.07
  -5   0   1    0.10    0.06
  -5   0   1    0.13    0.05
   4   0  -1   18.50    0.47
   4   0  -1   17.53    0.47
  -4   0   1   18.53    0.43
  -4   0   1   18.29    0.42
  -4   0   1   18.62    0.45
  -3   0   1   17.71    0.41
  -3   0   1   17.92    0.42
  -2   0   1    5.39    0.16
  -1   0   1  805.05   15.05
  -1   0   1  844.55   15.17
   0   0  -1    0.00    0.00
   0   0  -1    0.01    0.01
   0   0   1    0.00    0.01
   0   0   1    0.02    0.01
   1   0   1  370.88    6.88
  -2   0  -1    6.96    0.14
   2   0   1    6.74    0.14
   2   0   1    6.56    0.18
  -3   0  -1  218.10    4.07
  -3   0  -1  222.38    4.00
   3   0   1  219.95    4.05
  -4   0  -1    1.96    0.12
  -4   0  -1    2.01    0.15
  -4   0  -1    1.90    0.09
   4   0   1    1.84    0.12
   4   0   1    1.90    0.12
   4   0   1    1.91    0.15
  -5   0  -1    1.21    0.09
  -5   0  -1    1.61    0.15
  -5   0  -1    1.23    0.10
  -5   0  -1    1.35    0.11
   5   0   1    1.07    0.12
   5   0   1    1.29    0.12
   5   0   1    1.11    0.13
   5   0   1    1.42    0.12
  -6   0  -1  119.24    2.23
  -6   0  -1  117.19    2.28
  -6   0  -1  119.13    2.22
  -6   0  -1  115.91    2.34
   6   0   1  117.07    2.34
   6   0   1  118.33    2.28
   6   0   1  117.97    2.36
  -7   0  -1   60.79    1.38
  -7   0  -1   64.36    1.33
  -7   0  -1   61.51    1.24
  -7   0  -1   63.00    1.26
   7   0   1   62.94    1.38
   7   0   1   64.86    1.29
   7   0   1   64.72    1.32
   7   0   1   61.19    1.40
  -8   0  -1   35.21    0.76
  -8   0  -1   36.06    0.78
  -8   0  -1   34.52    0.92
  -8   0  -1   34.84    0.84
   8   0   1   37.06    0.82
   8   0   1   36.63    0.84
   8   0   1   35.64    0.94
   8   0   1   34.81    0.91
  -9   0  -1   24.19    0.60
  -9   0  -1   24.11    0.74
  -9   0  -1   24.14    0.57
  -9   0  -1   24.51    0.67
   9   0   1   26.27    0.64
   9   0   1   24.32    0.74
   9   0   1   25.96    0.78
 -10   0  -1    1.96    0.14
 -10   0  -1    1.76    0.23
 -10   0  -1    1.57    0.23
 -10   0  -1    2.20    0.21
  10   0   1    1.56    0.24
  10   0   1    1.96    0.24
 -11   0  -1   99.45    2.01
 -11   0  -1  106.52    2.34
 -11   0  -1  109.66    2.33
 -11   0  -1  103.39    2.20
  11   0   1  105.82    2.31
  11   0   1  104.05    2.34
 -12   0  -1    2.09    0.24
 -12   0  -1    2.42    0.30
 -12   0  -1    2.18    0.28
  12   0   1    2.23    0.31
  12   0   1    2.43    0.30
 -13   0  -1   10.10    0.54
 -13   0  -1    9.96    0.54
  13   0   1    9.33    0.55
  13   0   1    9.81    0.53
 -14   0  -1    1.53    0.29
 -14   0  -1    1.90    0.31
  14   0   1    1.97    0.31
  14   0   1    1.66    0.30
 -15   0  -1    0.62    0.24
 -15   0  -1    0.15    0.21
 -15   0  -1    1.03    0.25
  15   0   1    0.91    0.26
  15   0   1    0.53    0.24
 -16   0  -1    0.19    0.23
 -16   0  -1    0.58    0.25
 -16   0  -1    0.93    0.27
  16   0   1    0.73    0.26
  16   0   1    0.67    0.27
 -17   0  -1    1.37    0.33
 -17   0  -1    2.38    0.40
  17   0   1    1.60    0.35
 -18   0  -1   16.32    0.87
 -18   0  -1   16.02    0.87
  18   0   1   17.61    0.92
  18  -1  -1    1.68    0.38
  18  -1  -1    1.53    0.37
 -18   1   1    0.99    0.33
 -18   1   1    1.72    0.39
  17  -1  -1    3.41    0.47
  17  -1  -1    3.10    0.44
 -17   1   1    4.27    0.50
 -17   1   1    4.03    0.50
  16  -1  -1    0.02    0.20
  16  -1  -1    0.51    0.25
 -16   1   1    0.33    0.22
 -16   1   1    0.49    0.24
 -16   1   1   -0.23    0.16
  15  -1  -1   -0.20    0.16
  15  -1  -1    0.00    0.19
 -15   1   1   -0.29    0.15
 -15   1   1    0.15    0.19
  14  -1  -1   -0.06    0.16
  14  -1  -1   -0.06    0.17
 -14   1   1    0.10    0.19
 -14   1   1    0.41    0.19
  13  -1  -1    0.45    0.20
  13  -1  -1    0.46    0.19
 -13   1   1    0.37    0.19
 -13   1   1    0.56    0.18
  12  -1  -1   20.88    0.78
  12  -1  -1   20.50    0.79
 -12   1   1   22.26    0.79
 -12   1   1   20.87    0.71
  11  -1  -1   11.25    0.54
  11  -1  -1   11.94    0.56
 -11   1   1   11.39    0.54
 -11   1   1   11.63    0.50
  10  -1  -1   25.08    0.79
  10  -1  -1   24.39    0.79
  10  -1  -1   24.61    0.75
 -10   1   1   24.36    0.78
 -10   1   1   23.25    0.72
 -10   1   1   23.73    0.65
 -10   1   1   24.08    0.55
   9  -1  -1    1.55    0.21
   9  -1  -1    2.16    0.25
   9  -1  -1    1.97    0.18
  -9   1   1    2.26    0.25
  -9   1   1    1.98    0.20
  -9   1   1    1.96    0.17
  -9   1   1    1.99    0.13
   8  -1  -1    0.29    0.11
   8  -1  -1    0.33    0.09
   8  -1  -1    0.27    0.12
  -8   1   1    0.38    0.09
  -8   1   1    0.48    0.11
  -8   1   1    0.40    0.08
  -8   1   1    0.34    0.07
  -8   1   1    0.45    0.12
   7  -1  -1    3.16    0.19
   7  -1  -1    3.20    0.24
   7  -1  -1    3.25    0.23
  -7   1   1    2.95    0.23
  -7   1   1    3.32    0.16
  -7   1   1    3.19    0.15
  -7   1   1    3.02    0.21
  -7   1   1    3.23    0.18
   6  -1  -1    3.50    0.22
   6  -1  -1    3.52    0.23
   6  -1  -1    3.64    0.19
  -6   1   1    3.54    0.20
  -6   1   1    3.46    0.15
  -6   1   1    3.58    0.18
  -6   1   1    3.44    0.15
   5  -1  -1   21.60    0.57
   5  -1  -1   21.10    0.57
  -5   1   1   21.15    0.54
  -5   1   1   20.98    0.47
  -5   1   1   21.57    0.51
  -5   1   1   22.02    0.47
   4  -1  -1    0.91    0.11
   4  -1  -1    0.60    0.09
  -4   1   1    0.65    0.08
  -4   1   1    0.85    0.10
  -3   1   1   16.17    0.37
  -3   1   1   15.36    0.39
  -2   1   1  136.33    2.52
  -1   1   1   35.27    0.69
  -1  -1  -1    0.23    0.03
   1   1   1    0.29    0.03
   1   1   1    0.31    0.04
  -2  -1  -1   35.66    0.72
   2   1   1   35.90    0.72
  -3  -1  -1  198.63    3.72
  -3  -1  -1  204.82    3.73
   3   1   1  198.88    3.71
   3   1   1  203.45    3.72
  -4  -1  -1    2.39    0.15
  -4  -1  -1    2.39    0.15
  -4  -1  -1    2.23    0.11
  -4  -1  -1    2.04    0.13
   4   1   1    2.37    0.16
   4   1   1    2.25    0.14
   4   1   1    2.00    0.12
  -5  -1  -1   60.31    1.19
  -5  -1  -1   59.89    1.26
  -5  -1  -1   59.66    1.15
  -5  -1  -1   61.05    1.25
  -5  -1  -1   59.24    1.17
   5   1   1   58.13    1.21
   5   1   1   58.76    1.27
   5   1   1   61.77    1.25
  -6  -1  -1   80.09    1.56
  -6  -1  -1   80.11    1.63
  -6  -1  -1   79.11    1.53
  -6  -1  -1   77.64    1.50
   6   1   1   75.29    1.64
   6   1   1   81.25    1.57
   6   1   1   77.52    1.62
   6   1   1   77.43    1.58
  -7  -1  -1   85.97    1.84
  -7  -1  -1   88.97    1.77
  -7  -1  -1   89.16    1.68
  -7  -1  -1   85.06    1.72
  -7  -1  -1   86.99    1.85
   7   1   1   90.63    1.87
   7   1   1   89.41    1.84
   7   1   1   91.91    1.77
  -8  -1  -1    9.25    0.39
  -8  -1  -1   10.39    0.41
  -8  -1  -1    9.50    0.27
  -8  -1  -1    9.78    0.34
  -8  -1  -1   10.00    0.31
   8   1   1    9.64    0.34
   8   1   1    9.85    0.42
   8   1   1    9.80    0.39
  -9  -1  -1    1.85    0.12
  -9  -1  -1    1.76    0.22
  -9  -1  -1    1.84    0.18
  -9  -1  -1    1.96    0.15
  -9  -1  -1    1.73    0.21
   9   1   1    1.76    0.21
   9   1   1    1.99    0.24
   9   1   1    2.22    0.18
 -10  -1  -1   50.51    1.27
 -10  -1  -1   48.25    1.24
 -10  -1  -1   47.37    1.14
 -10  -1  -1   48.80    1.00
  10   1   1   50.18    1.28
  10   1   1   50.03    1.13
  10   1   1   52.36    1.25
 -11  -1  -1    0.34    0.16
 -11  -1  -1    0.13    0.15
 -11  -1  -1    0.23    0.12
  11   1   1    0.32    0.16
  11   1   1    0.39    0.17
 -12  -1  -1   25.48    0.85
 -12  -1  -1   24.40    0.85
  12   1   1   25.44    0.84
  12   1   1   24.89    0.88
 -13  -1  -1    0.19    0.17
 -13  -1  -1    0.09    0.15
  13   1   1    0.13    0.16
  13   1   1    0.28    0.18
 -14  -1  -1    2.84    0.36
 -14  -1  -1    2.20    0.33
 -14  -1  -1    2.29    0.33
  14   1   1    2.88    0.36
  14   1   1    2.42    0.35
 -15  -1  -1    1.80    0.33
 -15  -1  -1    2.35    0.35
 -15  -1  -1    1.96    0.32
  15   1   1    2.10    0.32
  15   1   1    2.16    0.35
 -16  -1  -1    0.04    0.20
 -16  -1  -1    0.21    0.20
 -16  -1  -1    0.13    0.19
  16   1   1   -0.30    0.18
  16   1   1    0.29    0.22
 -17  -1  -1    9.78    0.65
 -17  -1  -1    9.62    0.64
  17   1   1    8.85    0.66
  17   1   1    8.31    0.60
 -18  -1  -1    0.72    0.28
 -18  -1  -1    0.97    0.31
  18   1   1    0.49    0.30
 -19  -1  -1    5.46    0.64
  19   1   1    4.98    0.59
  18  -2  -1    4.21    0.53
 -18   2   1    4.34    0.55
 -18   2   1    5.58    0.59
  17  -2  -1    0.04    0.23
  17  -2  -1    0.49    0.27
 -17   2   1    0.29    0.27
 -17   2   1    0.46    0.28
  16  -2  -1    2.15    0.37
  16  -2  -1    2.54    0.39
 -16   2   1    2.32    0.39
 -16   2   1    2.31    0.39
  15  -2  -1   -0.09    0.18
  15  -2  -1   -0.07    0.18
 -15   2   1    0.00    0.19
 -15   2   1   -0.26    0.16
  14  -2  -1    0.11    0.18
  14  -2  -1   -0.11    0.16
 -14   2   1   -0.18    0.15
  13  -2  -1    0.53    0.21
  13  -2  -1    0.41    0.20
 -13   2   1    0.31    0.16
 -13   2   1    0.11    0.15
  12  -2  -1    1.00    0.24
  12  -2  -1    1.30    0.25
 -12   2   1    1.54    0.24
 -12   2   1    1.23    0.24
  11  -2  -1    6.99    0.44
  11  -2  -1    6.09    0.41
 -11   2   1    5.57    0.24
 -11   2   1    6.87    0.43
 -11   2   1    6.26    0.38
  10  -2  -1    0.17    0.15
  10  -2  -1    0.34    0.16
 -10   2   1   -0.02    0.13
 -10   2   1    0.10    0.07
 -10   2   1   -0.05    0.10
   9  -2  -1   17.71    0.52
   9  -2  -1   18.40    0.63
   9  -2  -1   18.34    0.63
  -9   2   1   17.00    0.51
  -9   2   1   17.65    0.58
  -9   2   1   17.72    0.46
  -9   2   1   17.98    0.62
   8  -2  -1   10.67    0.45
   8  -2  -1   10.48    0.44
   8  -2  -1   10.81    0.36
  -8   2   1   10.76    0.32
  -8   2   1   10.42    0.33
  -8   2   1   10.82    0.36
  -8   2   1   10.86    0.41
  -8   2   1   10.24    0.43
   7  -2  -1    9.49    0.39
   7  -2  -1    9.27    0.32
   7  -2  -1    8.98    0.38
  -7   2   1    9.36    0.36
  -7   2   1    9.02    0.29
  -7   2   1    9.43    0.26
  -7   2   1    9.47    0.32
  -7   2   1    9.31    0.39
   6  -2  -1    5.94    0.30
   6  -2  -1    6.47    0.25
  -6   2   1    6.23    0.20
  -6   2   1    6.86    0.29
  -6   2   1    6.71    0.25
  -6   2   1    6.10    0.30
  -6   2   1    6.93    0.23
   5  -2  -1   -0.02    0.07
   5  -2  -1    0.05    0.08
  -5   2   1    0.02    0.05
  -5   2   1    0.03    0.05
  -5   2   1    0.21    0.08
   4  -2  -1   56.50    1.19
   4  -2  -1   55.50    1.18
  -4   2   1   56.88    1.17
  -4   2   1   57.10    1.13
  -4   2   1   54.71    1.11
   3  -2  -1    5.41    0.22
   3  -2  -1    5.22    0.21
  -3   2   1    5.38    0.19
   2  -2  -1   16.20    0.31
  -2   2   1   15.81    0.31
  -2   2   1   16.12    0.37
  -1   2   1   27.67    0.57
  -1  -2  -1    0.34    0.05
   1   2   1    0.30    0.04
  -2  -2  -1    2.90    0.13
   2   2   1    2.80    0.11
  -3  -2  -1    1.36    0.11
  -3  -2  -1    1.57    0.11
  -3  -2  -1    1.41    0.12
   3   2   1    1.43    0.11
   3   2   1    1.28    0.11
  -4  -2  -1   11.63    0.34
  -4  -2  -1   12.25    0.35
  -4  -2  -1   12.33    0.33
   4   2   1   11.45    0.31
   4   2   1   11.33    0.33
  -5  -2  -1   11.91    0.31
  -5  -2  -1   12.47    0.38
  -5  -2  -1   11.50    0.35
  -5  -2  -1   11.62    0.37
   5   2   1   11.67    0.38
   5   2   1   12.17    0.35
   5   2   1   12.16    0.35
  -6  -2  -1   53.16    1.10
  -6  -2  -1   54.39    1.16
  -6  -2  -1   51.74    1.03
  -6  -2  -1   52.68    1.08
  -6  -2  -1   55.58    1.18
   6   2   1   53.29    1.19
   6   2   1   52.66    1.15
   6   2   1   55.42    1.14
  -7  -2  -1   14.52    0.33
  -7  -2  -1   14.36    0.47
  -7  -2  -1   14.44    0.41
  -7  -2  -1   14.08    0.39
  -7  -2  -1   13.89    0.46
   7   2   1   15.15    0.43
   7   2   1   14.25    0.46
   7   2   1   14.87    0.50
  -8  -2  -1   10.98    0.43
  -8  -2  -1   11.12    0.42
  -8  -2  -1   10.94    0.34
  -8  -2  -1   10.75    0.36
  -8  -2  -1   10.99    0.27
   8   2   1   11.04    0.41
   8   2   1   10.00    0.43
   8   2   1   10.85    0.38
  -9  -2  -1   46.09    1.03
  -9  -2  -1   48.34    1.16
  -9  -2  -1   47.41    1.07
  -9  -2  -1   47.02    0.93
  -9  -2  -1   48.18    1.18
   9   2   1   47.75    1.19
   9   2   1   47.77    1.09
   9   2   1   46.98    1.15
 -10  -2  -1    5.65    0.35
 -10  -2  -1    6.27    0.19
 -10  -2  -1    6.56    0.31
 -10  -2  -1    5.97    0.27
 -10  -2  -1    6.22    0.37
  10   2   1    6.42    0.35
  10   2   1    6.60    0.39
  10   2   1    5.98    0.31
 -11  -2  -1   39.01    1.09
 -11  -2  -1   37.91    0.97
 -11  -2  -1   40.36    1.08
 -11  -2  -1   37.10    1.07
  11   2   1   40.39    1.07
  11   2   1   39.30    1.11
 -12  -2  -1    0.79    0.21
 -12  -2  -1    1.34    0.25
 -12  -2  -1    1.02    0.22
  12   2   1    1.13    0.23
  12   2   1    1.60    0.24
 -13  -2  -1   19.46    0.75
 -13  -2  -1   19.98    0.77
 -13  -2  -1   20.66    0.78
  13   2   1   18.90    0.73
  13   2   1   19.26    0.78
 -14  -2  -1    1.83    0.30
 -14  -2  -1    2.04    0.32
 -14  -2  -1    1.79    0.29
  14   2   1    1.41    0.27
  14   2   1    1.42    0.27
 -15  -2  -1    5.04    0.47
 -15  -2  -1    5.99    0.49
 -15  -2  -1    5.49    0.45
  15   2   1    5.77    0.50
  15   2   1    6.37    0.47
 -16  -2  -1    1.92    0.33
 -16  -2  -1    1.46    0.31
 -16  -2  -1    2.01    0.35
  16   2   1    1.85    0.33
  16   2   1    1.68    0.33
 -17  -2  -1    0.50    0.23
 -17  -2  -1    0.09    0.21
  17   2   1    0.53    0.28
  17   2   1    0.10    0.21
 -18  -2  -1    8.64    0.65
 -18  -2  -1    7.62    0.63
  18   2   1    8.38    0.69
 -19  -2  -1   18.61    0.94
 -19  -2  -1   15.69    0.93
  19   2   1   17.44    0.96
  18  -3  -1   12.23    0.80
 -18   3   1   10.77    0.88
 -18   3   1   12.43    0.94
  17  -3  -1    1.72    0.39
 -17   3   1    2.21    0.40
 -17   3   1    1.52    0.36
  16  -3  -1    0.12    0.22
  16  -3  -1    0.61    0.26
 -16   3   1    0.06    0.20
 -16   3   1    0.04    0.21
  15  -3  -1    0.54    0.25
  15  -3  -1    0.21    0.22
 -15   3   1    0.40    0.21
 -15   3   1    0.81    0.27
  14  -3  -1    0.01    0.18
  14  -3  -1   -0.11    0.18
 -14   3   1    0.09    0.19
 -14   3   1    0.01    0.18
  13  -3  -1    0.60    0.22
  13  -3  -1    0.47    0.22
 -13   3   1    0.33    0.20
 -13   3   1    0.38    0.17
  12  -3  -1    0.04    0.16
  12  -3  -1    0.25    0.19
 -12   3   1    0.11    0.17
 -12   3   1    0.50    0.18
  11  -3  -1   15.85    0.65
  11  -3  -1   15.46    0.65
 -11   3   1   16.01    0.60
 -11   3   1   16.15    0.66
 -11   3   1   14.67    0.45
  10  -3  -1   12.76    0.56
  10  -3  -1   13.20    0.57
 -10   3   1   12.59    0.40
 -10   3   1   12.37    0.55
 -10   3   1   12.52    0.52
   9  -3  -1    4.85    0.33
   9  -3  -1    5.02    0.34
  -9   3   1    5.15    0.24
  -9   3   1    5.45    0.32
  -9   3   1    5.12    0.33
  -9   3   1    4.71    0.25
   8  -3  -1    3.50    0.27
   8  -3  -1    3.67    0.20
   8  -3  -1    4.09    0.29
  -8   3   1    3.16    0.20
  -8   3   1    3.85    0.28
  -8   3   1    3.27    0.25
  -8   3   1    3.65    0.20
   7  -3  -1    0.26    0.11
   7  -3  -1    0.39    0.09
   7  -3  -1    0.33    0.11
  -7   3   1    0.27    0.08
  -7   3   1    0.43    0.09
  -7   3   1    0.40    0.11
  -7   3   1    0.22    0.09
   6  -3  -1    5.06    0.18
   6  -3  -1    4.85    0.27
   6  -3  -1    4.46    0.27
   6  -3  -1    4.86    0.21
  -6   3   1    4.87    0.22
  -6   3   1    5.01    0.26
  -6   3   1    5.10    0.21
   5  -3  -1  102.01    2.06
   5  -3  -1  101.80    2.06
  -5   3   1  103.10    1.98
  -5   3   1  100.67    1.97
  -5   3   1  100.93    2.04
   4  -3  -1   13.08    0.40
   4  -3  -1   13.45    0.41
   4  -3  -1   12.93    0.40
   4  -3  -1   13.00    0.30
  -4   3   1   13.05    0.35
  -4   3   1   13.33    0.39
  -4   3   1   12.95    0.35
   3  -3  -1    3.83    0.11
   3  -3  -1    4.11    0.20
  -3   3   1    3.80    0.19
  -3   3   1    3.64    0.17
  -3   3   1    3.51    0.16
   2  -3  -1    0.19    0.03
   2  -3  -1    0.06    0.06
  -2   3   1    0.17    0.07
  -2   3   1    0.27    0.06
   1  -3  -1   23.58    0.45
   1  -3  -1   23.80    0.52
  -1   3   1   23.39    0.51
  -1   3   1   23.22    0.52
   0  -3  -1   24.80    0.51
   0   3   1   25.87    0.54
   1   3   1   17.77    0.40
  -2  -3  -1   97.17    1.88
  -2  -3  -1  101.23    1.88
   2   3   1  101.09    1.87
   2   3   1   95.71    1.87
  -3  -3  -1   18.98    0.47
  -3  -3  -1   19.99    0.46
   3   3   1   19.36    0.45
   3   3   1   19.93    0.46
  -4  -3  -1  144.02    2.69
  -4  -3  -1  141.78    2.73
  -4  -3  -1  142.01    2.72
   4   3   1  145.50    2.78
   4   3   1  144.03    2.74
   4   3   1  141.38    2.71
  -5  -3  -1  119.68    2.27
  -5  -3  -1  115.77    2.30
  -5  -3  -1  119.74    2.29
   5   3   1  117.86    2.27
   5   3   1  115.56    2.31
   5   3   1  115.05    2.25
  -6  -3  -1   14.61    0.45
  -6  -3  -1   14.01    0.42
  -6  -3  -1   13.99    0.31
  -6  -3  -1   14.16    0.38
  -6  -3  -1   14.54    0.44
   6   3   1   13.94    0.42
   6   3   1   14.00    0.46
   6   3   1   13.64    0.41
  -7  -3  -1   79.66    1.58
  -7  -3  -1   79.58    1.48
  -7  -3  -1   78.05    1.68
  -7  -3  -1   78.32    1.68
  -7  -3  -1   79.25    1.65
  -7  -3  -1   78.37    1.58
   7   3   1   78.80    1.64
   7   3   1   80.16    1.64
   7   3   1   80.53    1.70
  -8  -3  -1   16.21    0.54
  -8  -3  -1   16.71    0.46
  -8  -3  -1   16.56    0.52
  -8  -3  -1   16.51    0.55
  -8  -3  -1   16.27    0.35
  -8  -3  -1   16.43    0.45
   8   3   1   16.59    0.51
   8   3   1   16.42    0.50
   8   3   1   16.89    0.56
  -9  -3  -1    0.07    0.11
  -9  -3  -1    0.46    0.15
  -9  -3  -1    0.13    0.11
  -9  -3  -1    0.24    0.09
  -9  -3  -1    0.15    0.08
   9   3   1    0.31    0.11
   9   3   1    0.12    0.12
   9   3   1    0.23    0.10
 -10  -3  -1   19.26    0.57
 -10  -3  -1   20.17    0.65
 -10  -3  -1   19.28    0.67
 -10  -3  -1   19.90    0.68
 -10  -3  -1   19.55    0.55
  10   3   1   20.00    0.65
  10   3   1   21.48    0.62
  10   3   1   20.92    0.70
 -11  -3  -1    0.24    0.14
 -11  -3  -1    0.56    0.17
 -11  -3  -1    0.43    0.18
 -11  -3  -1    0.34    0.12
  11   3   1    0.44    0.18
  11   3   1    0.55    0.14
  11   3   1    0.63    0.17
 -12  -3  -1    9.88    0.50
 -12  -3  -1   10.09    0.52
 -12  -3  -1    9.78    0.50
  12   3   1    9.27    0.52
  12   3   1    9.65    0.48
 -13  -3  -1    9.12    0.52
 -13  -3  -1    8.90    0.50
 -13  -3  -1    8.49    0.51
  13   3   1    8.97    0.53
  13   3   1    9.55    0.50
 -14  -3  -1   12.93    0.64
 -14  -3  -1   12.38    0.63
 -14  -3  -1   13.66    0.64
  14   3   1   13.04    0.67
  14   3   1   12.90    0.61
 -15  -3  -1    4.37    0.43
 -15  -3  -1    6.01    0.48
 -15  -3  -1    4.30    0.42
  15   3   1    4.54    0.48
  15   3   1    4.00    0.42
 -16  -3  -1    5.92    0.49
 -16  -3  -1    4.76    0.47
 -16  -3  -1    4.75    0.48
  16   3   1    4.84    0.48
  16   3   1    5.23    0.54
 -17  -3  -1    3.12    0.43
 -17  -3  -1    3.43    0.46
  17   3   1    2.92    0.41
  17   3   1    3.06    0.46
 -18  -3  -1    2.61    0.41
 -18  -3  -1    2.42    0.42
  18   3   1    1.97    0.38
  18   3   1    1.58    0.39
 -19  -3  -1    5.11    0.56
 -19  -3  -1    4.67    0.55
  19   3   1    4.50    0.59
  18  -4  -1    3.48    0.52
  17  -4  -1    5.15    0.58
 -17   4   1    4.27    0.52
 -17   4   1    5.27    0.57
  16  -4  -1    0.38    0.27
 -16   4   1    0.17    0.23
 -16   4   1    0.25    0.24
  15  -4  -1    2.55    0.39
  15  -4  -1    2.37    0.39
 -15   4   1    2.77    0.39
  14  -4  -1    0.29    0.22
  14  -4  -1   -0.07    0.19
 -14   4   1    0.36    0.21
 -14   4   1    0.36    0.19
  13  -4  -1    0.33    0.22
  13  -4  -1    0.76    0.23
 -13   4   1    0.74    0.23
 -13   4   1    0.90    0.22
  12  -4  -1    6.11    0.45
  12  -4  -1    6.31    0.46
 -12   4   1    6.54    0.46
 -12   4   1    6.72    0.43
 -12   4   1    6.28    0.30
  11  -4  -1    5.02    0.41
  11  -4  -1    5.00    0.38
 -11   4   1    4.98    0.40
 -11   4   1    5.75    0.37
 -11   4   1    5.46    0.27
  10  -4  -1   41.44    1.17
  10  -4  -1   41.57    1.16
 -10   4   1   42.92    1.17
 -10   4   1   43.53    1.12
 -10   4   1   40.94    0.97
   9  -4  -1   37.89    1.03
   9  -4  -1   34.74    1.01
  -9   4   1   34.87    0.87
  -9   4   1   35.35    0.86
  -9   4   1   36.70    0.98
  -9   4   1   37.95    1.03
   8  -4  -1   20.55    0.68
   8  -4  -1   21.27    0.69
  -8   4   1   21.15    0.65
  -8   4   1   20.14    0.56
  -8   4   1   20.53    0.67
  -8   4   1   21.10    0.57
   7  -4  -1    1.25    0.19
   7  -4  -1    1.27    0.19
  -7   4   1    1.04    0.13
  -7   4   1    1.54    0.15
  -7   4   1    1.38    0.18
  -7   4   1    1.22    0.16
   6  -4  -1    3.12    0.14
   6  -4  -1    2.88    0.22
   6  -4  -1    3.21    0.24
  -6   4   1    2.92    0.22
  -6   4   1    3.04    0.22
  -6   4   1    3.12    0.19
  -6   4   1    3.18    0.19
   5  -4  -1    0.32    0.11
   5  -4  -1    0.36    0.06
   5  -4  -1    0.23    0.11
  -5   4   1    0.31    0.08
  -5   4   1    0.30    0.09
  -5   4   1    0.17    0.09
   4  -4  -1   58.31    1.27
   4  -4  -1   58.48    1.28
   4  -4  -1   58.29    1.27
   4  -4  -1   60.65    1.13
  -4   4   1   61.39    1.22
  -4   4   1   59.63    1.26
  -4   4   1   59.34    1.23
   3  -4  -1   28.03    0.56
   3  -4  -1   29.00    0.68
   3  -4  -1   28.62    0.67
  -3   4   1   27.45    0.65
  -3   4   1   29.05    0.68
  -3   4   1   28.45    0.64
   2  -4  -1  121.61    2.18
   2  -4  -1  115.80    2.28
  -2   4   1  119.40    2.28
  -2   4   1  117.79    2.29
  -2   4   1  120.72    2.27
   1  -4  -1  197.00    3.60
   1  -4  -1  198.10    3.66
  -1   4   1  199.03    3.67
  -1   4   1  194.83    3.66
   0  -4  -1  134.95    2.49
   0  -4  -1  130.70    2.51
   0   4   1  135.49    2.53
   0   4   1  136.48    2.52
  -1  -4  -1  115.46    2.16
   1   4   1  112.50    2.15
   1   4   1  114.74    2.17
  -2  -4  -1  281.84    5.19
  -2  -4  -1  276.70    5.16
  -2  -4  -1  281.14    5.19
   2   4   1  291.29    5.19
   2   4   1  279.71    5.19
  -3  -4  -1   92.00    1.75
  -3  -4  -1   90.05    1.78
  -3  -4  -1   89.43    1.77
   3   4   1   91.85    1.83
   3   4   1   90.44    1.75
   3   4   1   91.33    1.78
   3   4   1   90.47    1.77
  -4  -4  -1   54.44    1.07
  -4  -4  -1   52.06    1.12
  -4  -4  -1   53.40    1.10
   4   4   1   52.93    1.11
   4   4   1   53.57    1.12
   4   4   1   54.29    1.14
   4   4   1   53.17    1.09
  -5  -4  -1    4.51    0.20
  -5  -4  -1    4.30    0.21
  -5  -4  -1    4.85    0.23
  -5  -4  -1    4.52    0.15
   5   4   1    4.56    0.21
   5   4   1    4.46    0.23
   5   4   1    4.68    0.22
  -6  -4  -1   53.01    1.13
  -6  -4  -1   54.82    1.17
  -6  -4  -1   52.09    1.02
  -6  -4  -1   52.77    1.18
   6   4   1   53.34    1.19
   6   4   1   53.83    1.13
   6   4   1   52.55    1.16
  -7  -4  -1    3.38    0.21
  -7  -4  -1    3.28    0.18
  -7  -4  -1    3.74    0.12
  -7  -4  -1    3.55    0.23
  -7  -4  -1    3.48    0.24
   7   4   1    3.38    0.22
   7   4   1    3.67    0.20
   7   4   1    3.62    0.25
  -8  -4  -1   62.01    1.31
  -8  -4  -1   61.26    1.39
  -8  -4  -1   63.57    1.42
  -8  -4  -1   60.41    1.36
  -8  -4  -1   63.14    1.30
   8   4   1   63.08    1.36
   8   4   1   60.34    1.36
   8   4   1   61.77    1.42
  -9  -4  -1   37.05    0.96
  -9  -4  -1   34.68    0.94
  -9  -4  -1   35.27    0.84
  -9  -4  -1   33.93    0.90
  -9  -4  -1   36.64    0.84
   9   4   1   34.50    0.90
   9   4   1   36.96    0.91
   9   4   1   35.08    0.96
 -10  -4  -1    3.69    0.22
 -10  -4  -1    3.43    0.27
 -10  -4  -1    3.64    0.30
 -10  -4  -1    4.12    0.31
 -10  -4  -1    4.40    0.24
  10   4   1    3.91    0.27
  10   4   1    4.09    0.27
  10   4   1    4.39    0.33
 -11  -4  -1    4.97    0.35
 -11  -4  -1    5.53    0.35
 -11  -4  -1    5.64    0.37
  11   4   1    4.68    0.37
  11   4   1    4.80    0.32
  11   4   1    5.81    0.33
 -12  -4  -1    0.43    0.17
 -12  -4  -1    0.56    0.19
 -12  -4  -1    0.79    0.21
  12   4   1    0.67    0.17
  12   4   1    0.67    0.20
  12   4   1    0.64    0.16
 -13  -4  -1   12.71    0.60
 -13  -4  -1   11.57    0.56
 -13  -4  -1   12.26    0.59
  13   4   1   11.54    0.55
  13   4   1   11.96    0.61
 -14  -4  -1    3.19    0.35
 -14  -4  -1    2.83    0.35
 -14  -4  -1    2.79    0.35
  14   4   1    2.37    0.32
  14   4   1    3.01    0.38
 -15  -4  -1    1.80    0.31
 -15  -4  -1    1.37    0.29
 -15  -4  -1    1.41    0.27
  15   4   1    1.51    0.31
  15   4   1    0.85    0.24
 -16  -4  -1    8.84    0.59
 -16  -4  -1    7.71    0.57
 -16  -4  -1    8.50    0.55
  16   4   1    6.79    0.56
  16   4   1    6.77    0.51
 -17  -4  -1    3.32    0.43
 -17  -4  -1    3.20    0.42
  17   4   1    2.51    0.42
  17   4   1    2.79    0.39
 -18  -4  -1    6.08    0.61
 -18  -4  -1    6.38    0.60
  18   4   1    4.84    0.58
  18   4   1    5.61    0.62
 -19  -4  -1    0.46    0.30
 -19  -4  -1    0.49    0.28
  19   4   1   -0.15    0.27
  17  -5  -1    0.32    0.28
 -17   5   1   -0.31    0.21
 -17   5   1   -0.03    0.23
  16  -5  -1    2.26    0.38
 -16   5   1    2.70    0.41
 -16   5   1    1.54    0.35
  15  -5  -1    0.33    0.24
 -15   5   1    0.22    0.22
  14  -5  -1    6.44    0.53
  14  -5  -1    5.39    0.51
 -14   5   1    7.05    0.53
 -14   5   1    6.57    0.47
  13  -5  -1    4.93    0.47
  13  -5  -1    4.55    0.46
 -13   5   1    4.38    0.41
 -13   5   1    5.30    0.45
  12  -5  -1    5.62    0.45
  12  -5  -1    5.42    0.44
 -12   5   1    4.68    0.28
 -12   5   1    5.66    0.41
 -12   5   1    5.47    0.43
  11  -5  -1   19.01    0.76
  11  -5  -1   20.72    0.79
 -11   5   1   18.77    0.75
 -11   5   1   20.45    0.60
 -11   5   1   19.52    0.72
  10  -5  -1   36.43    1.08
  10  -5  -1   36.86    1.08
 -10   5   1   35.55    0.90
 -10   5   1   37.91    1.04
 -10   5   1   36.93    1.08
   9  -5  -1   18.27    0.67
   9  -5  -1   18.70    0.68
  -9   5   1   18.33    0.66
  -9   5   1   17.50    0.62
  -9   5   1   17.70    0.54
  -9   5   1   17.50    0.54
   8  -5  -1   25.20    0.78
   8  -5  -1   24.36    0.77
  -8   5   1   26.28    0.77
  -8   5   1   24.14    0.66
  -8   5   1   24.41    0.65
  -8   5   1   24.88    0.74
   7  -5  -1    9.77    0.42
   7  -5  -1    9.53    0.43
  -7   5   1    9.49    0.41
  -7   5   1    9.40    0.35
  -7   5   1   10.10    0.35
  -7   5   1    9.39    0.40
   6  -5  -1   16.92    0.57
   6  -5  -1   18.21    0.41
   6  -5  -1   17.84    0.57
   6  -5  -1   18.29    0.41
  -6   5   1   17.74    0.50
  -6   5   1   18.16    0.56
  -6   5   1   16.97    0.51
  -6   5   1   17.81    0.56
   5  -5  -1   19.43    0.43
   5  -5  -1   19.54    0.58
   5  -5  -1   19.65    0.59
   5  -5  -1   19.62    0.59
  -5   5   1   19.31    0.52
  -5   5   1   19.95    0.53
  -5   5   1   19.73    0.57
   4  -5  -1    4.16    0.24
   4  -5  -1    4.46    0.25
   4  -5  -1    4.60    0.25
   4  -5  -1    4.56    0.14
  -4   5   1    4.43    0.21
  -4   5   1    4.16    0.24
  -4   5   1    4.58    0.22
   3  -5  -1    4.46    0.22
   3  -5  -1    4.52    0.22
   3  -5  -1    4.17    0.13
   3  -5  -1    4.49    0.23
  -3   5   1    3.99    0.20
  -3   5   1    4.46    0.21
  -3   5   1    4.20    0.22
   2  -5  -1    0.23    0.05
   2  -5  -1    0.13    0.07
   2  -5  -1    0.08    0.07
  -2   5   1    0.17    0.08
  -2   5   1    0.14    0.07
  -2   5   1    0.21    0.07
   1  -5  -1    0.11    0.04
   1  -5  -1    0.15    0.07
  -1   5   1    0.07    0.07
  -1   5   1    0.03    0.06
  -1   5   1    0.09    0.06
  -1   5   1    0.16    0.07
   0  -5  -1   24.38    0.51
   0  -5  -1   22.64    0.53
   0  -5  -1   24.27    0.54
   0   5   1   22.80    0.52
   0   5   1   22.92    0.55
   0   5   1   23.35    0.54
  -1  -5  -1  779.47   14.23
  -1  -5  -1  757.04   14.12
  -1  -5  -1  731.15   13.93
   1   5   1  777.97   14.27
   1   5   1  775.21   14.12
   1   5   1  747.63   13.88
  -2  -5  -1  206.12    3.80
  -2  -5  -1  203.44    3.84
  -2  -5  -1  200.06    3.80
   2   5   1  203.91    3.83
   2   5   1  202.74    3.84
   2   5   1  202.74    3.82
   2   5   1  209.40    3.83
   2   5   1  212.64    3.79
  -3  -5  -1    3.44    0.18
  -3  -5  -1    3.43    0.16
  -3  -5  -1    3.33    0.18
  -3  -5  -1    3.35    0.15
   3   5   1    3.55    0.19
   3   5   1    3.41    0.18
   3   5   1    3.37    0.18
   3   5   1    3.35    0.14
  -4  -5  -1    0.05    0.07
  -4  -5  -1    0.06    0.05
  -4  -5  -1    0.05    0.06
  -4  -5  -1    0.08    0.05
  -4  -5  -1    0.09    0.07
   4   5   1   -0.01    0.05
   4   5   1    0.18    0.08
   4   5   1    0.03    0.08
   4   5   1   -0.03    0.07
   4   5   1    0.04    0.06
  -5  -5  -1   38.45    0.88
  -5  -5  -1   40.11    0.92
  -5  -5  -1   39.42    0.84
  -5  -5  -1   41.33    0.80
  -5  -5  -1   38.24    0.90
   5   5   1   38.49    0.92
   5   5   1   39.54    0.91
   5   5   1   39.82    0.90
  -6  -5  -1    4.06    0.20
  -6  -5  -1    3.70    0.23
  -6  -5  -1    3.96    0.14
  -6  -5  -1    4.33    0.23
   6   5   1    4.42    0.24
   6   5   1    4.25    0.26
   6   5   1    4.26    0.20
  -7  -5  -1   11.65    0.38
  -7  -5  -1   10.90    0.26
  -7  -5  -1   10.80    0.41
  -7  -5  -1   11.33    0.40
   7   5   1   10.99    0.40
   7   5   1   10.86    0.36
   7   5   1   11.27    0.42
  -8  -5  -1   19.55    0.59
  -8  -5  -1   19.11    0.56
  -8  -5  -1   18.59    0.60
  -8  -5  -1   19.38    0.51
   8   5   1   18.69    0.61
   8   5   1   18.36    0.58
   8   5   1   19.27    0.55
  -9  -5  -1    0.07    0.08
  -9  -5  -1    0.17    0.08
  -9  -5  -1    0.05    0.11
  -9  -5  -1    0.39    0.11
  -9  -5  -1    0.24    0.12
   9   5   1    0.13    0.10
   9   5   1    0.21    0.10
   9   5   1    0.01    0.11
 -10  -5  -1    3.61    0.29
 -10  -5  -1    3.39    0.22
 -10  -5  -1    3.42    0.26
 -10  -5  -1    3.54    0.30
 -10  -5  -1    4.01    0.24
  10   5   1    4.36    0.33
  10   5   1    3.63    0.25
  10   5   1    3.44    0.27
 -11  -5  -1   13.16    0.55
 -11  -5  -1   13.18    0.52
 -11  -5  -1   12.31    0.54
  11   5   1   12.91    0.51
  11   5   1   12.99    0.52
  11   5   1   13.65    0.59
 -12  -5  -1    2.02    0.26
 -12  -5  -1    2.27    0.29
 -12  -5  -1    1.94    0.27
  12   5   1    1.55    0.26
  12   5   1    1.88    0.25
  12   5   1    2.04    0.25
 -13  -5  -1    1.24    0.24
 -13  -5  -1    1.71    0.27
 -13  -5  -1    1.40    0.24
  13   5   1    1.69    0.25
  13   5   1    1.60    0.28
 -14  -5  -1    2.36    0.33
 -14  -5  -1    1.87    0.32
 -14  -5  -1    1.64    0.27
  14   5   1    2.02    0.29
  14   5   1    1.76    0.31
 -15  -5  -1    8.53    0.55
 -15  -5  -1    8.84    0.53
 -15  -5  -1    9.00    0.56
  15   5   1    7.69    0.56
  15   5   1    7.58    0.49
 -16  -5  -1    0.73    0.26
 -16  -5  -1    1.23    0.30
 -16  -5  -1    1.26    0.29
  16   5   1    1.31    0.32
  16   5   1    1.09    0.27
 -17  -5  -1   11.37    0.69
 -17  -5  -1   11.79    0.69
  17   5   1   11.42    0.73
 -18  -5  -1    8.73    0.64
 -18  -5  -1    9.92    0.67
  18   5   1    8.83    0.69
 -19  -5  -1    1.34    0.37
 -19  -5  -1    0.31    0.24
  19   5   1    0.47    0.31
  17  -6  -1   10.63    0.76
 -17   6   1   11.36    0.77
 -17   6   1   10.89    0.75
  16  -6  -1    3.37    0.49
 -16   6   1    3.69    0.48
  15  -6  -1    1.20    0.32
 -15   6   1    1.16    0.28
  14  -6  -1    1.72    0.33
 -14   6   1    2.37    0.34
 -14   6   1    2.00    0.33
  13  -6  -1    9.88    0.60
  13  -6  -1    9.26    0.60
 -13   6   1    9.81    0.59
 -13   6   1   10.28    0.52
 -13   6   1    9.99    0.55
  12  -6  -1    6.10    0.47
  12  -6  -1    6.10    0.48
 -12   6   1    6.00    0.43
 -12   6   1    6.06    0.34
 -12   6   1    5.73    0.45
  11  -6  -1    6.82    0.48
  11  -6  -1    7.68    0.49
 -11   6   1    7.10    0.44
 -11   6   1    6.45    0.44
 -11   6   1    6.52    0.34
  10  -6  -1    7.65    0.47
  10  -6  -1    8.72    0.49
 -10   6   1    8.39    0.38
 -10   6   1    7.97    0.45
 -10   6   1    8.17    0.47
   9  -6  -1    6.26    0.41
   9  -6  -1    6.84    0.42
  -9   6   1    6.74    0.33
  -9   6   1    7.33    0.42
  -9   6   1    7.12    0.41
   8  -6  -1    7.80    0.41
   8  -6  -1    7.69    0.41
  -8   6   1    8.48    0.41
  -8   6   1    8.03    0.41
  -8   6   1    7.55    0.33
  -8   6   1    7.82    0.35
   7  -6  -1    4.68    0.31
   7  -6  -1    5.46    0.34
  -7   6   1    4.92    0.31
  -7   6   1    5.47    0.27
  -7   6   1    5.46    0.32
  -7   6   1    5.72    0.28
   6  -6  -1    7.47    0.22
   6  -6  -1    7.98    0.32
   6  -6  -1    7.16    0.36
   6  -6  -1    7.53    0.36
  -6   6   1    7.42    0.31
  -6   6   1    6.82    0.34
  -6   6   1    7.37    0.30
  -6   6   1    7.30    0.35
   5  -6  -1   40.02    1.00
   5  -6  -1   41.73    0.81
   5  -6  -1   39.92    1.00
   5  -6  -1   42.46    1.00
   5  -6  -1   41.30    0.95
  -5   6   1   40.10    0.95
  -5   6   1   39.19    0.98
  -5   6   1   40.08    0.97
  -5   6   1   40.31    0.93
   4  -6  -1    8.20    0.34
   4  -6  -1    8.75    0.34
   4  -6  -1    8.91    0.23
   4  -6  -1    8.06    0.34
  -4   6   1    8.58    0.32
  -4   6   1    7.76    0.30
  -4   6   1    8.08    0.34
   3  -6  -1    0.13    0.05
   3  -6  -1    0.14    0.09
   3  -6  -1    0.14    0.08
   3  -6  -1    0.14    0.07
  -3   6   1    0.05    0.07
  -3   6   1    0.12    0.09
  -3   6   1    0.24    0.08
   2  -6  -1   26.14    0.62
   2  -6  -1   23.79    0.62
   2  -6  -1   25.20    0.53
  -2   6   1   24.59    0.61
  -2   6   1   24.74    0.62
  -2   6   1   24.85    0.54
  -2   6   1   24.56    0.63
   1  -6  -1   26.87    0.57
   1  -6  -1   26.42    0.64
   1  -6  -1   26.11    0.57
   1  -6  -1   26.49    0.63
  -1   6   1   26.71    0.64
  -1   6   1   26.26    0.63
  -1   6   1   26.98    0.58
  -1   6   1   25.67    0.63
   0  -6  -1   20.71    0.51
   0  -6  -1   21.34    0.49
   0  -6  -1   21.84    0.53
   0  -6  -1   21.53    0.48
   0   6   1   20.94    0.50
   0   6   1   20.62    0.53
   0   6   1   20.86    0.52
   0   6   1   19.97    0.52
  -1  -6  -1  198.53    3.68
  -1  -6  -1  198.48    3.68
  -1  -6  -1  199.90    3.70
  -1  -6  -1  198.25    3.67
   1   6   1  197.38    3.69
   1   6   1  198.21    3.72
   1   6   1  195.87    3.69
   1   6   1  192.86    3.71
  -2  -6  -1  109.02    2.15
  -2  -6  -1  110.23    2.11
  -2  -6  -1  110.33    2.12
  -2  -6  -1  110.80    2.14
   2   6   1  109.72    2.16
   2   6   1  110.57    2.15
   2   6   1  107.43    2.14
   2   6   1  113.97    2.12
  -3  -6  -1    0.40    0.08
  -3  -6  -1    0.38    0.09
  -3  -6  -1    0.27    0.07
  -3  -6  -1    0.83    0.12
   3   6   1    0.62    0.10
   3   6   1    0.47    0.09
   3   6   1    0.41    0.09
   3   6   1    0.50    0.08
   3   6   1    0.40    0.09
  -4  -6  -1    8.22    0.26
  -4  -6  -1    7.94    0.31
  -4  -6  -1    8.40    0.25
  -4  -6  -1    7.66    0.30
  -4  -6  -1    8.56    0.28
   4   6   1    8.31    0.31
   4   6   1    7.65    0.31
   4   6   1    8.25    0.26
   4   6   1    8.34    0.30
  -5  -6  -1   64.07    1.24
  -5  -6  -1   62.41    1.33
  -5  -6  -1   62.49    1.23
  -5  -6  -1   62.42    1.30
   5   6   1   62.30    1.31
   5   6   1   60.13    1.34
   5   6   1   62.08    1.25
   5   6   1   61.89    1.34
   5   6   1   61.62    1.33
  -6  -6  -1    1.34    0.16
  -6  -6  -1    1.45    0.17
  -6  -6  -1    1.73    0.11
  -6  -6  -1    1.87    0.14
  -6  -6  -1    1.48    0.15
   6   6   1    1.40    0.16
   6   6   1    1.73    0.19
   6   6   1    1.79    0.14
  -7  -6  -1   58.76    1.35
  -7  -6  -1   57.40    1.32
  -7  -6  -1   58.71    1.25
  -7  -6  -1   57.49    1.14
  -7  -6  -1   59.88    1.31
   7   6   1   59.54    1.35
   7   6   1   60.15    1.25
   7   6   1   58.67    1.32
  -8  -6  -1   -0.01    0.03
  -8  -6  -1    0.07    0.09
  -8  -6  -1    0.06    0.08
  -8  -6  -1    0.20    0.11
   8   6   1   -0.01    0.10
   8   6   1   -0.05    0.08
   8   6   1    0.15    0.08
  -9  -6  -1    8.16    0.38
  -9  -6  -1    8.19    0.35
  -9  -6  -1    8.25    0.39
  -9  -6  -1    8.05    0.31
   9   6   1    7.29    0.37
   9   6   1    8.51    0.35
   9   6   1    7.93    0.41
 -10  -6  -1    7.86    0.37
 -10  -6  -1    7.74    0.33
 -10  -6  -1    7.43    0.40
 -10  -6  -1    7.09    0.38
 -10  -6  -1    7.57    0.32
  10   6   1    7.27    0.35
  10   6   1    7.17    0.40
  10   6   1    7.63    0.38
 -11  -6  -1    3.66    0.32
 -11  -6  -1    4.03    0.30
 -11  -6  -1    4.27    0.33
 -11  -6  -1    2.82    0.24
  11   6   1    3.54    0.30
  11   6   1    4.05    0.29
  11   6   1    3.45    0.35
 -12  -6  -1   11.54    0.54
 -12  -6  -1   10.52    0.53
 -12  -6  -1   11.14    0.50
  12   6   1   11.01    0.56
  12   6   1   11.05    0.49
  12   6   1   11.45    0.51
 -13  -6  -1   -0.04    0.15
 -13  -6  -1    0.14    0.15
 -13  -6  -1    0.13    0.17
  13   6   1    0.00    0.13
  13   6   1    0.21    0.20
  13   6   1    0.14    0.15
 -14  -6  -1    4.03    0.36
 -14  -6  -1    4.89    0.41
 -14  -6  -1    4.25    0.36
 -14  -6  -1    4.57    0.41
  14   6   1    5.03    0.45
  14   6   1    4.92    0.37
 -15  -6  -1    0.02    0.18
 -15  -6  -1   -0.12    0.15
 -15  -6  -1   -0.20    0.16
 -15  -6  -1   -0.05    0.14
  15   6   1    0.15    0.17
  15   6   1   -0.07    0.18
 -16  -6  -1    0.53    0.24
 -16  -6  -1    1.13    0.27
 -16  -6  -1    0.84    0.27
  16   6   1    0.86    0.28
 -17  -6  -1    3.70    0.43
 -17  -6  -1    4.07    0.46
 -17  -6  -1    3.11    0.42
  17   6   1    3.79    0.49
 -18  -6  -1    3.41    0.63
 -18  -6  -1    4.14    0.49
 -18  -6  -1    4.02    0.49
  18   6   1    3.60    0.49
 -19  -6  -1    7.36    0.63
  19   6   1    7.78    0.75
  17  -7  -1    2.80    0.46
  16  -7  -1    7.89    0.65
 -16   7   1    7.85    0.63
  15  -7  -1    5.01    0.55
 -15   7   1    5.04    0.53
  14  -7  -1    2.34    0.39
 -14   7   1    3.03    0.41
 -14   7   1    3.11    0.39
  13  -7  -1   14.46    0.75
 -13   7   1   16.36    0.73
 -13   7   1   16.29    0.58
 -13   7   1   17.10    0.78
  12  -7  -1   -0.09    0.19
 -12   7   1    0.45    0.20
 -12   7   1    0.03    0.18
 -12   7   1    0.18    0.12
  11  -7  -1   41.79    1.25
  11  -7  -1   41.47    1.24
 -11   7   1   40.24    1.22
 -11   7   1   41.92    1.06
 -11   7   1   40.50    1.19
  10  -7  -1    8.61    0.51
  10  -7  -1    8.91    0.51
 -10   7   1    8.19    0.40
 -10   7   1    8.18    0.48
 -10   7   1    8.97    0.48
   9  -7  -1    0.88    0.22
   9  -7  -1    0.43    0.18
  -9   7   1    0.54    0.17
  -9   7   1    0.93    0.20
  -9   7   1    0.85    0.15
   8  -7  -1   21.59    0.74
   8  -7  -1   20.79    0.72
  -8   7   1   21.07    0.65
  -8   7   1   20.79    0.70
  -8   7   1   20.82    0.71
  -8   7   1   20.46    0.61
   7  -7  -1    1.07    0.19
   7  -7  -1    1.26    0.21
  -7   7   1    1.28    0.17
  -7   7   1    1.16    0.18
  -7   7   1    1.21    0.16
  -7   7   1    1.56    0.21
   6  -7  -1   32.61    0.83
   6  -7  -1   33.28    0.91
   6  -7  -1   32.00    0.88
  -6   7   1   31.96    0.87
  -6   7   1   32.84    0.84
  -6   7   1   32.11    0.87
  -6   7   1   31.55    0.80
   5  -7  -1    0.36    0.12
   5  -7  -1    0.67    0.13
   5  -7  -1    0.73    0.08
   5  -7  -1    0.67    0.14
   5  -7  -1    0.82    0.16
  -5   7   1    0.93    0.15
  -5   7   1    0.67    0.14
  -5   7   1    0.62    0.12
  -5   7   1    0.66    0.12
   4  -7  -1  147.12    2.67
   4  -7  -1  141.06    2.85
   4  -7  -1  144.20    2.87
   4  -7  -1  145.48    2.84
  -4   7   1  144.19    2.83
  -4   7   1  142.49    2.80
  -4   7   1  139.54    2.85
   3  -7  -1   22.22    0.48
   3  -7  -1   21.88    0.51
   3  -7  -1   21.83    0.61
   3  -7  -1   22.09    0.60
  -3   7   1   21.94    0.62
  -3   7   1   22.19    0.60
  -3   7   1   21.52    0.58
  -3   7   1   21.52    0.48
   2  -7  -1    9.09    0.26
   2  -7  -1    8.81    0.25
   2  -7  -1    8.84    0.33
   2  -7  -1    9.03    0.33
  -2   7   1    9.56    0.34
  -2   7   1    9.18    0.35
  -2   7   1    9.04    0.27
  -2   7   1    9.29    0.34
   1  -7  -1   66.65    1.38
   1  -7  -1   67.88    1.31
   1  -7  -1   68.05    1.32
   1  -7  -1   65.01    1.39
  -1   7   1   66.97    1.40
  -1   7   1   67.80    1.40
  -1   7   1   66.28    1.33
  -1   7   1   65.69    1.40
   0  -7  -1    1.17    0.13
   0  -7  -1    0.85    0.11
   0  -7  -1    1.11    0.11
   0  -7  -1    1.02    0.10
   0   7   1    1.21    0.13
   0   7   1    1.13    0.13
   0   7   1    1.02    0.12
   0   7   1    1.03    0.11
   0   7   1    0.90    0.12
  -1  -7  -1   29.39    0.67
  -1  -7  -1   28.63    0.68
  -1  -7  -1   28.55    0.65
  -1  -7  -1   29.85    0.67
   1   7   1   29.38    0.69
   1   7   1   28.00    0.69
   1   7   1   29.45    0.68
   1   7   1   27.68    0.67
   1   7   1   28.57    0.70
  -2  -7  -1   21.68    0.57
  -2  -7  -1   21.24    0.53
  -2  -7  -1   21.17    0.54
  -2  -7  -1   21.59    0.52
   2   7   1   21.21    0.53
   2   7   1   21.18    0.55
   2   7   1   20.61    0.56
   2   7   1   21.70    0.57
  -3  -7  -1    0.82    0.12
  -3  -7  -1    0.56    0.11
  -3  -7  -1    0.91    0.11
  -3  -7  -1    0.85    0.10
   3   7   1    1.00    0.13
   3   7   1    0.66    0.11
   3   7   1    0.97    0.13
   3   7   1    0.77    0.12
   3   7   1    0.88    0.10
  -4  -7  -1   19.02    0.54
  -4  -7  -1   18.87    0.47
  -4  -7  -1   19.17    0.49
  -4  -7  -1   19.49    0.55
  -4  -7  -1   18.61    0.53
   4   7   1   18.91    0.54
   4   7   1   19.31    0.55
   4   7   1   18.62    0.54
   4   7   1   19.03    0.53
   4   7   1   18.87    0.48
  -5  -7  -1   20.50    0.54
  -5  -7  -1   20.66    0.57
  -5  -7  -1   19.71    0.58
  -5  -7  -1   19.98    0.49
  -5  -7  -1   20.81    0.47
   5   7   1   20.27    0.59
   5   7   1   20.14    0.50
   5   7   1   19.93    0.58
   5   7   1   20.18    0.56
  -6  -7  -1    7.18    0.24
  -6  -7  -1    7.69    0.34
  -6  -7  -1    7.47    0.33
  -6  -7  -1    7.01    0.25
  -6  -7  -1    8.05    0.31
   6   7   1    7.93    0.35
   6   7   1    7.93    0.27
   6   7   1    7.56    0.34
  -7  -7  -1   13.57    0.34
  -7  -7  -1   12.97    0.49
  -7  -7  -1   13.36    0.40
  -7  -7  -1   12.55    0.46
  -7  -7  -1   14.09    0.45
   7   7   1   13.33    0.48
   7   7   1   13.22    0.40
   7   7   1   14.12    0.50
  -8  -7  -1   30.73    0.75
  -8  -7  -1   28.26    0.79
  -8  -7  -1   31.47    0.84
  -8  -7  -1   30.78    0.86
  -8  -7  -1   31.13    0.63
   8   7   1   29.56    0.83
   8   7   1   30.40    0.75
   8   7   1   30.39    0.85
  -9  -7  -1    4.96    0.30
  -9  -7  -1    4.69    0.31
  -9  -7  -1    5.27    0.33
  -9  -7  -1    5.11    0.27
   9   7   1    4.75    0.31
   9   7   1    4.59    0.33
   9   7   1    5.04    0.26
 -10  -7  -1    1.75    0.21
 -10  -7  -1    1.95    0.21
 -10  -7  -1    2.12    0.25
 -10  -7  -1    1.56    0.21
 -10  -7  -1    1.50    0.22
  10   7   1    1.26    0.17
  10   7   1    1.87    0.25
  10   7   1    1.81    0.23
 -11  -7  -1    0.00    0.13
 -11  -7  -1    0.29    0.12
 -11  -7  -1    0.19    0.11
 -11  -7  -1    0.25    0.15
  11   7   1    0.20    0.13
  11   7   1    0.27    0.17
  11   7   1    0.06    0.12
 -12  -7  -1    0.44    0.18
 -12  -7  -1    0.45    0.17
 -12  -7  -1    0.59    0.16
  12   7   1    0.46    0.15
  12   7   1    0.70    0.21
  12   7   1    0.65    0.18
 -13  -7  -1    3.89    0.36
 -13  -7  -1    4.45    0.39
 -13  -7  -1    4.89    0.35
 -13  -7  -1    4.58    0.38
  13   7   1    4.58    0.34
  13   7   1    4.10    0.40
  13   7   1    4.68    0.38
 -14  -7  -1    1.24    0.26
 -14  -7  -1    1.68    0.26
 -14  -7  -1    1.47    0.26
 -14  -7  -1    1.55    0.26
 -14  -7  -1    1.53    0.27
  14   7   1    1.30    0.28
  14   7   1    1.61    0.30
 -15  -7  -1    4.95    0.42
 -15  -7  -1    4.89    0.43
 -15  -7  -1    5.19    0.42
 -15  -7  -1    3.95    0.43
 -15  -7  -1    4.89    0.47
  15   7   1    4.55    0.48
 -16  -7  -1    4.71    0.49
 -16  -7  -1    5.30    0.48
 -16  -7  -1    6.24    0.50
 -16  -7  -1    4.55    0.46
  16   7   1    4.68    0.50
 -17  -7  -1    1.54    0.33
 -17  -7  -1    1.63    0.34
  17   7   1    1.58    0.36
 -18  -7  -1    1.25    0.33
 -18  -7  -1    0.76    0.30
  18   7   1    0.69    0.33
 -19  -7  -1    1.60    0.36
 -19  -7  -1    0.94    0.32
  19   7   1    0.98    0.37
  16  -8  -1    3.26    0.48
 -16   8   1    3.40    0.49
  15  -8  -1    9.07    0.66
 -15   8   1   10.44    0.68
 -15   8   1    9.62    0.76
  14  -8  -1    2.54    0.41
 -14   8   1    1.87    0.33
 -14   8   1    2.39    0.39
  13  -8  -1    1.27    0.30
 -13   8   1    1.44    0.22
 -13   8   1    1.38    0.28
 -13   8   1    1.81    0.32
  12  -8  -1   15.17    0.73
 -12   8   1   14.44    0.57
 -12   8   1   14.95    0.68
 -12   8   1   13.48    0.69
  11  -8  -1   25.98    0.95
 -11   8   1   25.11    0.92
 -11   8   1   25.74    0.89
 -11   8   1   25.75    0.79
  10  -8  -1   38.51    1.16
 -10   8   1   36.32    1.11
 -10   8   1   38.85    1.11
 -10   8   1   35.93    1.00
   9  -8  -1    0.77    0.21
  -9   8   1    0.60    0.19
  -9   8   1    0.90    0.21
  -9   8   1    0.61    0.16
   8  -8  -1    2.59    0.28
  -8   8   1    3.10    0.24
  -8   8   1    2.83    0.28
  -8   8   1    3.05    0.26
  -8   8   1    2.93    0.30
   7  -8  -1   30.85    0.91
  -7   8   1   31.47    0.88
  -7   8   1   30.11    0.83
  -7   8   1   28.60    0.78
  -7   8   1   29.29    0.87
   6  -8  -1    7.99    0.41
   6  -8  -1    8.29    0.36
  -6   8   1    7.21    0.35
  -6   8   1    7.71    0.34
  -6   8   1    7.14    0.38
  -6   8   1    7.56    0.37
   5  -8  -1   72.58    1.68
   5  -8  -1   77.98    1.46
   5  -8  -1   74.39    1.64
   5  -8  -1   74.47    1.67
  -5   8   1   74.32    1.67
  -5   8   1   76.67    1.61
  -5   8   1   76.25    1.65
  -5   8   1   76.31    1.65
   4  -8  -1  106.37    1.96
   4  -8  -1  104.02    1.95
   4  -8  -1  102.63    2.12
   4  -8  -1  103.26    2.15
   4  -8  -1  100.04    2.16
  -4   8   1  104.61    2.10
  -4   8   1  100.10    2.12
  -4   8   1  103.03    1.95
  -4   8   1  104.16    2.11
  -4   8   1  101.65    2.15
   3  -8  -1   53.72    1.05
   3  -8  -1   51.22    1.18
   3  -8  -1   53.36    1.05
   3  -8  -1   51.05    1.18
  -3   8   1   50.66    1.20
  -3   8   1   51.64    1.19
  -3   8   1   52.35    1.17
  -3   8   1   53.40    1.05
   2  -8  -1   19.26    0.45
   2  -8  -1   18.25    0.53
   2  -8  -1   19.11    0.44
   2  -8  -1   17.63    0.53
  -2   8   1   18.06    0.54
  -2   8   1   17.85    0.45
  -2   8   1   18.01    0.53
  -2   8   1   17.65    0.54
   1  -8  -1   15.73    0.48
   1  -8  -1   15.77    0.46
   1  -8  -1   16.04    0.41
   1  -8  -1   15.61    0.41
  -1   8   1   17.11    0.50
  -1   8   1   16.08    0.46
  -1   8   1   15.64    0.49
  -1   8   1   15.99    0.48
  -1   8   1   15.60    0.42
   0  -8  -1   15.58    0.44
   0  -8  -1   15.50    0.41
   0  -8  -1   15.68    0.46
   0  -8  -1   14.75    0.40
   0   8   1   15.40    0.47
   0   8   1   15.67    0.47
   0   8   1   14.35    0.45
   0   8   1   14.98    0.45
   0   8   1   14.66    0.42
  -1  -8  -1    7.64    0.28
  -1  -8  -1    7.96    0.29
  -1  -8  -1    7.57    0.27
  -1  -8  -1    7.47    0.29
   1   8   1    7.61    0.30
   1   8   1    7.45    0.29
   1   8   1    7.88    0.30
   1   8   1    7.84    0.32
   1   8   1    7.70    0.29
  -2  -8  -1    2.60    0.17
  -2  -8  -1    2.48    0.19
  -2  -8  -1    2.55    0.17
  -2  -8  -1    2.51    0.18
  -2  -8  -1    2.27    0.16
   2   8   1    2.46    0.18
   2   8   1    2.66    0.18
   2   8   1    2.14    0.19
   2   8   1    2.79    0.17
   2   8   1    2.40    0.19
  -3  -8  -1    4.71    0.24
  -3  -8  -1    4.82    0.22
  -3  -8  -1    4.58    0.24
  -3  -8  -1    4.58    0.21
   3   8   1    4.70    0.26
   3   8   1    4.88    0.26
   3   8   1    4.63    0.25
   3   8   1    4.72    0.22
  -4  -8  -1    7.78    0.28
  -4  -8  -1    7.95    0.34
  -4  -8  -1    8.07    0.29
  -4  -8  -1    8.24    0.33
  -4  -8  -1    7.66    0.32
   4   8   1    7.85    0.34
   4   8   1    7.59    0.28
   4   8   1    7.79    0.33
  -5  -8  -1  110.50    2.07
  -5  -8  -1  106.64    2.25
  -5  -8  -1  108.46    2.17
  -5  -8  -1  108.24    2.23
  -5  -8  -1  111.86    2.23
  -5  -8  -1  109.82    2.13
   5   8   1  111.62    2.26
   5   8   1  109.16    2.25
   5   8   1  108.83    2.14
   5   8   1  111.72    2.23
  -6  -8  -1   19.73    0.55
  -6  -8  -1   19.43    0.49
  -6  -8  -1   20.06    0.61
  -6  -8  -1   19.73    0.59
  -6  -8  -1   19.69    0.48
  -6  -8  -1   18.64    0.60
   6   8   1   19.02    0.60
   6   8   1   19.22    0.51
   6   8   1   19.85    0.61
   6   8   1   20.54    0.50
  -7  -8  -1   11.60    0.45
  -7  -8  -1   12.62    0.37
  -7  -8  -1   11.68    0.42
  -7  -8  -1   11.83    0.33
  -7  -8  -1   11.47    0.46
   7   8   1   12.00    0.47
   7   8   1   12.69    0.48
   7   8   1   12.57    0.38
  -8  -8  -1    2.77    0.22
  -8  -8  -1    2.75    0.24
  -8  -8  -1    2.95    0.20
  -8  -8  -1    2.90    0.26
  -8  -8  -1    2.91    0.14
   8   8   1    3.04    0.20
   8   8   1    3.31    0.26
   8   8   1    3.81    0.29
  -9  -8  -1    4.42    0.31
  -9  -8  -1    4.54    0.25
  -9  -8  -1    5.02    0.34
  -9  -8  -1    4.90    0.29
   9   8   1    4.45    0.25
   9   8   1    4.99    0.33
   9   8   1    4.41    0.31
 -10  -8  -1   -0.07    0.09
 -10  -8  -1    0.08    0.12
 -10  -8  -1    0.05    0.11
 -10  -8  -1    0.11    0.13
  10   8   1    0.23    0.11
  10   8   1    0.02    0.12
  10   8   1   -0.17    0.11
 -11  -8  -1    1.80    0.26
 -11  -8  -1    2.19    0.26
 -11  -8  -1    1.89    0.25
 -11  -8  -1    1.82    0.21
 -11  -8  -1    2.00    0.25
  11   8   1    2.15    0.26
  11   8   1    1.91    0.22
  11   8   1    1.65    0.25
 -12  -8  -1    2.99    0.32
 -12  -8  -1    2.63    0.30
 -12  -8  -1    2.90    0.32
 -12  -8  -1    3.10    0.31
 -12  -8  -1    2.48    0.27
  12   8   1    2.51    0.29
  12   8   1    2.24    0.29
  12   8   1    3.05    0.38
 -13  -8  -1    1.68    0.24
 -13  -8  -1    1.97    0.28
 -13  -8  -1    1.94    0.28
 -13  -8  -1    1.95    0.28
 -13  -8  -1    1.88    0.30
  13   8   1    1.43    0.28
  13   8   1    1.87    0.28
 -14  -8  -1    8.88    0.56
 -14  -8  -1    9.28    0.57
 -14  -8  -1    8.10    0.52
 -14  -8  -1    9.36    0.53
 -14  -8  -1    8.34    0.52
  14   8   1    8.74    0.56
  14   8   1    8.04    0.50
 -15  -8  -1   17.07    0.73
 -15  -8  -1   17.64    0.81
 -15  -8  -1   17.74    0.77
 -15  -8  -1   19.29    0.81
  15   8   1   18.03    0.83
 -16  -8  -1    1.55    0.32
 -16  -8  -1    1.22    0.30
 -16  -8  -1    1.66    0.30
 -16  -8  -1    2.12    0.34
  16   8   1    2.15    0.37
 -17  -8  -1    3.09    0.41
 -17  -8  -1    3.95    0.47
  17   8   1    2.15    0.38
 -18  -8  -1    0.51    0.27
 -18  -8  -1    0.00    0.22
  18   8   1    0.59    0.31
 -19  -8  -1    2.63    0.43
 -19  -8  -1    3.20    0.47
  19   8   1    1.87    0.44
  16  -9  -1    0.65    0.31
 -16   9   1    1.03    0.34
  15  -9  -1    0.12    0.26
 -15   9   1    0.12    0.24
 -15   9   1    0.39    0.27
  14  -9  -1    3.92    0.49
 -14   9   1    3.86    0.45
 -14   9   1    3.47    0.44
 -14   9   1    3.20    0.41
  13  -9  -1   16.48    0.81
 -13   9   1   15.80    0.78
 -13   9   1   16.30    0.64
 -13   9   1   16.76    0.76
  12  -9  -1    0.20    0.20
 -12   9   1   -0.06    0.14
 -12   9   1   -0.01    0.17
 -12   9   1    0.04    0.18
  11  -9  -1   11.57    0.63
 -11   9   1   11.20    0.51
 -11   9   1   11.30    0.60
 -11   9   1   11.24    0.60
  10  -9  -1    3.33    0.38
 -10   9   1    3.22    0.30
 -10   9   1    2.83    0.34
 -10   9   1    2.92    0.34
   9  -9  -1    6.50    0.46
  -9   9   1    6.37    0.42
  -9   9   1    6.32    0.42
  -9   9   1    6.79    0.39
   8  -9  -1    2.03    0.28
  -8   9   1    1.68    0.22
  -8   9   1    1.95    0.27
  -8   9   1    1.97    0.21
  -8   9   1    1.84    0.25
   7  -9  -1    0.99    0.20
  -7   9   1    0.94    0.17
  -7   9   1    0.47    0.17
  -7   9   1    0.58    0.14
  -7   9   1    0.68    0.17
   6  -9  -1   30.36    0.84
   6  -9  -1   30.74    0.90
   6  -9  -1   29.25    0.87
  -6   9   1   29.62    0.87
  -6   9   1   29.87    0.80
  -6   9   1   28.65    0.83
  -6   9   1   29.92    0.84
   5  -9  -1    0.43    0.14
   5  -9  -1    0.34    0.12
   5  -9  -1    0.35    0.14
  -5   9   1    0.38    0.13
  -5   9   1    0.47    0.12
  -5   9   1    0.34    0.12
  -5   9   1    0.31    0.13
   4  -9  -1   67.34    1.33
   4  -9  -1   66.59    1.34
   4  -9  -1   67.46    1.52
   4  -9  -1   68.98    1.51
  -4   9   1   66.00    1.50
  -4   9   1   67.60    1.47
  -4   9   1   66.32    1.53
  -4   9   1   67.35    1.47
   3  -9  -1   80.66    1.55
   3  -9  -1   80.40    1.71
   3  -9  -1   79.90    1.56
  -3   9   1   77.14    1.72
  -3   9   1   78.90    1.69
  -3   9   1   80.47    1.56
  -3   9   1   77.98    1.65
  -3   9   1   79.53    1.71
   2  -9  -1   16.80    0.53
   2  -9  -1   16.66    0.43
   2  -9  -1   16.51    0.51
   2  -9  -1   16.75    0.43
  -2   9   1   17.47    0.54
  -2   9   1   16.55    0.48
  -2   9   1   16.19    0.52
  -2   9   1   16.74    0.53
  -2   9   1   17.08    0.44
   1  -9  -1   99.93    1.95
   1  -9  -1  101.72    2.06
   1  -9  -1  101.64    1.97
   1  -9  -1  100.24    2.03
  -1   9   1  100.80    2.07
  -1   9   1   98.61    2.02
  -1   9   1  100.74    2.07
  -1   9   1  100.24    1.97
  -1   9   1   99.72    2.06
   0  -9  -1   16.15    0.44
   0  -9  -1   15.28    0.44
   0  -9  -1   15.95    0.47
   0  -9  -1   16.20    0.49
   0   9   1   16.30    0.50
   0   9   1   15.59    0.50
   0   9   1   15.92    0.45
   0   9   1   15.55    0.49
   0   9   1   15.90    0.48
  -1  -9  -1    3.63    0.20
  -1  -9  -1    3.42    0.19
  -1  -9  -1    3.56    0.21
   1   9   1    3.41    0.23
   1   9   1    3.41    0.22
   1   9   1    3.38    0.21
   1   9   1    3.34    0.21
   1   9   1    3.41    0.20
  -2  -9  -1   10.18    0.36
  -2  -9  -1   10.91    0.37
  -2  -9  -1   10.60    0.36
  -2  -9  -1   10.49    0.35
   2   9   1   10.71    0.37
   2   9   1   10.78    0.38
   2   9   1   11.04    0.40
   2   9   1   10.56    0.39
   2   9   1   10.61    0.38
  -3  -9  -1    0.56    0.11
  -3  -9  -1    0.76    0.11
  -3  -9  -1    0.39    0.10
  -3  -9  -1    0.47    0.11
  -3  -9  -1    0.61    0.12
   3   9   1    0.63    0.11
   3   9   1    0.27    0.10
   3   9   1    0.48    0.10
   3   9   1    0.39    0.11
   3   9   1    0.68    0.14
  -4  -9  -1   27.91    0.68
  -4  -9  -1   27.95    0.75
  -4  -9  -1   27.72    0.68
  -4  -9  -1   27.28    0.73
   4   9   1   28.08    0.68
   4   9   1   26.35    0.73
   4   9   1   27.34    0.74
   4   9   1   28.09    0.76
  -5  -9  -1    1.16    0.13
  -5  -9  -1    1.02    0.17
  -5  -9  -1    0.93    0.15
  -5  -9  -1    1.25    0.17
  -5  -9  -1    1.03    0.13
   5   9   1    1.17    0.16
   5   9   1    0.93    0.15
   5   9   1    1.16    0.13
   5   9   1    0.99    0.16
  -6  -9  -1   88.75    1.77
  -6  -9  -1   88.77    1.91
  -6  -9  -1   89.92    1.83
  -6  -9  -1   88.03    1.89
  -6  -9  -1   87.57    1.92
  -6  -9  -1   89.24    1.72
   6   9   1   87.93    1.91
   6   9   1   88.03    1.80
   6   9   1   90.18    1.93
   6   9   1   93.02    1.76
   6   9   1   86.97    1.88
  -7  -9  -1   83.00    1.75
  -7  -9  -1   84.70    1.81
  -7  -9  -1   80.41    1.83
  -7  -9  -1   81.62    1.64
  -7  -9  -1   87.34    1.83
  -7  -9  -1   81.84    1.64
   7   9   1   83.36    1.83
   7   9   1   84.05    1.67
   7   9   1   82.77    1.69
   7   9   1   79.21    1.82
  -8  -9  -1    3.95    0.22
  -8  -9  -1    3.52    0.29
  -8  -9  -1    4.68    0.28
  -8  -9  -1    4.12    0.19
  -8  -9  -1    4.66    0.32
  -8  -9  -1    4.45    0.30
   8   9   1    4.14    0.31
   8   9   1    4.54    0.23
   8   9   1    4.26    0.31
  -9  -9  -1   27.33    0.84
  -9  -9  -1   26.08    0.69
  -9  -9  -1   27.26    0.81
  -9  -9  -1   27.75    0.77
  -9  -9  -1   25.65    0.80
   9   9   1   27.14    0.70
   9   9   1   26.10    0.83
   9   9   1   25.87    0.82
 -10  -9  -1    0.58    0.17
 -10  -9  -1    0.38    0.12
 -10  -9  -1    0.37    0.16
 -10  -9  -1    0.44    0.14
 -10  -9  -1    0.80    0.19
  10   9   1    0.49    0.18
  10   9   1    0.49    0.17
 -11  -9  -1    2.09    0.28
 -11  -9  -1    1.91    0.26
 -11  -9  -1    2.29    0.27
 -11  -9  -1    1.91    0.24
 -11  -9  -1    2.34    0.27
  11   9   1    2.40    0.28
  11   9   1    1.40    0.24
 -12  -9  -1    6.32    0.40
 -12  -9  -1    6.19    0.45
 -12  -9  -1    6.44    0.42
 -12  -9  -1    5.79    0.41
  12   9   1    6.43    0.45
  12   9   1    5.95    0.43
 -13  -9  -1    9.31    0.51
 -13  -9  -1   10.04    0.54
 -13  -9  -1    9.79    0.56
 -13  -9  -1    8.76    0.50
  13   9   1    8.41    0.54
  13   9   1    9.92    0.54
 -14  -9  -1    6.29    0.45
 -14  -9  -1    5.54    0.46
 -14  -9  -1    6.79    0.47
 -14  -9  -1    7.41    0.50
  14   9   1    5.79    0.45
  14   9   1    6.61    0.50
 -15  -9  -1    0.54    0.22
 -15  -9  -1    1.38    0.29
 -15  -9  -1    0.99    0.26
 -15  -9  -1    1.49    0.29
  15   9   1    0.80    0.25
  15   9   1    0.87    0.28
 -16  -9  -1   17.71    0.82
 -16  -9  -1   16.82    0.78
 -16  -9  -1   16.83    0.76
 -16  -9  -1   17.91    0.85
  16   9   1   17.74    0.86
 -17  -9  -1    0.79    0.28
 -17  -9  -1    0.74    0.25
 -17  -9  -1    0.60    0.24
  17   9   1    0.69    0.30
 -18  -9  -1    3.95    0.48
 -18  -9  -1    3.54    0.46
  18   9   1    3.17    0.49
 -19  -9  -1    0.26    0.28
 -19  -9  -1    0.45    0.29
  19   9   1   -0.20    0.27
  16 -10  -1    1.10    0.36
  15 -10  -1    4.33    0.53
 -15  10   1    4.89    0.56
 -15  10   1    4.96    0.53
  14 -10  -1   20.21    0.96
 -14  10   1   22.70    0.97
 -14  10   1   20.49    0.89
 -14  10   1   20.53    0.76
  13 -10  -1   -0.21    0.19
 -13  10   1    0.02    0.21
 -13  10   1   -0.03    0.15
 -13  10   1    0.20    0.22
  12 -10  -1    1.46    0.32
 -12  10   1    0.57    0.24
 -12  10   1    1.14    0.27
 -12  10   1    1.38    0.24
  11 -10  -1    2.44    0.35
 -11  10   1    2.90    0.36
 -11  10   1    3.73    0.34
 -11  10   1    3.41    0.40
  10 -10  -1    0.01    0.17
 -10  10   1   -0.06    0.15
 -10  10   1    0.04    0.17
 -10  10   1    0.27    0.15
   9 -10  -1    1.27    0.26
  -9  10   1    1.04    0.20
  -9  10   1    1.61    0.26
  -9  10   1    0.86    0.21
   8 -10  -1    4.35    0.38
  -8  10   1    5.02    0.39
  -8  10   1    4.44    0.35
  -8  10   1    4.86    0.35
   7 -10  -1   15.06    0.63
  -7  10   1   16.28    0.55
  -7  10   1   14.74    0.58
  -7  10   1   15.43    0.62
  -7  10   1   15.65    0.59
   6 -10  -1   16.65    0.64
   6 -10  -1   15.65    0.60
   6 -10  -1   15.80    0.58
  -6  10   1   15.66    0.58
  -6  10   1   15.87    0.55
  -6  10   1   16.27    0.62
  -6  10   1   15.67    0.57
   5 -10  -1    9.82    0.44
   5 -10  -1   10.43    0.46
   5 -10  -1   10.71    0.48
  -5  10   1   10.27    0.45
  -5  10   1   10.61    0.46
  -5  10   1   10.10    0.43
  -5  10   1   10.78    0.42
   4 -10  -1   -0.01    0.10
   4 -10  -1    0.11    0.11
  -4  10   1    0.06    0.09
  -4  10   1    0.03    0.11
  -4  10   1   -0.04    0.09
  -4  10   1   -0.01    0.09
   3 -10  -1    1.48    0.12
   3 -10  -1    1.61    0.19
   3 -10  -1    1.57    0.13
  -3  10   1    1.05    0.18
  -3  10   1    1.80    0.20
  -3  10   1    1.62    0.20
  -3  10   1    1.06    0.15
  -3  10   1    1.34    0.15
   2 -10  -1  164.01    3.25
   2 -10  -1  164.14    3.27
   2 -10  -1  169.04    3.14
   2 -10  -1  168.71    3.13
  -2  10   1  169.38    3.15
  -2  10   1  161.22    3.26
  -2  10   1  160.82    3.28
  -2  10   1  167.76    3.29
  -2  10   1  160.61    3.20
  -2  10   1  167.50    3.18
   1 -10  -1   16.22    0.51
   1 -10  -1   16.65    0.45
   1 -10  -1   16.92    0.54
   1 -10  -1   17.58    0.47
  -1  10   1   17.12    0.54
  -1  10   1   17.22    0.55
  -1  10   1   16.80    0.48
  -1  10   1   16.25    0.50
   0 -10  -1  222.76    4.19
   0 -10  -1  220.68    4.28
   0 -10  -1  225.81    4.20
   0 -10  -1  227.92    4.24
   0  10   1  220.92    4.22
   0  10   1  220.79    4.25
   0  10   1  224.00    4.29
   0  10   1  219.09    4.27
   0  10   1  222.66    4.29
  -1 -10  -1    0.47    0.10
  -1 -10  -1    0.21    0.09
  -1 -10  -1    0.56    0.12
  -1 -10  -1    0.33    0.09
   1  10   1    0.51    0.12
   1  10   1    0.49    0.11
   1  10   1    0.39    0.11
   1  10   1    0.28    0.11
   1  10   1    0.40    0.11
  -2 -10  -1   29.31    0.71
  -2 -10  -1   28.80    0.72
  -2 -10  -1   29.17    0.73
  -2 -10  -1   28.28    0.73
   2  10   1   28.35    0.74
   2  10   1   27.01    0.72
   2  10   1   28.41    0.77
   2  10   1   27.81    0.75
   2  10   1   28.43    0.74
  -3 -10  -1   83.53    1.69
  -3 -10  -1   81.10    1.77
  -3 -10  -1   83.98    1.74
  -3 -10  -1   82.33    1.72
  -3 -10  -1   81.38    1.71
   3  10   1   79.95    1.76
   3  10   1   82.67    1.75
   3  10   1   83.05    1.77
   3  10   1   82.61    1.71
   3  10   1   83.69    1.72
  -4 -10  -1   28.31    0.76
  -4 -10  -1   28.21    0.72
  -4 -10  -1   29.00    0.77
  -4 -10  -1   29.37    0.80
  -4 -10  -1   29.74    0.72
   4  10   1   28.75    0.79
   4  10   1   29.66    0.73
   4  10   1   30.20    0.74
   4  10   1   28.06    0.79
  -5 -10  -1   69.57    1.47
  -5 -10  -1   70.66    1.55
  -5 -10  -1   68.93    1.57
  -5 -10  -1   67.32    1.46
   5  10   1   72.29    1.56
   5  10   1   71.61    1.48
   5  10   1   68.87    1.56
   5  10   1   69.90    1.58
  -6 -10  -1   63.06    1.48
  -6 -10  -1   62.54    1.37
  -6 -10  -1   61.50    1.33
  -6 -10  -1   64.29    1.46
  -6 -10  -1   63.93    1.45
   6  10   1   63.96    1.29
   6  10   1   64.45    1.36
   6  10   1   63.67    1.48
   6  10   1   61.23    1.46
   6  10   1   65.18    1.45
  -7 -10  -1    0.02    0.07
  -7 -10  -1   -0.04    0.09
  -7 -10  -1   -0.14    0.10
  -7 -10  -1   -0.04    0.11
  -7 -10  -1    0.12    0.12
   7  10   1    0.09    0.08
   7  10   1    0.02    0.12
   7  10   1   -0.02    0.11
   7  10   1   -0.02    0.07
  -8 -10  -1   64.48    1.32
  -8 -10  -1   64.57    1.52
  -8 -10  -1   63.63    1.50
  -8 -10  -1   63.00    1.54
  -8 -10  -1   64.23    1.45
   8  10   1   65.43    1.54
   8  10   1   65.90    1.55
  -9 -10  -1   17.28    0.62
  -9 -10  -1   15.41    0.61
  -9 -10  -1   16.44    0.64
  -9 -10  -1   17.17    0.58
   9  10   1   16.35    0.63
   9  10   1   16.00    0.63
 -10 -10  -1   37.50    1.00
 -10 -10  -1   36.85    1.07
 -10 -10  -1   36.77    1.04
 -10 -10  -1   34.31    1.03
  10  10   1   35.91    1.05
  10  10   1   36.79    1.07
 -11 -10  -1    0.71    0.20
 -11 -10  -1    0.47    0.15
 -11 -10  -1    0.60    0.19
 -11 -10  -1    0.40    0.17
  11  10   1    0.61    0.19
  11  10   1    0.72    0.22
 -12 -10  -1    6.09    0.41
 -12 -10  -1    6.34    0.43
 -12 -10  -1    5.27    0.41
 -12 -10  -1    5.13    0.40
  12  10   1    5.17    0.43
  12  10   1    5.75    0.43
 -13 -10  -1    1.25    0.27
 -13 -10  -1    0.55    0.21
 -13 -10  -1    0.60    0.20
 -13 -10  -1    0.73    0.21
  13  10   1    0.48    0.20
  13  10   1    1.05    0.25
 -14 -10  -1    0.13    0.18
 -14 -10  -1    0.19    0.17
 -14 -10  -1    0.07    0.16
 -14 -10  -1    0.09    0.16
  14  10   1    0.29    0.19
  14  10   1    0.47    0.22
 -15 -10  -1    7.05    0.49
 -15 -10  -1    6.14    0.51
 -15 -10  -1    6.03    0.46
 -15 -10  -1    6.44    0.49
  15  10   1    6.75    0.54
  15  10   1    6.42    0.49
 -16 -10  -1    2.42    0.36
 -16 -10  -1    2.73    0.39
 -16 -10  -1    2.59    0.39
 -16 -10  -1    3.23    0.41
  16  10   1    2.45    0.40
 -17 -10  -1    9.62    0.65
 -17 -10  -1    8.87    0.62
 -17 -10  -1    9.59    0.65
 -17 -10  -1    9.87    0.61
  17  10   1    9.40    0.68
 -18 -10  -1    1.46    0.36
  18  10   1    1.44    0.36
 -19 -10  -1    0.86    0.30
  19  10   1    0.69    0.32
  15 -11  -1    3.79    0.52
 -15  11   1    3.24    0.47
 -15  11   1    3.52    0.47
  14 -11  -1    0.62    0.30
 -14  11   1    0.37    0.20
 -14  11   1    0.36    0.25
 -14  11   1    0.62    0.25
  13 -11  -1   16.92    0.87
 -13  11   1   18.51    0.85
 -13  11   1   17.77    0.83
 -13  11   1   17.48    0.71
  12 -11  -1    3.86    0.47
 -12  11   1    3.89    0.44
 -12  11   1    3.46    0.42
 -12  11   1    4.35    0.39
  11 -11  -1    6.44    0.53
 -11  11   1    6.45    0.44
 -11  11   1    6.22    0.47
 -11  11   1    5.43    0.47
  10 -11  -1    1.98    0.34
 -10  11   1    1.46    0.27
 -10  11   1    1.91    0.27
 -10  11   1    1.53    0.28
   9 -11  -1    0.93    0.23
  -9  11   1    1.59    0.27
  -9  11   1    1.54    0.24
  -9  11   1    1.70    0.28
   8 -11  -1   18.58    0.76
  -8  11   1   20.00    0.75
  -8  11   1   19.51    0.71
  -8  11   1   18.96    0.71
   7 -11  -1   10.04    0.54
  -7  11   1    9.64    0.48
  -7  11   1   10.28    0.45
  -7  11   1   10.33    0.48
  -7  11   1   10.11    0.51
   6 -11  -1    8.68    0.47
   6 -11  -1    7.68    0.42
   6 -11  -1    7.66    0.43
  -6  11   1    7.96    0.39
  -6  11   1    7.82    0.42
  -6  11   1    7.53    0.40
  -6  11   1    7.61    0.44
   5 -11  -1    3.27    0.27
   5 -11  -1    2.65    0.27
   5 -11  -1    2.77    0.29
  -5  11   1    3.57    0.33
  -5  11   1    3.35    0.26
  -5  11   1    3.82    0.28
  -5  11   1    3.40    0.30
   4 -11  -1    2.35    0.25
   4 -11  -1    2.47    0.25
  -4  11   1    2.31    0.21
  -4  11   1    2.13    0.19
  -4  11   1    2.53    0.24
  -4  11   1    1.80    0.21
  -4  11   1    2.03    0.24
   3 -11  -1    3.38    0.25
   3 -11  -1    3.62    0.23
   3 -11  -1    3.87    0.28
   3 -11  -1    3.57    0.19
  -3  11   1    3.73    0.27
  -3  11   1    3.64    0.23
  -3  11   1    3.71    0.28
  -3  11   1    3.77    0.29
  -3  11   1    3.00    0.22
   2 -11  -1    0.36    0.09
   2 -11  -1    0.57    0.10
   2 -11  -1    0.34    0.12
  -2  11   1    0.18    0.12
  -2  11   1    0.45    0.11
  -2  11   1    0.30    0.12
  -2  11   1    0.24    0.12
  -2  11   1    0.33    0.11
   1 -11  -1   12.35    0.44
   1 -11  -1   12.43    0.47
   1 -11  -1   13.13    0.40
   1 -11  -1   13.04    0.40
  -1  11   1   13.26    0.48
  -1  11   1   13.01    0.41
  -1  11   1   12.70    0.38
  -1  11   1   12.75    0.48
  -1  11   1   12.65    0.44
  -1  11   1   12.03    0.47
   0 -11  -1    3.59    0.26
   0 -11  -1    3.92    0.22
   0 -11  -1    3.77    0.21
   0 -11  -1    3.45    0.23
   0  11   1    3.58    0.26
   0  11   1    3.37    0.25
   0  11   1    3.14    0.23
   0  11   1    3.10    0.21
  -1 -11  -1   71.27    1.49
  -1 -11  -1   69.07    1.47
  -1 -11  -1   70.05    1.53
  -1 -11  -1   69.60    1.48
   1  11   1   68.03    1.49
   1  11   1   71.06    1.54
   1  11   1   68.84    1.55
   1  11   1   68.54    1.53
   1  11   1   69.57    1.53
  -2 -11  -1   15.16    0.48
  -2 -11  -1   14.41    0.49
  -2 -11  -1   14.70    0.46
  -2 -11  -1   15.11    0.48
   2  11   1   14.64    0.51
   2  11   1   14.82    0.50
   2  11   1   15.63    0.50
   2  11   1   15.60    0.50
   2  11   1   15.15    0.53
  -3 -11  -1    0.40    0.11
  -3 -11  -1    0.10    0.10
  -3 -11  -1    0.19    0.10
  -3 -11  -1    0.34    0.10
   3  11   1    0.25    0.10
   3  11   1    0.43    0.08
   3  11   1    0.34    0.13
   3  11   1    0.06    0.10
   3  11   1    0.36    0.11
  -4 -11  -1   79.96    1.72
  -4 -11  -1   77.72    1.68
  -4 -11  -1   81.59    1.78
  -4 -11  -1   79.97    1.73
  -4 -11  -1   80.18    1.66
   4  11   1   79.90    1.69
   4  11   1   80.27    1.76
   4  11   1   77.54    1.76
   4  11   1   83.41    1.70
  -5 -11  -1    0.14    0.09
  -5 -11  -1    0.11    0.11
  -5 -11  -1    0.07    0.10
  -5 -11  -1    0.11    0.08
  -5 -11  -1    0.12    0.10
   5  11   1    0.12    0.10
   5  11   1   -0.03    0.10
   5  11   1    0.10    0.09
   5  11   1    0.11    0.08
  -6 -11  -1   25.53    0.66
  -6 -11  -1   25.48    0.78
  -6 -11  -1   24.71    0.75
  -6 -11  -1   25.52    0.69
   6  11   1   25.30    0.78
   6  11   1   24.81    0.75
   6  11   1   26.32    0.78
   6  11   1   25.41    0.68
  -7 -11  -1    9.77    0.35
  -7 -11  -1    9.81    0.39
  -7 -11  -1    9.57    0.44
  -7 -11  -1   11.05    0.48
  -7 -11  -1   11.31    0.46
   7  11   1   10.91    0.48
   7  11   1   10.45    0.39
   7  11   1   10.19    0.48
  -8 -11  -1    0.17    0.08
  -8 -11  -1   -0.03    0.09
  -8 -11  -1    0.26    0.13
  -8 -11  -1    0.01    0.12
  -8 -11  -1    0.06    0.12
   8  11   1    0.18    0.14
   8  11   1    0.02    0.12
   8  11   1    0.01    0.09
  -9 -11  -1   33.78    0.98
  -9 -11  -1   32.55    1.00
  -9 -11  -1   34.08    0.97
  -9 -11  -1   31.88    0.89
   9  11   1   33.34    1.00
   9  11   1   34.34    1.00
 -10 -11  -1   18.06    0.70
 -10 -11  -1   17.02    0.67
 -10 -11  -1   17.11    0.66
 -10 -11  -1   17.03    0.60
  10  11   1   17.36    0.69
  10  11   1   18.23    0.71
 -11 -11  -1   22.49    0.80
 -11 -11  -1   23.09    0.80
 -11 -11  -1   23.29    0.76
 -11 -11  -1   22.57    0.83
  11  11   1   22.82    0.83
  11  11   1   23.61    0.85
 -12 -11  -1    1.71    0.30
 -12 -11  -1    2.12    0.27
 -12 -11  -1    1.60    0.27
 -12 -11  -1    1.84    0.28
  12  11   1    1.22    0.26
  12  11   1    1.35    0.26
 -13 -11  -1    5.69    0.45
 -13 -11  -1    6.06    0.44
 -13 -11  -1    5.92    0.41
 -13 -11  -1    5.76    0.47
  13  11   1    5.46    0.45
  13  11   1    5.21    0.45
 -14 -11  -1    8.79    0.55
 -14 -11  -1    8.33    0.50
 -14 -11  -1    9.36    0.55
 -14 -11  -1    8.35    0.56
  14  11   1    8.01    0.54
  14  11   1    8.03    0.56
 -15 -11  -1    1.02    0.26
 -15 -11  -1    0.97    0.26
 -15 -11  -1    0.45    0.24
 -15 -11  -1    0.76    0.24
  15  11   1    0.71    0.27
  15  11   1    0.62    0.25
 -16 -11  -1    6.51    0.52
 -16 -11  -1    5.80    0.53
 -16 -11  -1    6.96    0.63
 -16 -11  -1    6.06    0.50
 -16 -11  -1    7.66    0.57
  16  11   1    5.57    0.49
  16  11   1    6.15    0.60
 -17 -11  -1    4.74    0.54
 -17 -11  -1    4.01    0.45
  17  11   1    4.46    0.53
 -18 -11  -1    7.48    0.65
 -18 -11  -1    8.92    0.62
  18  11   1    6.87    0.66
  15 -12  -1    5.90    0.64
 -15  12   1    5.75    0.59
  14 -12  -1    0.36    0.26
 -14  12   1    0.37    0.26
 -14  12   1    0.56    0.21
 -14  12   1    0.28    0.26
  13 -12  -1    6.14    0.61
 -13  12   1    5.58    0.55
 -13  12   1    6.03    0.45
 -13  12   1    6.01    0.56
  12 -12  -1    1.52    0.36
 -12  12   1    1.15    0.28
 -12  12   1    1.45    0.32
 -12  12   1    1.39    0.26
  11 -12  -1    2.35    0.38
 -11  12   1    2.57    0.36
 -11  12   1    3.09    0.36
 -11  12   1    3.27    0.41
  10 -12  -1    7.21    0.54
 -10  12   1    7.82    0.53
 -10  12   1    8.01    0.49
 -10  12   1    7.82    0.51
   9 -12  -1   16.65    0.76
  -9  12   1   16.38    0.68
  -9  12   1   16.94    0.73
  -9  12   1   16.67    0.70
   8 -12  -1    1.41    0.27
  -8  12   1    1.51    0.25
  -8  12   1    1.54    0.28
  -8  12   1    1.45    0.24
   7 -12  -1   18.26    0.75
  -7  12   1   19.76    0.68
  -7  12   1   21.35    0.73
  -7  12   1   19.37    0.76
  -7  12   1   19.94    0.73
   6 -12  -1    2.28    0.27
   6 -12  -1    2.58    0.29
   6 -12  -1    2.47    0.31
  -6  12   1    2.85    0.28
  -6  12   1    2.55    0.31
  -6  12   1    2.87    0.29
  -6  12   1    1.94    0.26
   5 -12  -1    2.93    0.30
   5 -12  -1    2.38    0.28
   5 -12  -1    2.86    0.29
  -5  12   1    2.69    0.25
  -5  12   1    3.23    0.33
  -5  12   1    3.15    0.31
  -5  12   1    3.60    0.29
   4 -12  -1    2.07    0.24
   4 -12  -1    2.21    0.25
  -4  12   1    2.36    0.22
  -4  12   1    2.36    0.27
  -4  12   1    2.55    0.26
  -4  12   1    2.21    0.21
  -4  12   1    2.17    0.24
   3 -12  -1    0.43    0.14
   3 -12  -1    0.46    0.14
  -3  12   1    0.25    0.10
  -3  12   1    0.41    0.15
  -3  12   1    0.27    0.11
  -3  12   1    0.28    0.15
  -3  12   1    0.29    0.13
   2 -12  -1   19.74    0.54
   2 -12  -1   19.42    0.53
   2 -12  -1   19.12    0.61
  -2  12   1   19.13    0.65
  -2  12   1   18.91    0.58
  -2  12   1   19.78    0.64
  -2  12   1   19.74    0.65
  -2  12   1   19.21    0.54
   1 -12  -1   11.98    0.44
   1 -12  -1   11.59    0.40
   1 -12  -1   11.74    0.39
   1 -12  -1   12.25    0.48
  -1  12   1   11.52    0.47
  -1  12   1   11.87    0.37
  -1  12   1   12.30    0.48
  -1  12   1   11.57    0.43
  -1  12   1   12.55    0.48
   0 -12  -1   15.74    0.48
   0 -12  -1   15.30    0.50
   0 -12  -1   14.67    0.53
   0 -12  -1   15.37    0.47
   0  12   1   15.33    0.41
   0  12   1   14.09    0.50
   0  12   1   15.56    0.55
   0  12   1   15.09    0.54
   0  12   1   14.52    0.54
  -1 -12  -1   23.87    0.71
  -1 -12  -1   24.70    0.67
  -1 -12  -1   24.45    0.67
  -1 -12  -1   24.41    0.66
   1  12   1   24.25    0.71
   1  12   1   25.11    0.74
   1  12   1   24.34    0.71
   1  12   1   24.62    0.72
  -2 -12  -1    6.98    0.33
  -2 -12  -1    7.18    0.33
  -2 -12  -1    7.53    0.32
  -2 -12  -1    7.19    0.34
   2  12   1    7.00    0.34
   2  12   1    7.11    0.34
   2  12   1    6.71    0.35
   2  12   1    7.42    0.38
  -3 -12  -1   31.77    0.82
  -3 -12  -1   31.08    0.82
  -3 -12  -1   30.88    0.78
  -3 -12  -1   30.73    0.82
   3  12   1   29.22    0.85
   3  12   1   29.83    0.82
   3  12   1   31.41    0.71
   3  12   1   32.03    0.82
   3  12   1   30.26    0.86
  -4 -12  -1    8.86    0.41
  -4 -12  -1    8.65    0.38
  -4 -12  -1    8.15    0.38
  -4 -12  -1    8.69    0.34
  -4 -12  -1    8.19    0.36
   4  12   1    8.41    0.41
   4  12   1    8.00    0.40
   4  12   1    7.91    0.35
   4  12   1    8.93    0.37
  -5 -12  -1    3.73    0.29
  -5 -12  -1    3.66    0.24
  -5 -12  -1    4.33    0.28
  -5 -12  -1    3.78    0.28
  -5 -12  -1    3.83    0.24
   5  12   1    4.12    0.31
   5  12   1    4.31    0.26
   5  12   1    4.47    0.30
  -6 -12  -1   24.49    0.67
  -6 -12  -1   23.71    0.75
  -6 -12  -1   24.30    0.66
  -6 -12  -1   24.54    0.74
   6  12   1   24.37    0.78
   6  12   1   24.74    0.69
   6  12   1   24.70    0.76
  -7 -12  -1    2.86    0.30
  -7 -12  -1    2.48    0.26
  -7 -12  -1    2.69    0.20
  -7 -12  -1    2.51    0.24
  -7 -12  -1    2.34    0.22
   7  12   1    2.00    0.25
   7  12   1    2.47    0.26
   7  12   1    2.52    0.21
   7  12   1    1.71    0.23
  -8 -12  -1    6.04    0.38
  -8 -12  -1    6.48    0.33
  -8 -12  -1    6.54    0.39
  -8 -12  -1    6.97    0.42
   8  12   1    6.70    0.41
   8  12   1    6.33    0.41
   8  12   1    6.48    0.32
  -9 -12  -1    0.14    0.14
  -9 -12  -1    0.05    0.08
  -9 -12  -1   -0.22    0.13
  -9 -12  -1    0.07    0.14
  -9 -12  -1   -0.01    0.10
   9  12   1    0.11    0.15
   9  12   1   -0.07    0.13
 -10 -12  -1   17.83    0.68
 -10 -12  -1   18.03    0.70
 -10 -12  -1   18.04    0.63
 -10 -12  -1   17.94    0.51
 -10 -12  -1   18.00    0.72
  10  12   1   19.05    0.74
  10  12   1   17.86    0.72
 -11 -12  -1    3.67    0.36
 -11 -12  -1    3.66    0.32
 -11 -12  -1    2.82    0.32
 -11 -12  -1    3.73    0.40
  11  12   1    3.90    0.40
  11  12   1    3.56    0.39
 -12 -12  -1   20.82    0.79
 -12 -12  -1   20.71    0.84
 -12 -12  -1   20.32    0.73
 -12 -12  -1   19.23    0.77
  12  12   1   20.54    0.83
  12  12   1   21.70    0.83
 -13 -12  -1    5.44    0.45
 -13 -12  -1    5.03    0.40
 -13 -12  -1    4.32    0.44
 -13 -12  -1    4.24    0.41
  13  12   1    5.22    0.45
  13  12   1    4.53    0.46
 -14 -12  -1    2.51    0.36
 -14 -12  -1    2.91    0.40
 -14 -12  -1    2.84    0.36
 -14 -12  -1    3.36    0.38
 -14 -12  -1    3.81    0.42
  14  12   1    2.69    0.38
  14  12   1    3.27    0.40
 -15 -12  -1   11.71    0.69
 -15 -12  -1   12.47    0.65
 -15 -12  -1   13.07    0.68
 -15 -12  -1   12.97    0.67
  15  12   1   11.55    0.70
  15  12   1   12.20    0.67
 -16 -12  -1    0.90    0.28
 -16 -12  -1    0.68    0.27
 -16 -12  -1    0.52    0.25
 -16 -12  -1    0.68    0.25
  16  12   1    0.52    0.25
  16  12   1    0.41    0.26
 -17 -12  -1   -0.24    0.19
 -17 -12  -1    0.08    0.21
  17  12   1   -0.07    0.24
 -18 -12  -1    0.41    0.26
 -18 -12  -1    0.87    0.32
  18  12   1    0.35    0.29
  14 -13  -1    4.58    0.55
 -14  13   1    5.26    0.55
 -14  13   1    4.04    0.52
 -14  13   1    4.98    0.46
  13 -13  -1   -0.24    0.21
 -13  13   1    0.01    0.17
 -13  13   1   -0.07    0.24
 -13  13   1    0.38    0.24
  12 -13  -1   17.35    0.87
 -12  13   1   19.22    0.79
 -12  13   1   16.70    0.82
 -12  13   1   16.32    0.80
  11 -13  -1    1.21    0.30
 -11  13   1    0.95    0.25
 -11  13   1    0.62    0.24
 -11  13   1    1.55    0.31
  10 -13  -1    7.51    0.56
 -10  13   1    9.51    0.58
 -10  13   1    7.59    0.51
 -10  13   1    7.89    0.51
   9 -13  -1    3.16    0.41
  -9  13   1    2.59    0.36
  -9  13   1    2.81    0.34
  -9  13   1    2.38    0.32
   8 -13  -1   11.37    0.63
  -8  13   1   12.41    0.58
  -8  13   1   11.67    0.61
  -8  13   1   11.36    0.57
   7 -13  -1    0.63    0.21
  -7  13   1    0.63    0.20
  -7  13   1    0.69    0.21
  -7  13   1    0.64    0.21
  -7  13   1    0.58    0.18
   6 -13  -1    0.36    0.18
   6 -13  -1    0.35    0.20
   6 -13  -1    0.31    0.16
  -6  13   1    0.23    0.16
  -6  13   1    0.31    0.17
  -6  13   1    0.20    0.14
  -6  13   1    0.25    0.15
   5 -13  -1    0.44    0.17
   5 -13  -1    0.46    0.19
   5 -13  -1    0.39    0.16
  -5  13   1    0.55    0.15
  -5  13   1    0.53    0.16
  -5  13   1    0.34    0.15
  -5  13   1    0.54    0.19
   4 -13  -1   10.03    0.48
   4 -13  -1    9.88    0.48
  -4  13   1   10.78    0.48
  -4  13   1    9.40    0.49
  -4  13   1    9.46    0.49
  -4  13   1   10.28    0.42
   3 -13  -1   17.17    0.61
   3 -13  -1   18.11    0.65
  -3  13   1   17.55    0.65
  -3  13   1   17.70    0.56
  -3  13   1   18.33    0.66
  -3  13   1   17.57    0.62
  -3  13   1   17.14    0.55
   2 -13  -1    3.42    0.22
   2 -13  -1    3.37    0.29
   2 -13  -1    3.27    0.26
  -2  13   1    3.24    0.28
  -2  13   1    2.97    0.28
  -2  13   1    3.66    0.30
  -2  13   1    3.43    0.22
  -2  13   1    3.48    0.25
   1 -13  -1    7.46    0.31
   1 -13  -1    6.90    0.35
   1 -13  -1    6.91    0.31
  -1  13   1    7.16    0.39
  -1  13   1    7.46    0.39
  -1  13   1    6.88    0.35
  -1  13   1    7.05    0.39
   0 -13  -1    7.58    0.33
   0 -13  -1    7.85    0.33
   0 -13  -1    8.06    0.36
   0 -13  -1    8.45    0.40
   0  13   1    7.82    0.40
   0  13   1    8.05    0.40
   0  13   1    8.43    0.40
   0  13   1    8.73    0.39
  -1 -13  -1    1.71    0.19
  -1 -13  -1    2.08    0.20
  -1 -13  -1    1.63    0.18
  -1 -13  -1    1.49    0.19
   1  13   1    1.39    0.19
   1  13   1    1.57    0.20
   1  13   1    1.19    0.20
   1  13   1    1.64    0.21
  -2 -13  -1    0.33    0.11
  -2 -13  -1    0.26    0.12
  -2 -13  -1    0.20    0.11
  -2 -13  -1    0.28    0.11
   2  13   1    0.42    0.14
   2  13   1    0.41    0.15
   2  13   1    0.26    0.13
   2  13   1    0.25    0.12
  -3 -13  -1    8.34    0.35
  -3 -13  -1    8.42    0.39
  -3 -13  -1    8.59    0.39
  -3 -13  -1    9.13    0.39
   3  13   1    9.15    0.40
   3  13   1    8.19    0.42
   3  13   1    8.18    0.38
   3  13   1    9.16    0.43
  -4 -13  -1   37.68    0.94
  -4 -13  -1   37.23    0.97
  -4 -13  -1   37.51    1.01
  -4 -13  -1   40.83    1.01
   4  13   1   40.74    1.07
   4  13   1   39.11    0.99
   4  13   1   37.42    1.04
   4  13   1   39.93    0.99
  -5 -13  -1   17.42    0.54
  -5 -13  -1   17.56    0.56
  -5 -13  -1   18.22    0.65
  -5 -13  -1   18.64    0.62
  -5 -13  -1   16.81    0.61
   5  13   1   17.93    0.65
   5  13   1   17.69    0.57
   5  13   1   16.92    0.62
  -6 -13  -1    0.40    0.12
  -6 -13  -1    0.28    0.10
  -6 -13  -1    0.51    0.16
  -6 -13  -1    0.36    0.15
  -6 -13  -1    0.71    0.17
   6  13   1    0.11    0.13
   6  13   1    0.41    0.13
   6  13   1    0.54    0.16
  -7 -13  -1    0.50    0.16
  -7 -13  -1    0.28    0.11
  -7 -13  -1    0.43    0.13
  -7 -13  -1    0.62    0.17
  -7 -13  -1    0.69    0.17
   7  13   1    0.90    0.21
   7  13   1    0.63    0.17
   7  13   1    0.67    0.14
  -8 -13  -1    0.07    0.13
  -8 -13  -1    0.37    0.13
  -8 -13  -1    0.20    0.14
  -8 -13  -1    0.11    0.14
   8  13   1    0.16    0.11
   8  13   1    0.03    0.14
   8  13   1   -0.02    0.13
  -9 -13  -1    6.72    0.42
  -9 -13  -1    6.97    0.45
  -9 -13  -1    7.24    0.43
  -9 -13  -1    6.99    0.31
  -9 -13  -1    7.26    0.43
  -9 -13  -1    7.40    0.38
   9  13   1    7.45    0.46
   9  13   1    6.80    0.45
 -10 -13  -1   18.02    0.69
 -10 -13  -1   16.70    0.72
 -10 -13  -1   17.60    0.70
 -10 -13  -1   16.96    0.68
 -10 -13  -1   17.42    0.62
 -10 -13  -1   17.02    0.49
  10  13   1   17.39    0.73
  10  13   1   18.07    0.74
 -11 -13  -1   24.98    0.88
 -11 -13  -1   25.02    0.87
 -11 -13  -1   24.15    0.88
 -11 -13  -1   26.44    0.94
 -11 -13  -1   25.91    0.82
  11  13   1   26.05    0.93
  11  13   1   25.11    0.91
 -12 -13  -1   22.59    0.88
 -12 -13  -1   21.07    0.82
 -12 -13  -1   23.24    0.85
 -12 -13  -1   21.70    0.82
  12  13   1   21.07    0.85
  12  13   1   21.45    0.86
 -13 -13  -1    4.16    0.44
 -13 -13  -1    3.37    0.38
 -13 -13  -1    4.37    0.43
 -13 -13  -1    3.85    0.41
  13  13   1    3.10    0.39
  13  13   1    4.16    0.44
 -14 -13  -1   19.15    0.80
 -14 -13  -1   18.27    0.84
 -14 -13  -1   18.74    0.80
 -14 -13  -1   18.52    0.80
  14  13   1   16.98    0.82
  14  13   1   19.33    0.84
 -15 -13  -1    1.06    0.28
 -15 -13  -1    0.78    0.26
 -15 -13  -1    0.59    0.26
 -15 -13  -1    0.77    0.25
  15  13   1    0.16    0.23
  15  13   1    1.30    0.30
 -16 -13  -1    6.43    0.60
 -16 -13  -1    5.22    0.50
  16  13   1    4.77    0.51
  16  13   1    5.64    0.59
 -17 -13  -1    3.62    0.44
 -17 -13  -1    3.26    0.47
  17  13   1    2.37    0.46
  17  13   1    2.77    0.43
 -18 -13  -1   -0.35    0.19
 -18 -13  -1    0.07    0.25
  18  13   1    0.07    0.28
  14 -14  -1    0.01    0.25
 -14  14   1   -0.11    0.25
 -14  14   1   -0.06    0.18
 -14  14   1   -0.04    0.27
  13 -14  -1    3.77    0.51
 -13  14   1    4.08    0.43
 -13  14   1    4.66    0.53
 -13  14   1    5.50    0.56
  12 -14  -1    4.72    0.54
 -12  14   1    6.89    0.59
 -12  14   1    4.89    0.51
 -12  14   1    6.77    0.52
  11 -14  -1    0.23    0.23
 -11  14   1    1.24    0.28
 -11  14   1    0.89    0.25
 -11  14   1    0.48    0.25
  10 -14  -1    0.53    0.25
 -10  14   1    0.44    0.23
 -10  14   1    0.40    0.20
 -10  14   1    0.68    0.23
   9 -14  -1    9.68    0.62
  -9  14   1   11.94    0.64
  -9  14   1    9.72    0.56
  -9  14   1   10.31    0.58
   8 -14  -1    4.67    0.47
  -8  14   1    6.17    0.43
  -8  14   1    5.50    0.44
  -8  14   1    5.69    0.47
   7 -14  -1    0.27    0.18
  -7  14   1   -0.02    0.15
  -7  14   1   -0.05    0.14
  -7  14   1    0.09    0.17
   6 -14  -1    6.70    0.49
   6 -14  -1    7.84    0.47
   6 -14  -1    8.13    0.48
  -6  14   1    7.86    0.42
  -6  14   1    7.01    0.42
  -6  14   1    6.64    0.46
  -6  14   1    6.96    0.45
   5 -14  -1    0.14    0.14
   5 -14  -1    0.03    0.16
   5 -14  -1    0.32    0.16
  -5  14   1    0.29    0.16
  -5  14   1    0.24    0.18
  -5  14   1    0.29    0.14
  -5  14   1    0.23    0.15
   4 -14  -1    5.55    0.39
   4 -14  -1    6.29    0.39
  -4  14   1    6.04    0.41
  -4  14   1    6.30    0.42
  -4  14   1    6.23    0.39
  -4  14   1    5.99    0.33
   3 -14  -1    9.72    0.47
   3 -14  -1   10.22    0.50
  -3  14   1   10.65    0.51
  -3  14   1   10.20    0.52
  -3  14   1   10.37    0.49
  -3  14   1   10.36    0.44
   2 -14  -1    2.25    0.25
   2 -14  -1    2.01    0.25
  -2  14   1    2.37    0.28
  -2  14   1    2.16    0.26
  -2  14   1    1.91    0.22
  -2  14   1    1.95    0.25
   1 -14  -1    0.68    0.13
   1 -14  -1    0.53    0.13
   1 -14  -1    0.66    0.17
   1 -14  -1    0.64    0.15
  -1  14   1    0.79    0.19
  -1  14   1    0.42    0.14
  -1  14   1    0.57    0.16
  -1  14   1    0.77    0.18
   0 -14  -1   11.02    0.43
   0 -14  -1   10.65    0.41
   0 -14  -1   10.64    0.40
   0  14   1    9.82    0.47
   0  14   1   10.05    0.47
   0  14   1   10.42    0.47
   0  14   1    9.59    0.44
  -1 -14  -1   18.74    0.59
  -1 -14  -1   18.23    0.58
  -1 -14  -1   18.42    0.57
   1  14   1   17.58    0.62
   1  14   1   18.26    0.64
   1  14   1   17.25    0.62
   1  14   1   17.72    0.64
  -2 -14  -1    3.37    0.27
  -2 -14  -1    3.05    0.25
  -2 -14  -1    3.14    0.25
  -2 -14  -1    2.78    0.23
   2  14   1    2.71    0.27
   2  14   1    2.79    0.28
   2  14   1    3.13    0.30
   2  14   1    2.78    0.27
  -3 -14  -1   23.81    0.69
  -3 -14  -1   24.87    0.74
  -3 -14  -1   24.05    0.72
  -3 -14  -1   24.98    0.74
   3  14   1   23.75    0.78
   3  14   1   25.43    0.75
   3  14   1   25.22    0.76
   3  14   1   24.71    0.79
  -4 -14  -1    1.33    0.20
  -4 -14  -1    1.23    0.18
  -4 -14  -1    1.83    0.20
  -4 -14  -1    1.91    0.23
   4  14   1    1.38    0.20
   4  14   1    1.69    0.24
   4  14   1    1.41    0.22
   4  14   1    1.56    0.20
  -5 -14  -1   11.50    0.44
  -5 -14  -1   12.12    0.50
  -5 -14  -1   12.25    0.52
  -5 -14  -1   12.11    0.47
   5  14   1   11.83    0.54
   5  14   1   12.12    0.53
   5  14   1   12.68    0.48
  -6 -14  -1   21.06    0.65
  -6 -14  -1   22.03    0.73
  -6 -14  -1   22.87    0.78
  -6 -14  -1   22.04    0.74
   6  14   1   22.51    0.68
   6  14   1   20.77    0.74
   6  14   1   21.51    0.77
  -7 -14  -1    4.36    0.28
  -7 -14  -1    4.44    0.36
  -7 -14  -1    3.83    0.33
  -7 -14  -1    4.64    0.34
   7  14   1    4.08    0.28
   7  14   1    4.55    0.37
   7  14   1    4.49    0.35
  -8 -14  -1    0.06    0.10
  -8 -14  -1    0.10    0.15
  -8 -14  -1   -0.05    0.12
  -8 -14  -1    0.02    0.13
  -8 -14  -1   -0.03    0.09
   8  14   1   -0.01    0.10
   8  14   1   -0.08    0.14
  -9 -14  -1    0.17    0.15
  -9 -14  -1    0.30    0.16
  -9 -14  -1    0.26    0.17
  -9 -14  -1    0.22    0.10
   9  14   1    0.26    0.17
   9  14   1    0.23    0.18
 -10 -14  -1   14.60    0.67
 -10 -14  -1   13.88    0.63
 -10 -14  -1   13.59    0.62
 -10 -14  -1   13.60    0.62
 -10 -14  -1   13.24    0.44
  10  14   1   13.86    0.65
  10  14   1   13.98    0.66
 -11 -14  -1    5.34    0.43
 -11 -14  -1    5.36    0.46
 -11 -14  -1    5.47    0.44
 -11 -14  -1    5.44    0.43
  11  14   1    4.89    0.47
  11  14   1    5.39    0.45
 -12 -14  -1    7.67    0.52
 -12 -14  -1    7.61    0.50
 -12 -14  -1    7.82    0.51
 -12 -14  -1    7.21    0.53
  12  14   1    7.42    0.53
  12  14   1    7.23    0.53
 -13 -14  -1   16.83    0.75
 -13 -14  -1   16.58    0.76
 -13 -14  -1   16.07    0.73
 -13 -14  -1   16.26    0.78
  13  14   1   15.66    0.76
  13  14   1   14.48    0.74
 -14 -14  -1    0.21    0.23
 -14 -14  -1   -0.16    0.17
 -14 -14  -1   -0.20    0.19
 -14 -14  -1    0.01    0.18
  14  14   1    0.30    0.23
  14  14   1    0.50    0.24
 -15 -14  -1   14.99    0.85
 -15 -14  -1   14.43    0.74
 -15 -14  -1   15.96    0.76
 -15 -14  -1   14.26    0.78
  15  14   1   13.66    0.78
  15  14   1   14.68    0.78
 -16 -14  -1    2.40    0.38
 -16 -14  -1    1.67    0.36
  16  14   1    2.31    0.42
  16  14   1    2.20    0.39
 -17 -14  -1    1.19    0.34
 -17 -14  -1    0.50    0.27
  17  14   1    0.42    0.30
  17  14   1    0.80    0.28
 -18 -14  -1    2.93    0.48
 -18 -14  -1    1.86    0.38
  18  14   1    1.90    0.41
  13 -15  -1   -0.15    0.24
 -13  15   1    0.07    0.25
 -13  15   1   -0.22    0.17
 -13  15   1   -0.30    0.23
  12 -15  -1    3.02    0.46
 -12  15   1    2.62    0.42
 -12  15   1    2.88    0.42
 -12  15   1    2.90    0.40
  11 -15  -1    4.75    0.55
 -11  15   1    4.18    0.45
 -11  15   1    4.48    0.51
 -11  15   1    3.71    0.45
  10 -15  -1    3.42    0.45
 -10  15   1    3.15    0.39
 -10  15   1    3.25    0.40
 -10  15   1    3.05    0.41
   9 -15  -1    4.43    0.48
  -9  15   1    5.67    0.50
  -9  15   1    5.52    0.47
  -9  15   1    5.36    0.44
   8 -15  -1   -0.09    0.19
  -8  15   1    0.00    0.16
  -8  15   1   -0.20    0.17
  -8  15   1   -0.07    0.17
   7 -15  -1   10.44    0.62
  -7  15   1   11.34    0.55
  -7  15   1   10.96    0.60
  -7  15   1   10.64    0.61
   6 -15  -1    0.83    0.25
   6 -15  -1    1.24    0.25
   6 -15  -1    1.09    0.24
  -6  15   1    1.28    0.25
  -6  15   1    1.40    0.28
  -6  15   1    1.31    0.23
  -6  15   1    1.32    0.26
   5 -15  -1   15.51    0.67
   5 -15  -1   16.26    0.72
   5 -15  -1   16.68    0.67
  -5  15   1   16.01    0.69
  -5  15   1   14.09    0.65
  -5  15   1   14.73    0.62
   4 -15  -1    3.39    0.33
   4 -15  -1    3.90    0.37
  -4  15   1    2.68    0.32
  -4  15   1    3.51    0.36
  -4  15   1    3.33    0.34
   3 -15  -1    8.15    0.44
   3 -15  -1    8.72    0.48
  -3  15   1    9.06    0.48
  -3  15   1    8.06    0.48
  -3  15   1    7.70    0.47
   2 -15  -1   29.56    0.87
   2 -15  -1   29.26    0.92
  -2  15   1   29.72    0.94
  -2  15   1   30.40    0.94
  -2  15   1   29.01    0.90
  -2  15   1   28.41    0.84
   1 -15  -1    0.30    0.15
   1 -15  -1    0.24    0.13
  -1  15   1    0.35    0.17
  -1  15   1    0.30    0.16
  -1  15   1    0.30    0.16
  -1  15   1    0.14    0.12
   0 -15  -1    4.18    0.34
   0 -15  -1    4.64    0.29
   0 -15  -1    4.54    0.28
   0 -15  -1    5.25    0.32
   0  15   1    4.46    0.35
   0  15   1    4.81    0.32
   0  15   1    4.57    0.36
   0  15   1    5.02    0.36
  -1 -15  -1   12.38    0.47
  -1 -15  -1   12.21    0.46
  -1 -15  -1   11.35    0.51
  -1 -15  -1   10.93    0.45
   1  15   1   11.40    0.51
   1  15   1   11.81    0.52
   1  15   1   11.87    0.51
   1  15   1   11.68    0.53
  -2 -15  -1   39.34    1.01
  -2 -15  -1   38.54    0.99
  -2 -15  -1   39.19    1.03
   2  15   1   40.99    1.08
   2  15   1   38.81    1.06
   2  15   1   38.81    1.10
   2  15   1   38.71    1.07
  -3 -15  -1    0.98    0.18
  -3 -15  -1    1.15    0.19
  -3 -15  -1    1.09    0.17
   3  15   1    1.11    0.21
   3  15   1    1.03    0.19
   3  15   1    0.87    0.18
   3  15   1    0.73    0.20
  -4 -15  -1    1.76    0.23
  -4 -15  -1    1.67    0.20
  -4 -15  -1    1.59    0.22
   4  15   1    1.58    0.24
[truncated: 5,601,002 more chars]
