# Supplementary material for: Carbonyl­bis­{6,6′-[(3,3′-di-tert-butyl-5,5′-dimeth­oxy-1,1′-biphenyl-2,2′-di­yl)bis(oxy)]bis­(dibenzo[d,f][1,3,2]-dioxaphosphepine)}hydridorhodium(I) toluene-d 8 2.25-solvate
Source: IUCrdata. 2023 Feb 14;8(Pt 2):x230083. doi: 10.1107/S2414314623000834 (PMC9993892; doi:10.1107/S2414314623000834)
Supplement: Supplementary file 2 [file x-08-x230083-Isup2.hkl]

data_I                                                                          
_shelx_title ' AX1841 in P-1'                                                   
_shelx_refln_list_code          4                                               
_shelx_F_calc_maximum      372.48                                               
_exptl_crystal_F_000      2001.00                                               
_reflns_d_resolution_high  0.7570                                               
                                                                                
loop_                                                                           
 _space_group_symop_operation_xyz                                               
 'x, y, z'                                                                      
 '-x, -y, -z'                                                                   
                                                                                
_cell_length_a    13.5471                                                       
_cell_length_b    18.9745                                                       
_cell_length_c    19.8784                                                       
_cell_angle_alpha  77.069                                                       
_cell_angle_beta   82.779                                                       
_cell_angle_gamma  77.241                                                       
                                                                                
_shelx_F_squared_multiplier     1.000                                           
                                                                                
loop_                                                                           
 _refln_index_h                                                                 
 _refln_index_k                                                                 
 _refln_index_l                                                                 
 _refln_F_squared_calc                                                          
 _refln_F_squared_meas                                                          
 _refln_F_squared_sigma                                                         
 _refln_observed_status                                                         
   2   0   0         47.80         63.87         5.94 o                         
   3   0   0       9918.60      10067.84       136.98 o                         
   4   0   0        553.42        581.54        11.13 o                         
   5   0   0       2627.73       2790.69        26.23 o                         
   6   0   0       4754.50       5366.07        45.69 o                         
   7   0   0       8075.81       8309.76        67.51 o                         
   8   0   0        851.72        766.60        12.62 o                         
   9   0   0       1763.68       1881.75        22.05 o                         
  10   0   0       2123.20       2061.40        26.75 o                         
  11   0   0         51.08         67.46        12.66 o                         
  12   0   0       2483.76       2536.12        44.66 o                         
  13   0   0          4.26         13.71        11.91 o                         
  14   0   0        230.65        193.90        22.30 o                         
  15   0   0         56.63         47.82        13.72 o                         
  16   0   0        556.37        534.44        28.92 o                         
  17   0   0        396.07        433.36        31.66 o                         
 -17   1   0        328.73        337.69        28.91 o                         
 -16   1   0        300.02        317.39        26.70 o                         
 -15   1   0          0.80        -16.46        12.17 o                         
 -14   1   0          0.23          1.49        12.21 o                         
 -13   1   0        668.27        620.27        31.91 o                         
 -12   1   0         24.43         22.34        11.77 o                         
 -11   1   0      11831.29      10990.81       112.05 o                         
 -10   1   0        435.52        458.22        16.39 o                         
  -9   1   0       1559.67       1549.11        24.08 o                         
  -8   1   0       4805.95       4516.54        39.22 o                         
  -7   1   0         22.94         22.20         3.89 o                         
  -6   1   0       4756.91       4791.44        36.78 o                         
  -5   1   0        112.08        280.99         7.56 o                         
  -4   1   0       1974.30       2149.82        19.64 o                         
  -3   1   0       2981.80       2684.55        41.12 o                         
  -2   1   0        131.02        360.30         9.45 o                         
  -1   1   0      15265.12      20312.97       213.24 o                         
   1   1   0      89742.42      92017.14      1696.18 o                         
   2   1   0        466.84        118.82        10.40 o                         
   3   1   0      12113.75      11400.84       153.84 o                         
   4   1   0       3535.75       3433.62        35.99 o                         
   5   1   0       3453.92       3505.55        34.87 o                         
   6   1   0       9134.32       8628.39        75.16 o                         
   7   1   0       3140.44       3412.87        32.72 o                         
   8   1   0       1827.77       1507.56        24.08 o                         
   9   1   0       9519.99       9457.98        77.73 o                         
  10   1   0        258.72        258.19        11.48 o                         
  11   1   0       4422.58       4317.59        58.11 o                         
  12   1   0        105.50         85.73        12.22 o                         
  13   1   0        684.46        742.29        26.69 o                         
  14   1   0        503.68        529.12        26.03 o                         
  15   1   0        215.38        238.09        21.58 o                         
  16   1   0        918.95        986.38        35.05 o                         
  17   1   0        381.76        409.51        33.11 o                         
 -17   2   0        267.42        278.50        35.88 o                         
 -16   2   0          0.74        -19.92        13.91 o                         
 -15   2   0        692.10        680.61        35.07 o                         
 -14   2   0        255.29        263.66        23.09 o                         
 -13   2   0        867.30        831.54        31.60 o                         
 -12   2   0        472.61        430.27        23.89 o                         
 -11   2   0         44.07         37.99        11.80 o                         
 -10   2   0       3052.15       3300.17        45.67 o                         
  -9   2   0        954.46        893.92        19.82 o                         
  -8   2   0        232.39        191.48         8.59 o                         
  -7   2   0       1193.00       1127.19        15.58 o                         
  -6   2   0       1701.82       1521.09        20.22 o                         
  -5   2   0          7.98          6.51         3.29 o                         
  -4   2   0        683.04        597.89        10.61 o                         
  -3   2   0      21353.37      21977.08       168.80 o                         
  -2   2   0      24304.71      24248.47       245.04 o                         
  -1   2   0       1698.50       1583.42        25.14 o                         
   1   2   0      14720.88      11605.84       125.48 o                         
   2   2   0       2468.70       2584.38        57.93 o                         
   3   2   0         89.44         91.07         7.11 o                         
   4   2   0      15842.83      15722.36       151.86 o                         
   5   2   0       2590.05       2816.59        25.60 o                         
   6   2   0        254.67        196.29        10.32 o                         
   7   2   0       9883.98      10358.74        82.62 o                         
   8   2   0       5651.96       5779.69        52.67 o                         
   9   2   0        328.39        365.41        11.96 o                         
  10   2   0      10959.32      10724.93        85.25 o                         
  11   2   0         12.65         46.99         8.24 o                         
  12   2   0       2583.26       2414.69        40.35 o                         
  13   2   0        603.99        444.75        22.17 o                         
  14   2   0        805.88        837.58        29.31 o                         
  15   2   0        791.55        936.99        32.78 o                         
  16   2   0          0.31         -4.90        12.42 o                         
  17   2   0        182.40        196.53        23.71 o                         
 -16   3   0         53.74         70.03        22.92 o                         
 -15   3   0         70.58         45.21        16.43 o                         
 -14   3   0        352.20        358.77        43.60 o                         
 -13   3   0        518.93        456.62        26.21 o                         
 -12   3   0       2218.62       1949.08        49.87 o                         
 -11   3   0        516.73        533.26        20.25 o                         
 -10   3   0       4832.12       5120.63        62.99 o                         
  -9   3   0       1012.66        942.41        19.79 o                         
  -8   3   0        615.04        604.66        12.27 o                         
  -7   3   0       1110.50        987.08        14.60 o                         
  -6   3   0        550.16        518.15        10.17 o                         
  -5   3   0       1099.97       1309.27        20.56 o                         
  -4   3   0      11846.24      12944.63        96.48 o                         
  -3   3   0        207.82        271.55         6.63 o                         
  -2   3   0       8878.32       9032.70        88.13 o                         
  -1   3   0       1920.97       2567.38        33.01 o                         
   0   3   0        667.21       1246.95        23.03 o                         
   1   3   0       1953.34       1841.24        32.02 o                         
   2   3   0      30672.02      27308.02       291.84 o                         
   3   3   0      15079.22      16075.47       176.93 o                         
   4   3   0       2844.93       2742.91        34.29 o                         
   5   3   0       2767.48       2352.84        26.74 o                         
   6   3   0       5691.28       5357.07        47.02 o                         
   7   3   0       3601.33       3661.28        34.07 o                         
   8   3   0       6091.05       6544.39        54.52 o                         
   9   3   0        891.40        925.45        16.45 o                         
  10   3   0        640.87        635.02        15.02 o                         
  11   3   0       3838.08       3926.86        45.34 o                         
  12   3   0        123.89        182.86        13.49 o                         
  13   3   0       1480.57       1414.14        34.51 o                         
  14   3   0        836.17        903.78        30.08 o                         
  15   3   0        696.34        709.31        32.76 o                         
  16   3   0        650.85        784.17        49.45 o                         
  17   3   0          0.40          8.94        15.86 o                         
 -16   4   0        581.90        524.43        40.25 o                         
 -15   4   0        154.76        172.87        24.97 o                         
 -14   4   0        352.77        299.53        28.27 o                         
 -13   4   0        757.18        722.91        31.94 o                         
 -12   4   0        377.48        343.98        18.42 o                         
 -11   4   0        268.79        290.50        16.50 o                         
 -10   4   0       1276.13       1287.34        28.72 o                         
  -9   4   0       8661.84       8467.02        90.80 o                         
  -8   4   0       4732.45       4627.80        50.14 o                         
  -7   4   0        341.60        389.05         9.77 o                         
  -6   4   0        395.70        536.33        10.60 o                         
  -5   4   0       7407.79       7431.86        56.47 o                         
  -4   4   0       2450.57       2658.88        27.45 o                         
  -3   4   0       3413.15       3468.25        29.33 o                         
  -2   4   0      34526.81      35505.41       293.17 o                         
  -1   4   0       2230.73       2503.62        39.45 o                         
   0   4   0         14.45         41.90         5.32 o                         
   1   4   0         84.62         78.28         4.49 o                         
   2   4   0      25678.28      28467.85       215.96 o                         
   3   4   0       2528.25       2701.82        25.18 o                         
   4   4   0       5004.48       4890.62        44.68 o                         
   5   4   0      17615.96      19292.56       152.28 o                         
   6   4   0       1531.41       1523.03        24.80 o                         
   7   4   0       5956.76       5663.83        51.01 o                         
   8   4   0        728.98        742.52        14.16 o                         
   9   4   0        945.02       1088.70        17.82 o                         
  10   4   0       1888.44       1852.69        25.25 o                         
  11   4   0       1272.06       1270.23        21.83 o                         
  12   4   0         26.65         26.25         8.95 o                         
  13   4   0        377.28        506.18        21.29 o                         
  14   4   0       1695.08       1683.29        39.15 o                         
  15   4   0       2352.25       2423.35        49.25 o                         
  16   4   0          7.69         -6.00        12.42 o                         
  17   4   0       2615.06       2555.38        61.90 o                         
 -16   5   0         41.39         22.43        19.69 o                         
 -15   5   0        494.41        411.68        42.53 o                         
 -14   5   0          2.48        -19.38        15.62 o                         
 -13   5   0        719.51        681.67        29.10 o                         
 -12   5   0        385.96        457.26        21.44 o                         
 -11   5   0        506.89        477.04        34.73 o                         
 -10   5   0       2873.59       2769.51        44.59 o                         
  -9   5   0       1597.54       1609.15        31.32 o                         
  -8   5   0        139.53        141.64         9.88 o                         
  -7   5   0        866.13        767.28        13.32 o                         
  -6   5   0       1298.07       1530.18        17.86 o                         
  -5   5   0        383.59        260.41         7.60 o                         
  -4   5   0        176.66        167.88         5.97 o                         
  -3   5   0       4174.74       4120.63        36.72 o                         
  -2   5   0      26556.50      28012.76       214.02 o                         
  -1   5   0       3864.97       3930.88        34.15 o                         
   0   5   0      11555.07      11048.05        81.92 o                         
   1   5   0      29948.31      30435.82       231.02 o                         
   2   5   0       2022.70       2257.93        19.64 o                         
   3   5   0      10449.47       9754.95        65.59 o                         
   4   5   0        185.85        207.32         8.77 o                         
   5   5   0        799.39        691.78        11.32 o                         
   6   5   0       4047.84       4399.20        37.23 o                         
   7   5   0       4253.43       4029.78        43.15 o                         
   8   5   0       6764.72       6689.06        59.81 o                         
   9   5   0       2350.81       2394.80        27.97 o                         
  10   5   0       1464.94       1517.41        22.73 o                         
  11   5   0         46.71         69.38         7.82 o                         
  12   5   0       1737.86       1720.66        29.62 o                         
  13   5   0        532.96        439.36        18.07 o                         
  14   5   0        702.24        749.30        24.99 o                         
  15   5   0        203.11        266.30        20.06 o                         
  16   5   0       3969.94       3925.99        66.22 o                         
  17   5   0        323.16        340.40        26.56 o                         
 -15   6   0        399.03        428.01        58.67 o                         
 -14   6   0        438.20        383.29        31.15 o                         
 -13   6   0        816.85        724.51        39.02 o                         
 -12   6   0        685.49        691.55        28.22 o                         
 -11   6   0       1163.35       1104.45        32.46 o                         
 -10   6   0       1573.42       1484.72        32.59 o                         
  -9   6   0       1226.13       1149.76        27.73 o                         
  -8   6   0       4734.45       4555.35        60.33 o                         
  -7   6   0       2040.57       2190.31        30.97 o                         
  -6   6   0        447.80        375.54         9.18 o                         
  -5   6   0       1085.29       1389.47        19.51 o                         
  -4   6   0       5193.85       5027.06        42.56 o                         
  -3   6   0        133.02        109.94         6.53 o                         
  -2   6   0          7.75         49.30         3.96 o                         
  -1   6   0       4729.11       4841.34        40.50 o                         
   0   6   0        121.78         92.49         4.47 o                         
   1   6   0      60820.89      61137.15       396.14 o                         
   2   6   0      25980.88      26917.49       179.19 o                         
   3   6   0       3441.60       3225.50        26.98 o                         
   4   6   0          5.96         21.03         3.59 o                         
   5   6   0       1313.65       1063.33        12.55 o                         
   6   6   0        371.75        583.20        10.17 o                         
   7   6   0       2892.88       2845.09        31.62 o                         
   8   6   0       2276.72       2137.75        27.62 o                         
   9   6   0          0.45          8.69         5.08 o                         
  10   6   0         33.13         40.74         6.05 o                         
  11   6   0          0.69         -9.98         7.82 o                         
  12   6   0        189.72        235.17        13.30 o                         
  13   6   0        499.34        520.97        19.37 o                         
  14   6   0         52.01         63.21        11.42 o                         
  15   6   0        287.97        237.48        17.52 o                         
  16   6   0        679.60        675.55        29.85 o                         
  17   6   0        123.18         80.45        22.30 o                         
 -15   7   0       1099.93       1235.66        66.14 o                         
 -14   7   0       1611.27       1596.07        54.95 o                         
 -13   7   0        552.20        577.16        28.60 o                         
 -12   7   0       3318.15       3445.86        67.32 o                         
 -11   7   0          0.80         -9.24        12.53 o                         
 -10   7   0       4115.52       4072.40        64.86 o                         
  -9   7   0       1250.88       1175.48        31.76 o                         
  -8   7   0        148.38        133.43        11.38 o                         
  -7   7   0       6092.48       5952.26        75.67 o                         
  -6   7   0       1300.31       1136.66        20.73 o                         
  -5   7   0        365.19        285.78         8.76 o                         
  -4   7   0       2777.55       2726.13        29.47 o                         
  -3   7   0       3713.67       3420.28        31.03 o                         
  -2   7   0      13646.56      13950.25       104.12 o                         
  -1   7   0        763.69        800.07        10.40 o                         
   0   7   0       3094.38       3729.35        30.10 o                         
   1   7   0        427.45        435.52         8.70 o                         
   2   7   0       2450.90       2763.49        27.54 o                         
   3   7   0         84.51        118.10         5.77 o                         
   4   7   0        514.80        559.07        10.37 o                         
   5   7   0       2336.71       2228.65        20.45 o                         
   6   7   0        956.37        836.36        12.55 o                         
   7   7   0       1453.25       1154.45        23.40 o                         
   8   7   0        791.82        925.62        16.55 o                         
   9   7   0       1291.98       1354.65        21.20 o                         
  10   7   0       1232.15       1008.68        17.85 o                         
  11   7   0        213.94        201.70        10.52 o                         
  12   7   0        516.88        523.76        23.53 o                         
  13   7   0       1958.62       1964.77        32.09 o                         
  14   7   0        521.65        506.62        19.17 o                         
  15   7   0         56.43         35.10        11.87 o                         
  16   7   0        557.74        452.79        29.83 o                         
  17   7   0       1396.73       1440.68        52.28 o                         
 -15   8   0        133.60        168.66        35.71 o                         
 -14   8   0        451.70        461.91        29.37 o                         
 -13   8   0       4980.07       4860.67        79.85 o                         
 -12   8   0        422.78        469.25        26.56 o                         
 -11   8   0       4463.11       4689.19        74.83 o                         
 -10   8   0        119.08        143.21        15.82 o                         
  -9   8   0       1283.10       1266.79        45.41 o                         
  -8   8   0        275.34        273.79        16.56 o                         
  -7   8   0        549.50        556.80        28.20 o                         
  -6   8   0       3322.45       3558.74        43.08 o                         
  -5   8   0       1878.96       1538.21        18.96 o                         
  -4   8   0       6718.28       6824.29        52.01 o                         
  -3   8   0       8886.36       9196.20        69.55 o                         
  -2   8   0       8473.71       8827.42        62.50 o                         
  -1   8   0      11573.68      11385.66        81.98 o                         
   0   8   0       3858.11       4110.65        32.97 o                         
   1   8   0        460.18        420.01         9.73 o                         
   2   8   0       1291.46       1368.70        17.06 o                         
   3   8   0        919.35       1026.60        15.99 o                         
   4   8   0        205.74        184.28         7.10 o                         
   5   8   0       6967.92       6923.39        47.15 o                         
   6   8   0      17353.50      17438.58       109.86 o                         
   7   8   0       7438.80       7514.42        61.36 o                         
   8   8   0       1374.74       1451.89        19.05 o                         
   9   8   0       1972.51       1968.36        26.38 o                         
  10   8   0        848.98        855.01        18.15 o                         
  11   8   0        766.01        735.36        18.16 o                         
  12   8   0          2.77          6.23         6.61 o                         
  13   8   0       1951.86       1890.18        33.97 o                         
  14   8   0         40.64         30.90        11.00 o                         
  15   8   0          1.46          0.07        11.57 o                         
  16   8   0        887.26        811.51        32.88 o                         
  17   8   0         31.65         30.50        19.93 o                         
 -14   9   0        785.81        890.09        37.25 o                         
 -13   9   0        227.47        231.56        29.54 o                         
 -12   9   0       2561.95       2677.04        56.55 o                         
 -11   9   0         50.42         -1.42        14.58 o                         
 -10   9   0       2940.38       2951.32        56.28 o                         
  -9   9   0         11.00          9.49        10.80 o                         
  -8   9   0          8.16         14.07        11.80 o                         
  -7   9   0       3022.28       2943.41        44.41 o                         
  -6   9   0        514.37        449.85        17.33 o                         
  -5   9   0       7817.66       7920.16        74.97 o                         
  -4   9   0       4547.11       4299.73        39.15 o                         
  -3   9   0       1637.02       1630.57        18.81 o                         
  -2   9   0      16866.33      17054.75       113.30 o                         
  -1   9   0        609.28        756.88        16.32 o                         
   0   9   0         65.27         19.47         3.73 o                         
   1   9   0        149.37        138.67         6.82 o                         
   2   9   0         35.47         40.89         5.55 o                         
   3   9   0       8153.89       7867.90        58.25 o                         
   4   9   0        544.82        469.15        12.79 o                         
   5   9   0       4187.99       4081.97        32.21 o                         
   6   9   0       1626.18       1809.43        19.10 o                         
   7   9   0       8854.68       8522.67        64.27 o                         
   8   9   0      17763.39      17669.27       120.42 o                         
   9   9   0        182.66        190.72         8.26 o                         
  10   9   0       1943.78       1796.64        28.87 o                         
  11   9   0          1.09          0.86         7.52 o                         
  12   9   0         84.25         92.26        10.50 o                         
  13   9   0        516.88        413.26        22.36 o                         
  14   9   0        558.92        478.87        22.61 o                         
  15   9   0        931.01       1038.79        33.89 o                         
  16   9   0          0.71        -17.96        15.72 o                         
  17   9   0        711.89        761.07        45.66 o                         
 -14  10   0        248.03        259.82        24.53 o                         
 -13  10   0       2760.70       2796.57        60.91 o                         
 -12  10   0        793.10        884.27        35.73 o                         
 -11  10   0         27.91         40.84        15.65 o                         
 -10  10   0        220.22        224.35        24.42 o                         
  -9  10   0        114.79        128.36        20.58 o                         
  -8  10   0       8595.49       8944.42       112.78 o                         
  -7  10   0        201.57        227.19        14.62 o                         
  -6  10   0        202.14        234.13        13.15 o                         
  -5  10   0        348.66        336.24        13.32 o                         
  -4  10   0        572.66        483.59        13.75 o                         
  -3  10   0      10817.74      10962.80        82.40 o                         
  -2  10   0        983.98       1124.55        16.59 o                         
  -1  10   0      29694.41      30398.06       194.19 o                         
   0  10   0       1143.92       1480.81        18.63 o                         
   1  10   0       9093.31       9430.44        72.51 o                         
   2  10   0        647.09        695.95        13.39 o                         
   3  10   0       1830.28       1579.08        18.86 o                         
   4  10   0       9379.98       9416.40        64.93 o                         
   5  10   0         46.82         61.65         5.26 o                         
   6  10   0       5168.68       5158.07        44.09 o                         
   7  10   0       5907.37       5711.30        47.63 o                         
   8  10   0         88.37         70.65         6.67 o                         
   9  10   0       3891.56       3908.48        43.04 o                         
  10  10   0        775.32        761.68        30.11 o                         
  11  10   0       3476.57       3327.54        48.35 o                         
  12  10   0        232.65        240.44        15.81 o                         
  13  10   0         24.27          1.63         9.43 o                         
  14  10   0         31.27         32.30        10.07 o                         
  15  10   0        178.21        157.75        15.09 o                         
  16  10   0       2194.87       2168.20        57.15 o                         
  17  10   0         96.36         82.63        22.51 o                         
 -13  11   0         69.13        100.39        18.67 o                         
 -12  11   0       2821.37       2813.14       116.84 o                         
 -11  11   0       1827.67       1883.81        48.29 o                         
 -10  11   0        162.38        118.83        16.86 o                         
  -9  11   0       5054.71       5033.88        83.10 o                         
  -8  11   0         63.70         78.20        14.36 o                         
  -7  11   0       2278.46       2298.36        40.81 o                         
  -6  11   0        488.55        532.91        18.90 o                         
  -5  11   0        300.75        314.51        14.27 o                         
  -4  11   0        631.68        571.77        15.29 o                         
  -3  11   0          2.34         -6.46         3.90 o                         
  -2  11   0       3202.92       3313.26        31.41 o                         
  -1  11   0       1398.54       1576.58        19.50 o                         
   0  11   0       7774.09       7965.14        59.83 o                         
   1  11   0       3853.95       3792.43        39.22 o                         
   2  11   0       1592.75       1738.01        22.22 o                         
   3  11   0        792.98        784.62        15.45 o                         
   4  11   0        960.61       1037.29        15.04 o                         
   5  11   0      10337.08      10040.61        78.68 o                         
   6  11   0        479.83        458.12        12.34 o                         
   7  11   0       1439.61       1418.26        20.39 o                         
   8  11   0       4795.06       4580.00        43.67 o                         
   9  11   0        197.05        214.64        10.66 o                         
  10  11   0       1100.42       1061.62        23.89 o                         
  11  11   0        299.62        376.96        17.04 o                         
  12  11   0       1949.24       2025.27        34.96 o                         
  13  11   0         58.55         23.77        10.12 o                         
  14  11   0         16.63          9.63        12.78 o                         
  15  11   0       1195.50       1319.00        35.28 o                         
  16  11   0        179.26        193.78        18.29 o                         
  17  11   0        475.12        450.13        36.79 o                         
 -13  12   0        517.49        509.27        32.15 o                         
 -12  12   0        906.25        885.53        38.50 o                         
 -11  12   0       1093.74       1046.40        38.60 o                         
 -10  12   0        505.79        483.64        28.18 o                         
  -9  12   0        535.06        537.57        28.72 o                         
  -8  12   0       2793.57       2782.76        55.41 o                         
  -7  12   0          0.47          6.60        10.40 o                         
  -6  12   0        710.84        716.63        23.91 o                         
  -5  12   0         14.44         10.84         7.39 o                         
  -4  12   0       1679.86       1636.99        28.78 o                         
  -3  12   0       4616.50       4534.05        43.76 o                         
  -2  12   0       4193.28       4167.31        37.87 o                         
  -1  12   0         82.63         77.59         5.90 o                         
   0  12   0       3113.98       3061.03        32.86 o                         
   1  12   0       2143.08       1974.61        25.11 o                         
   2  12   0        118.49         87.37         7.57 o                         
   3  12   0          0.24          6.99         5.05 o                         
   4  12   0       2414.03       2413.90        27.77 o                         
   5  12   0        348.89        290.67        14.96 o                         
   6  12   0       1103.09       1002.57        18.33 o                         
   7  12   0        514.94        503.51        14.01 o                         
   8  12   0        105.98         74.53         7.25 o                         
   9  12   0       1947.69       1999.46        28.32 o                         
  10  12   0       1752.41       1671.50        30.38 o                         
  11  12   0       1201.53       1231.21        31.27 o                         
  12  12   0        383.97        406.33        20.80 o                         
  13  12   0        428.81        452.04        22.33 o                         
  14  12   0       1097.05       1075.92        32.10 o                         
  15  12   0         90.12        102.52        14.97 o                         
  16  12   0        524.54        521.91        27.30 o                         
 -12  13   0         48.62         74.80        17.50 o                         
 -11  13   0       1023.00       1057.10        39.97 o                         
 -10  13   0        810.87        743.84        33.82 o                         
  -9  13   0         79.25         79.11        15.77 o                         
  -8  13   0        642.30        574.93        29.01 o                         
  -7  13   0        432.50        438.22        24.88 o                         
  -6  13   0        135.24        146.04        14.17 o                         
  -5  13   0          0.29         10.95         7.40 o                         
  -4  13   0        169.47        163.98        11.91 o                         
  -3  13   0        606.16        624.22        16.66 o                         
  -2  13   0       1120.17       1087.69        18.98 o                         
  -1  13   0       2313.12       2470.19        29.71 o                         
   0  13   0         55.63         98.42         7.66 o                         
   1  13   0        309.01        262.51        10.90 o                         
   2  13   0        370.31        370.38        12.27 o                         
   3  13   0      13412.09      13180.61        95.22 o                         
   4  13   0        520.00        432.93        13.38 o                         
   5  13   0       4398.85       4424.92        47.14 o                         
   6  13   0       3512.99       3650.47        39.55 o                         
   7  13   0        686.46        641.16        16.89 o                         
   8  13   0          9.35          8.05         5.99 o                         
   9  13   0       2611.23       2620.51        36.85 o                         
  10  13   0        872.26        930.77        26.42 o                         
  11  13   0        285.09        248.59        17.03 o                         
  12  13   0        242.03        267.20        18.10 o                         
  13  13   0        829.06        888.40        29.38 o                         
  14  13   0        185.63        171.02        16.67 o                         
  15  13   0       2546.30       2660.55        52.36 o                         
  16  13   0         10.77         -0.37        14.23 o                         
 -12  14   0        912.21        872.11        54.31 o                         
 -11  14   0       1325.92       1343.76        48.57 o                         
 -10  14   0       1038.05       1105.10        42.23 o                         
  -9  14   0        248.74        262.02        22.78 o                         
  -8  14   0         16.82         -1.00        12.53 o                         
  -7  14   0        135.40         91.86        14.86 o                         
  -6  14   0        120.38         99.12        11.69 o                         
  -5  14   0       1624.41       1570.63        29.52 o                         
  -4  14   0         12.58         15.09         9.27 o                         
  -3  14   0       1961.95       2198.77        39.77 o                         
  -2  14   0        665.99        652.18        19.41 o                         
  -1  14   0          1.63          6.64         6.32 o                         
   0  14   0        607.36        627.30        15.69 o                         
   1  14   0        686.24        713.53        16.41 o                         
   2  14   0       5799.77       5875.00        54.27 o                         
   3  14   0         32.78          5.75         5.84 o                         
   4  14   0       3423.40       3466.19        40.73 o                         
   5  14   0        167.94        232.79        11.97 o                         
   6  14   0        967.95        926.99        29.34 o                         
   7  14   0        762.72        862.69        22.12 o                         
   8  14   0        806.39        745.17        25.35 o                         
   9  14   0         48.89         25.83         8.94 o                         
  10  14   0        287.04        275.79        15.41 o                         
  11  14   0       1802.57       1897.09        38.56 o                         
  12  14   0        716.76        632.66        26.48 o                         
  13  14   0          5.74         -8.90        10.79 o                         
  14  14   0       2932.19       2972.70        52.63 o                         
  15  14   0        124.16        132.99        19.36 o                         
  16  14   0       1067.49       1120.53        45.09 o                         
 -11  15   0        124.00        148.49        21.50 o                         
 -10  15   0        817.25        912.07        59.38 o                         
  -9  15   0        176.14        153.89        19.11 o                         
  -8  15   0         66.02         65.18        16.06 o                         
  -7  15   0          0.71          2.31        13.14 o                         
  -6  15   0        272.06        286.73        22.27 o                         
  -5  15   0          0.46         13.09         9.56 o                         
  -4  15   0       4348.50       4343.41        93.62 o                         
  -3  15   0       3972.64       4027.00        58.50 o                         
  -2  15   0        805.88        811.50        22.55 o                         
  -1  15   0       3774.45       3667.31        41.47 o                         
   0  15   0         97.67        127.94         9.38 o                         
   1  15   0          1.61         -1.26         5.72 o                         
   2  15   0          4.14          0.52         6.02 o                         
   3  15   0       4239.93       4112.59        47.44 o                         
   4  15   0        183.31        186.38        12.66 o                         
   5  15   0         15.51         20.27         8.12 o                         
   6  15   0       1193.95       1217.08        35.87 o                         
   7  15   0        132.75         97.02        10.97 o                         
   8  15   0        582.11        600.40        20.90 o                         
   9  15   0          3.04         -0.90         9.42 o                         
  10  15   0        439.68        428.82        19.41 o                         
  11  15   0        499.67        494.26        29.14 o                         
  12  15   0        233.85        222.73        18.02 o                         
  13  15   0        222.75        244.23        19.18 o                         
  14  15   0         71.07         50.26        14.53 o                         
  15  15   0       2173.84       2190.15        52.53 o                         
 -10  16   0       1112.42       1142.55        50.75 o                         
  -9  16   0        312.35        361.49        31.91 o                         
  -8  16   0         11.08        -14.36        15.44 o                         
  -7  16   0       1038.25       1085.60        45.66 o                         
  -6  16   0        192.94        186.52        20.31 o                         
  -5  16   0       1584.29       1602.12        35.16 o                         
  -4  16   0       2937.87       2897.94        50.27 o                         
  -3  16   0        445.34        397.37        21.19 o                         
  -2  16   0        156.49        141.58        15.49 o                         
  -1  16   0          1.71         21.67         8.86 o                         
   0  16   0        764.84        877.23        19.95 o                         
   1  16   0          3.14         -5.54         6.67 o                         
   2  16   0        838.37        823.47        21.01 o                         
   3  16   0        651.61        613.52        18.93 o                         
   4  16   0        909.21        896.22        23.86 o                         
   5  16   0       4801.02       4630.10        83.36 o                         
   6  16   0          9.35         -2.27         8.04 o                         
   7  16   0        421.03        425.65        22.94 o                         
   8  16   0          1.68         -7.75         8.03 o                         
   9  16   0          4.03         -2.90         9.26 o                         
  10  16   0        173.84        165.17        15.28 o                         
  11  16   0        346.50        345.89        24.38 o                         
  12  16   0        122.31        105.76        16.83 o                         
  13  16   0         96.59        105.79        17.51 o                         
  14  16   0         33.67         10.19        14.30 o                         
  15  16   0        264.43        266.12        27.78 o                         
 -10  17   0        809.96        853.98        63.03 o                         
  -9  17   0        165.99        161.49        25.97 o                         
  -8  17   0         30.82         24.75        18.01 o                         
  -7  17   0          3.67         -5.31        15.82 o                         
  -6  17   0       1496.84       1584.23        51.02 o                         
  -5  17   0         54.45         45.26        12.13 o                         
  -4  17   0        400.22        439.03        23.20 o                         
  -3  17   0        588.71        665.82        27.26 o                         
  -2  17   0        111.56         81.25        14.63 o                         
  -1  17   0         11.70          8.15         9.94 o                         
   0  17   0        451.69        440.99        21.64 o                         
   1  17   0        724.73        703.46        20.61 o                         
   2  17   0        843.47        792.89        21.51 o                         
   3  17   0        141.37        122.96        12.32 o                         
   4  17   0       1952.29       2036.03        36.26 o                         
   5  17   0       1372.49       1196.09        28.41 o                         
   6  17   0       4192.81       3995.02        61.39 o                         
   7  17   0        521.44        587.98        30.24 o                         
   8  17   0        167.47        184.70        19.66 o                         
   9  17   0        308.08        251.48        18.27 o                         
  10  17   0        231.47        220.66        18.93 o                         
  11  17   0        387.70        358.45        30.66 o                         
  12  17   0        820.86        818.59        38.65 o                         
  13  17   0        175.04        186.39        24.11 o                         
  14  17   0        351.56        361.78        30.16 o                         
  -9  18   0        181.17        199.21        40.22 o                         
  -8  18   0        253.23        241.76        29.13 o                         
  -7  18   0       1644.34       1657.36        91.32 o                         
  -6  18   0        334.69        325.21        36.04 o                         
  -5  18   0       1614.82       1686.65        60.07 o                         
  -4  18   0        852.85        943.25        36.52 o                         
  -3  18   0        789.08        733.43        42.23 o                         
  -2  18   0        462.46        454.68        26.89 o                         
  -1  18   0         88.39        118.10        16.67 o                         
   0  18   0         19.72         32.34        11.13 o                         
   1  18   0         27.28         40.55         9.07 o                         
   2  18   0        436.52        412.30        17.99 o                         
   3  18   0       2163.77       2064.33        37.59 o                         
   4  18   0       2767.35       2758.47        54.02 o                         
   5  18   0       1562.90       1506.14        32.83 o                         
   6  18   0        108.13        113.59        12.87 o                         
   7  18   0        792.04        818.82        27.74 o                         
   8  18   0        272.18        304.59        22.15 o                         
   9  18   0        555.27        534.33        27.65 o                         
  10  18   0        644.61        586.44        26.58 o                         
  11  18   0          0.10        -15.77        14.27 o                         
  12  18   0        232.14        222.43        25.34 o                         
  13  18   0          1.22          6.44        18.87 o                         
  14  18   0        160.74        177.98        27.84 o                         
  -8  19   0        257.94        224.80        32.79 o                         
  -7  19   0         19.69        -12.37        23.69 o                         
  -6  19   0       2521.12       2682.46        74.85 o                         
  -5  19   0       1148.40       1151.09        43.25 o                         
  -4  19   0         25.64          6.38        13.96 o                         
  -3  19   0        723.04        773.48        35.15 o                         
  -2  19   0        480.99        458.65        28.40 o                         
  -1  19   0        260.04        283.81        22.49 o                         
   0  19   0        178.54        118.98        15.50 o                         
   1  19   0        595.13        603.70        26.99 o                         
   2  19   0        618.12        633.02        23.24 o                         
   3  19   0         59.32         40.82        14.06 o                         
   4  19   0       1087.12       1156.30        32.44 o                         
   5  19   0        399.23        421.97        37.42 o                         
   6  19   0       1947.80       1966.51        39.63 o                         
   7  19   0       1227.52       1285.08        34.51 o                         
   8  19   0        118.08        103.24        16.60 o                         
   9  19   0        436.94        363.80        25.73 o                         
  10  19   0        132.70         83.67        16.71 o                         
  11  19   0       1096.04       1289.44        45.65 o                         
  12  19   0        103.09         97.24        23.81 o                         
  13  19   0        627.20        645.00        44.77 o                         
  -7  20   0        505.51        566.63        61.44 o                         
  -6  20   0        660.67        710.46        45.87 o                         
  -5  20   0        222.90        201.99        23.71 o                         
  -4  20   0       2979.04       2935.89        65.06 o                         
  -3  20   0        725.90        717.31        36.82 o                         
  -2  20   0        813.37        825.89        36.17 o                         
  -1  20   0          2.47          5.34        13.48 o                         
   0  20   0       1072.02        997.66        53.60 o                         
   1  20   0         42.35         41.51        13.31 o                         
   2  20   0       1864.98       1929.54        48.80 o                         
   3  20   0       1682.24       1664.24        35.73 o                         
   4  20   0       1109.86       1110.33        31.34 o                         
   5  20   0         89.03         77.85        12.75 o                         
   6  20   0        931.35        909.56        28.56 o                         
   7  20   0         45.34         44.61        15.72 o                         
   8  20   0        929.30        968.53        36.81 o                         
   9  20   0         79.45         65.06        23.80 o                         
  10  20   0        493.52        487.46        29.26 o                         
  11  20   0        169.77        198.97        34.61 o                         
  12  20   0        727.81        777.96        58.11 o                         
  -5  21   0        373.65        357.28        29.25 o                         
  -4  21   0        367.78        320.61        32.50 o                         
  -3  21   0       1308.91       1341.90        46.26 o                         
  -2  21   0       1245.16       1193.76        44.38 o                         
  -1  21   0       1739.56       1549.96        47.52 o                         
   0  21   0       1463.30       1515.26        46.60 o                         
   1  21   0        718.39        676.88        32.11 o                         
   2  21   0        678.25        706.17        44.16 o                         
   3  21   0        293.07        279.88        20.41 o                         
   4  21   0       2769.66       2712.39        48.78 o                         
   5  21   0        998.74       1108.97        31.65 o                         
   6  21   0       1448.06       1437.43        35.44 o                         
   7  21   0        513.18        529.01        32.59 o                         
   8  21   0        226.23        229.13        22.67 o                         
   9  21   0        122.45        155.40        21.01 o                         
  10  21   0          9.40         -1.29        16.76 o                         
  11  21   0       1172.43       1208.42        67.59 o                         
  -4  22   0        716.10        636.40        43.92 o                         
  -3  22   0        481.76        507.39        33.92 o                         
  -2  22   0        364.43        400.14        29.84 o                         
  -1  22   0         59.31         52.14        17.06 o                         
   0  22   0       1515.82       1559.26        48.62 o                         
   1  22   0       1494.70       1553.11        55.74 o                         
   2  22   0         43.79         54.13        18.20 o                         
   3  22   0        705.13        673.05        34.48 o                         
   4  22   0         60.99         44.05        13.24 o                         
   5  22   0         51.86         26.89        12.33 o                         
   6  22   0         62.64         57.79        13.79 o                         
   7  22   0        152.83        164.92        20.38 o                         
   8  22   0       1224.65       1235.98        64.12 o                         
   9  22   0          2.25         15.67        18.07 o                         
  10  22   0        837.22        878.37        57.55 o                         
  -2  23   0         39.70         45.12        21.40 o                         
  -1  23   0         36.24         37.00        19.60 o                         
   0  23   0         31.39         31.73        19.28 o                         
   1  23   0        333.51        302.98        38.06 o                         
   2  23   0       2947.57       3076.75        95.50 o                         
   3  23   0        580.20        678.39        41.71 o                         
   4  23   0        293.27        307.24        30.58 o                         
   5  23   0         49.01         35.51        14.70 o                         
   6  23   0         39.60         31.89        17.15 o                         
   7  23   0        157.18        139.72        24.23 o                         
   8  23   0          7.44          8.60        18.23 o                         
   9  23   0       2489.07       2582.07        71.64 o                         
   1  24   0        518.10        445.39        45.16 o                         
   2  24   0        108.62         96.43        28.30 o                         
   3  24   0        159.27        161.55        26.00 o                         
   4  24   0        850.89        819.53        95.49 o                         
   5  24   0         27.37         32.26        19.28 o                         
   6  24   0        609.85        597.97        40.18 o                         
  -5 -24   1        729.74        728.00        43.52 o                         
  -4 -24   1        104.26         93.57        24.54 o                         
  -3 -24   1        581.45        527.64        46.21 o                         
  -2 -24   1        226.51        203.81        33.41 o                         
  -8 -23   1        662.99        639.68        40.78 o                         
  -7 -23   1         16.69         26.64        19.62 o                         
  -6 -23   1         55.10         51.43        17.49 o                         
  -5 -23   1        120.78        141.72        21.77 o                         
  -4 -23   1       1359.58       1426.31        58.31 o                         
  -3 -23   1       2486.54       2551.60        70.31 o                         
  -2 -23   1         51.71         34.23        25.25 o                         
  -1 -23   1        915.83        969.11        59.33 o                         
   0 -23   1         86.37         87.17        26.77 o                         
   1 -23   1          3.21         -4.87        17.71 o                         
   2 -23   1        172.28        182.87        27.41 o                         
 -10 -22   1          0.57        -30.10        16.60 o                         
  -9 -22   1        428.37        417.63        33.62 o                         
  -8 -22   1        423.96        458.52        34.35 o                         
  -7 -22   1        505.65        500.30        31.11 o                         
  -6 -22   1        170.85        183.74        19.24 o                         
  -5 -22   1         30.56         12.96        12.53 o                         
  -4 -22   1       1061.31       1077.11        32.56 o                         
  -3 -22   1        138.40        107.19        18.88 o                         
  -2 -22   1       2385.50       2442.25        68.25 o                         
  -1 -22   1        440.83        345.11        31.01 o                         
   0 -22   1        405.14        430.59        31.69 o                         
   1 -22   1        781.81        764.42        38.61 o                         
   2 -22   1        115.83         90.69        19.28 o                         
   3 -22   1        453.51        515.54        35.30 o                         
   4 -22   1        167.69        155.01        26.40 o                         
 -11 -21   1        237.53        245.76        39.87 o                         
 -10 -21   1        557.35        584.03        37.36 o                         
  -9 -21   1         98.25         91.05        20.70 o                         
  -8 -21   1         60.32         52.81        21.03 o                         
  -7 -21   1       1807.51       1751.09        43.57 o                         
  -6 -21   1        376.69        390.41        23.75 o                         
  -5 -21   1       1087.78       1046.30        34.98 o                         
  -4 -21   1          1.10         -0.72        11.33 o                         
  -3 -21   1       1652.62       1639.67        37.23 o                         
  -2 -21   1        166.45        167.87        20.43 o                         
  -1 -21   1        267.44        282.77        28.11 o                         
   0 -21   1        165.45        136.06        23.63 o                         
   1 -21   1       2836.77       2882.82        69.46 o                         
   2 -21   1       2610.39       2739.76        63.67 o                         
   3 -21   1        990.93        995.29        51.67 o                         
   4 -21   1       1578.80       1594.01        59.71 o                         
   5 -21   1        104.28         86.76        20.16 o                         
 -12 -20   1        857.02        805.18        59.86 o                         
 -11 -20   1        761.25        723.27        55.83 o                         
 -10 -20   1         62.33         50.93        17.09 o                         
  -9 -20   1         77.42         58.87        16.71 o                         
  -8 -20   1        753.68        702.79        33.43 o                         
  -7 -20   1       1802.59       1829.28        50.59 o                         
  -6 -20   1          0.59          4.96        11.73 o                         
  -5 -20   1       1457.97       1396.67        33.78 o                         
  -4 -20   1       1198.72       1268.73        32.08 o                         
  -3 -20   1         47.68         33.63        11.61 o                         
  -2 -20   1       1792.58       1774.61        39.11 o                         
  -1 -20   1        320.33        322.35        21.84 o                         
   0 -20   1        176.56        153.93        19.84 o                         
   1 -20   1       1210.86       1299.11        42.68 o                         
   2 -20   1        121.39        139.09        20.19 o                         
   3 -20   1       2386.15       2453.58        69.24 o                         
   4 -20   1        209.90        201.62        26.56 o                         
   5 -20   1       1602.64       1540.66        50.66 o                         
   6 -20   1         58.37         29.23        20.06 o                         
 -13 -19   1       2459.82       2675.31       130.85 o                         
 -12 -19   1        923.34        825.31        50.29 o                         
 -11 -19   1          6.81         10.80        22.82 o                         
 -10 -19   1        861.36        878.02        35.35 o                         
  -9 -19   1          0.86        -16.16        12.43 o                         
  -8 -19   1       2642.07       2615.48        56.39 o                         
  -7 -19   1         11.16         13.38        15.15 o                         
  -6 -19   1       4230.20       4438.24        67.26 o                         
  -5 -19   1       2434.51       2415.15        46.07 o                         
  -4 -19   1          1.10         -9.13        10.44 o                         
  -3 -19   1        522.25        573.17        24.67 o                         
  -2 -19   1        602.79        622.06        23.55 o                         
  -1 -19   1        221.62        209.81        18.38 o                         
   0 -19   1        150.03        132.79        17.90 o                         
   1 -19   1         33.32         24.11        13.51 o                         
   2 -19   1         28.85         31.23        14.31 o                         
   3 -19   1         25.83         28.89        14.80 o                         
   4 -19   1       1635.78       1665.53        47.68 o                         
   5 -19   1        624.98        657.11        36.34 o                         
   6 -19   1       1036.62        932.07        56.60 o                         
   7 -19   1        795.10        911.10        49.69 o                         
   8 -19   1          0.04          0.99        18.87 o                         
 -14 -18   1        141.06         82.72        23.98 o                         
 -13 -18   1        735.16        746.51        46.31 o                         
 -12 -18   1         12.98          1.03        18.76 o                         
 -11 -18   1        220.65        201.74        23.20 o                         
 -10 -18   1        214.83        229.53        20.12 o                         
  -9 -18   1        717.71        751.36        32.12 o                         
  -8 -18   1       1071.35       1106.59        32.52 o                         
  -7 -18   1       1228.51       1258.02        33.62 o                         
  -6 -18   1       1957.28       1976.78        38.02 o                         
  -5 -18   1       2435.75       2330.80        40.86 o                         
  -4 -18   1       1596.12       1643.96        33.94 o                         
  -3 -18   1        292.15        274.92        18.25 o                         
  -2 -18   1         65.00         58.23        10.62 o                         
  -1 -18   1       1322.46       1285.52        27.47 o                         
   0 -18   1          6.43         -3.49         9.94 o                         
   1 -18   1          1.94        -11.07        16.51 o                         
   2 -18   1        113.28        116.19        21.96 o                         
   3 -18   1       1389.98       1447.58        60.67 o                         
   4 -18   1        581.55        572.92        37.52 o                         
   5 -18   1        643.51        634.80        33.67 o                         
   6 -18   1       2046.10       1941.75        53.79 o                         
   7 -18   1        162.72        170.08        28.18 o                         
   8 -18   1       1008.81       1069.36        50.85 o                         
   9 -18   1       1176.46       1300.64        76.91 o                         
 -14 -17   1        472.14        410.80        31.48 o                         
 -13 -17   1          6.75         -1.86        15.90 o                         
 -12 -17   1        617.53        572.46        33.22 o                         
 -11 -17   1        132.03        140.21        20.21 o                         
 -10 -17   1         78.11         86.06        13.80 o                         
  -9 -17   1        150.41        138.69        16.70 o                         
  -8 -17   1       1999.63       1919.50        39.84 o                         
  -7 -17   1       2953.94       2959.11        49.86 o                         
  -6 -17   1        156.83        180.29        14.44 o                         
  -5 -17   1       2533.45       2397.69        40.34 o                         
  -4 -17   1       1486.91       1414.67        33.33 o                         
  -3 -17   1        427.97        415.31        18.89 o                         
  -2 -17   1        143.97        134.71        11.58 o                         
  -1 -17   1        637.25        586.33        19.90 o                         
   0 -17   1         31.38         44.51         9.05 o                         
   1 -17   1        347.93        301.07        21.27 o                         
   2 -17   1        255.75        277.02        21.46 o                         
   3 -17   1         12.90         -2.01        12.12 o                         
   4 -17   1       2264.82       2350.95        52.80 o                         
   5 -17   1       2385.18       2388.38        55.87 o                         
   6 -17   1        280.88        276.73        29.58 o                         
   7 -17   1        568.10        601.18        39.99 o                         
   8 -17   1         97.28         62.32        25.92 o                         
   9 -17   1       1152.70       1214.81        52.75 o                         
 -15 -16   1         90.92         80.88        20.04 o                         
 -14 -16   1        109.72        140.08        19.47 o                         
 -13 -16   1         58.29         49.87        15.72 o                         
 -12 -16   1          8.75         -1.99        13.33 o                         
 -11 -16   1        721.64        716.06        34.92 o                         
 -10 -16   1         10.82         -1.86        12.84 o                         
  -9 -16   1        145.84        157.75        14.90 o                         
  -8 -16   1         78.60         63.95        16.05 o                         
  -7 -16   1       1264.78       1238.91        30.99 o                         
  -6 -16   1       5434.79       5514.78        65.46 o                         
  -5 -16   1         65.97         69.62        10.50 o                         
  -4 -16   1       1377.08       1413.86        29.52 o                         
  -3 -16   1        585.39        552.62        19.72 o                         
  -2 -16   1        632.21        579.64        18.86 o                         
  -1 -16   1          8.70         -6.18         6.82 o                         
   0 -16   1        897.82        926.28        30.72 o                         
   1 -16   1        431.76        454.49        21.98 o                         
   2 -16   1          5.80          7.04        11.10 o                         
   3 -16   1        424.21        413.27        21.23 o                         
   4 -16   1        834.54        774.58        38.39 o                         
   5 -16   1        515.91        479.89        31.35 o                         
   6 -16   1       1643.90       1668.60        46.34 o                         
   7 -16   1        107.30        107.40        40.50 o                         
   8 -16   1         53.45         33.18        17.25 o                         
   9 -16   1         78.62         72.51        25.27 o                         
  10 -16   1       2417.45       2465.28        71.62 o                         
 -15 -15   1        313.90        316.03        28.25 o                         
 -14 -15   1       2125.23       2016.95        59.67 o                         
 -13 -15   1        189.97        247.91        19.32 o                         
 -12 -15   1        213.47        184.31        17.17 o                         
 -11 -15   1         12.61          8.22        12.52 o                         
 -10 -15   1         25.28         13.20        12.05 o                         
  -9 -15   1        313.83        252.36        16.82 o                         
  -8 -15   1         27.61         15.59         8.48 o                         
  -7 -15   1       1494.64       1569.50        45.14 o                         
  -6 -15   1          0.08          2.83         7.81 o                         
  -5 -15   1       2678.84       2600.41        39.62 o                         
  -4 -15   1       3138.45       3113.93        47.51 o                         
  -3 -15   1         31.15         34.91         7.88 o                         
  -2 -15   1        658.78        724.31        19.10 o                         
  -1 -15   1         57.72         43.37         8.04 o                         
   0 -15   1       3359.11       3483.26        42.15 o                         
   1 -15   1        304.90        308.70        13.01 o                         
   2 -15   1       2447.43       2513.18        43.83 o                         
   3 -15   1       1952.18       1943.23        38.65 o                         
   4 -15   1       3054.47       2922.64        49.43 o                         
   5 -15   1       4583.33       4498.66        66.03 o                         
   6 -15   1         35.79         32.29        17.58 o                         
   7 -15   1        451.23        519.61        34.85 o                         
   8 -15   1        320.02        344.30        29.38 o                         
   9 -15   1         23.81        -15.35        12.39 o                         
  10 -15   1         16.48         21.69        15.71 o                         
  11 -15   1        750.74        708.46        37.23 o                         
 -16 -14   1          5.86          1.57        16.79 o                         
 -15 -14   1       3294.84       3434.13        64.85 o                         
 -14 -14   1          6.39         25.28        13.08 o                         
 -13 -14   1        594.91        696.34        28.15 o                         
 -12 -14   1        366.39        337.85        20.45 o                         
 -11 -14   1        131.58        125.84        14.44 o                         
 -10 -14   1        184.81        196.13        17.86 o                         
  -9 -14   1        550.09        567.27        22.78 o                         
  -8 -14   1       2218.24       2091.08        35.01 o                         
  -7 -14   1        153.03        173.84        12.37 o                         
  -6 -14   1       3055.81       3088.37        46.53 o                         
  -5 -14   1       2716.69       2592.58        38.21 o                         
  -4 -14   1        521.42        619.17        18.93 o                         
  -3 -14   1       4210.78       4290.74        47.75 o                         
  -2 -14   1         66.22         69.83         7.62 o                         
  -1 -14   1       1156.65       1224.18        21.54 o                         
   0 -14   1        785.73        805.83        17.29 o                         
   1 -14   1       2128.34       2178.58        28.72 o                         
   2 -14   1         77.98        110.27         8.48 o                         
   3 -14   1       1467.81       1529.06        33.09 o                         
   4 -14   1       4422.66       4437.58        63.02 o                         
   5 -14   1       1004.99       1089.95        30.81 o                         
   6 -14   1          3.51          4.31         9.79 o                         
   7 -14   1       1316.81       1258.75        37.73 o                         
   8 -14   1        127.71        156.03        18.64 o                         
   9 -14   1         44.95         28.23        15.44 o                         
  10 -14   1         66.25         73.13        17.21 o                         
  11 -14   1        472.02        475.08        35.37 o                         
  12 -14   1         56.33         80.30        19.05 o                         
 -16 -13   1       1815.15       1887.44        53.58 o                         
 -15 -13   1          1.03          6.45        12.80 o                         
 -14 -13   1       1801.62       1901.09        42.06 o                         
 -13 -13   1         34.69         24.76        11.82 o                         
 -12 -13   1         89.45         81.22        13.19 o                         
 -11 -13   1        104.16        132.53        13.88 o                         
 -10 -13   1        565.43        557.31        27.79 o                         
  -9 -13   1       1770.24       1887.98        33.00 o                         
  -8 -13   1       1776.46       1792.32        29.30 o                         
  -7 -13   1       1779.15       1729.70        30.38 o                         
  -6 -13   1       3438.65       3575.69        50.92 o                         
  -5 -13   1        363.36        353.06        15.12 o                         
  -4 -13   1      11331.99      11101.13        94.01 o                         
  -3 -13   1        845.35        914.74        16.49 o                         
  -2 -13   1        119.92        119.58         8.21 o                         
  -1 -13   1         12.51         20.98         5.65 o                         
   0 -13   1       2331.36       2268.69        28.42 o                         
   1 -13   1         57.15         51.20         6.55 o                         
   2 -13   1        318.87        324.27        11.92 o                         
   3 -13   1        121.44         87.09         9.84 o                         
   4 -13   1       1671.45       1764.96        30.93 o                         
   5 -13   1         32.13         28.06         8.97 o                         
   6 -13   1        652.00        741.91        22.83 o                         
   7 -13   1        174.51        175.25        17.32 o                         
   8 -13   1        814.26        883.01        33.17 o                         
   9 -13   1         39.04         43.50        14.09 o                         
  10 -13   1          9.45         -2.18        12.84 o                         
  11 -13   1          3.99        -10.40        13.70 o                         
  12 -13   1        305.86        268.21        25.04 o                         
 -16 -12   1         54.33         76.04        14.85 o                         
 -15 -12   1       2777.29       2803.40        51.18 o                         
 -14 -12   1         26.55         18.67        12.95 o                         
 -13 -12   1         34.94         36.55        11.75 o                         
 -12 -12   1        387.74        346.41        19.64 o                         
 -11 -12   1          4.12          7.30         9.26 o                         
 -10 -12   1        449.09        474.33        31.55 o                         
  -9 -12   1        202.27        187.01        12.29 o                         
  -8 -12   1         26.40         31.78         6.23 o                         
  -7 -12   1         21.63         21.68         7.30 o                         
  -6 -12   1          7.12          6.64         5.78 o                         
  -5 -12   1       3988.35       4081.18        38.16 o                         
  -4 -12   1          0.92          7.82         4.60 o                         
  -3 -12   1       3888.28       3749.34        35.20 o                         
  -2 -12   1        196.22        138.20         9.26 o                         
  -1 -12   1        264.86        259.07        12.21 o                         
   0 -12   1        640.17        614.30        14.12 o                         
   1 -12   1       6349.44       6413.24        55.84 o                         
   2 -12   1       3415.17       3407.47        33.21 o                         
   3 -12   1         21.93         20.71         5.08 o                         
   4 -12   1        470.91        505.19        23.58 o                         
   5 -12   1       4106.28       4226.56        52.81 o                         
   6 -12   1         40.02         22.52         8.99 o                         
   7 -12   1       1438.55       1469.79        44.16 o                         
   8 -12   1        851.39        854.41        31.67 o                         
   9 -12   1       2203.50       2127.20        53.60 o                         
  10 -12   1       1141.24       1164.99        54.08 o                         
  11 -12   1        907.55        894.26        36.29 o                         
  12 -12   1        540.71        499.80        35.59 o                         
  13 -12   1          0.39         15.00        16.09 o                         
 -16 -11   1        858.40        880.62        31.63 o                         
 -15 -11   1         11.79          0.36        11.65 o                         
 -14 -11   1        330.96        362.31        20.95 o                         
 -13 -11   1        301.96        328.17        19.40 o                         
 -12 -11   1        219.64        263.98        17.35 o                         
 -11 -11   1        425.59        441.45        18.21 o                         
 -10 -11   1        607.18        622.24        19.20 o                         
  -9 -11   1       1778.39       1899.91        27.67 o                         
  -8 -11   1         28.19         35.06         5.89 o                         
  -7 -11   1       3001.96       2698.01        27.93 o                         
  -6 -11   1       7430.49       7509.58        59.31 o                         
  -5 -11   1       4922.87       4662.46        41.02 o                         
  -4 -11   1       3957.51       3761.75        34.59 o                         
  -3 -11   1        634.48        644.40        12.59 o                         
  -2 -11   1         39.58         14.74         4.80 o                         
  -1 -11   1       3060.97       3027.82        31.80 o                         
   0 -11   1      11388.23      11833.06        83.50 o                         
   1 -11   1      12148.22      12289.46        86.73 o                         
   2 -11   1       2105.14       2203.81        24.30 o                         
   3 -11   1       5387.82       5469.98        45.67 o                         
   4 -11   1        290.67        300.33        12.20 o                         
   5 -11   1       2574.43       2745.34        38.99 o                         
   6 -11   1       8869.52       9038.34        89.92 o                         
   7 -11   1        856.16        828.99        29.57 o                         
   8 -11   1        690.07        595.95        28.94 o                         
   9 -11   1          3.15        -16.72        10.36 o                         
  10 -11   1       1735.19       1621.01        43.80 o                         
  11 -11   1         60.13         47.68        15.17 o                         
  12 -11   1       1177.41       1191.47        41.50 o                         
  13 -11   1        336.32        299.75        25.64 o                         
 -17 -10   1        810.36        952.22        65.50 o                         
 -16 -10   1         34.42         20.97        12.96 o                         
 -15 -10   1        884.67        922.85        29.96 o                         
 -14 -10   1         93.00         82.12        12.55 o                         
 -13 -10   1         67.16         58.26        10.79 o                         
 -12 -10   1        464.07        447.04        18.65 o                         
 -11 -10   1       1276.22       1224.02        25.95 o                         
 -10 -10   1       3312.63       3303.84        42.61 o                         
  -9 -10   1          3.19         -1.56         4.89 o                         
  -8 -10   1       2325.52       2302.45        26.43 o                         
  -7 -10   1       1339.38       1314.80        18.32 o                         
  -6 -10   1        662.42        637.03        12.84 o                         
  -5 -10   1       7182.32       7407.99        57.24 o                         
  -4 -10   1        415.55        358.22         9.51 o                         
  -3 -10   1        378.68        402.28        13.24 o                         
  -2 -10   1          7.05         11.86         4.51 o                         
  -1 -10   1        651.37        783.43        14.25 o                         
   0 -10   1       3056.36       3273.53        29.73 o                         
   1 -10   1         19.46         31.94         5.92 o                         
   2 -10   1      33542.75      33352.41       212.57 o                         
   3 -10   1        125.09        105.39         6.95 o                         
   4 -10   1       2604.10       2575.08        26.74 o                         
   5 -10   1        629.78        622.94        17.71 o                         
   6 -10   1         23.42         21.74         7.19 o                         
   7 -10   1       2559.10       2592.41        43.05 o                         
   8 -10   1        367.01        395.08        22.51 o                         
   9 -10   1       2182.68       2203.11        47.40 o                         
  10 -10   1        187.77        180.10        18.57 o                         
  11 -10   1       1476.27       1532.28        51.88 o                         
  12 -10   1       3850.81       4157.63       101.19 o                         
  13 -10   1         62.48         75.55        16.90 o                         
  14 -10   1        946.07        998.70        40.41 o                         
 -17  -9   1        343.48        331.54        63.87 o                         
 -16  -9   1       1507.23       1607.65        43.70 o                         
 -15  -9   1         32.31         27.88        10.50 o                         
 -14  -9   1          2.17         -8.04         8.51 o                         
 -13  -9   1        360.08        408.19        18.28 o                         
 -12  -9   1         20.59         23.39         9.75 o                         
 -11  -9   1       2974.64       2821.63        36.30 o                         
 -10  -9   1        147.71        174.90        10.75 o                         
  -9  -9   1       7298.29       7290.12        78.06 o                         
  -8  -9   1        863.54        743.78        14.65 o                         
  -7  -9   1       6450.96       6564.67        47.02 o                         
  -6  -9   1       1187.24       1350.62        15.58 o                         
  -5  -9   1        245.51        252.25         8.31 o                         
  -4  -9   1       7403.22       7221.51        54.63 o                         
  -3  -9   1        775.12        829.12        14.02 o                         
  -2  -9   1       1523.28       1412.07        18.39 o                         
  -1  -9   1       3867.67       4088.86        36.89 o                         
   0  -9   1          8.80         17.40         3.76 o                         
   1  -9   1        719.10        644.06        11.93 o                         
   2  -9   1        184.23        184.60         7.25 o                         
   3  -9   1      12891.96      12264.43        85.21 o                         
   4  -9   1       3592.34       3822.03        33.85 o                         
   5  -9   1        504.57        578.38        14.72 o                         
   6  -9   1        782.03        805.11        19.54 o                         
   7  -9   1         65.21         87.84        10.38 o                         
   8  -9   1        702.40        656.78        27.79 o                         
   9  -9   1         86.84         99.59        14.50 o                         
  10  -9   1        447.32        452.29        25.02 o                         
  11  -9   1       1507.96       1576.88        42.12 o                         
  12  -9   1         38.23         64.93        15.49 o                         
  13  -9   1       2077.22       2113.56        52.03 o                         
  14  -9   1        145.15        130.79        19.21 o                         
 -17  -8   1        353.59        336.63        29.62 o                         
 -16  -8   1         35.98         40.50        14.91 o                         
 -15  -8   1        370.62        357.66        18.82 o                         
 -14  -8   1        235.63        238.77        15.48 o                         
 -13  -8   1        101.61         86.70        10.19 o                         
 -12  -8   1        318.25        343.65        13.84 o                         
 -11  -8   1        958.27       1122.21        19.80 o                         
 -10  -8   1       2364.68       2555.31        32.17 o                         
  -9  -8   1       2846.09       2882.28        33.21 o                         
  -8  -8   1       4350.82       4262.46        37.52 o                         
  -7  -8   1       1057.82       1045.17        14.47 o                         
  -6  -8   1       1842.17       1866.35        18.53 o                         
  -5  -8   1       3255.63       3356.86        28.69 o                         
  -4  -8   1       1211.56       1607.63        17.76 o                         
  -3  -8   1         87.42         85.45         5.40 o                         
  -2  -8   1         47.16         61.75         5.21 o                         
  -1  -8   1      14678.45      14108.81       100.14 o                         
   0  -8   1       1773.34       1553.48        28.59 o                         
   1  -8   1         61.91         28.98         4.64 o                         
   2  -8   1       4800.30       4399.02        35.69 o                         
   3  -8   1        909.70        966.09        13.66 o                         
   4  -8   1       6163.25       6115.01        45.22 o                         
   5  -8   1       1804.98       1885.89        22.68 o                         
   6  -8   1        146.00        114.83         8.68 o                         
   7  -8   1         42.98         72.71         9.35 o                         
   8  -8   1        473.13        469.74        26.47 o                         
   9  -8   1          4.37          6.03         9.78 o                         
  10  -8   1       3872.34       3995.26        96.47 o                         
  11  -8   1         19.53         39.14        15.71 o                         
  12  -8   1       8304.31       8632.05       115.64 o                         
  13  -8   1        476.15        466.40        27.30 o                         
  14  -8   1        826.58        844.46        36.19 o                         
  15  -8   1        287.62        268.68        38.32 o                         
 -17  -7   1         15.11        -15.45        15.11 o                         
 -16  -7   1        597.96        720.27        36.50 o                         
 -15  -7   1        324.58        348.04        18.96 o                         
 -14  -7   1        228.96        190.81        12.35 o                         
 -13  -7   1        130.30        113.81        10.63 o                         
 -12  -7   1        434.05        412.14        14.66 o                         
 -11  -7   1       1415.89       1446.72        21.40 o                         
 -10  -7   1       2350.58       2296.93        33.33 o                         
  -9  -7   1       2881.20       2862.42        32.82 o                         
  -8  -7   1       6908.84       6654.19        56.98 o                         
  -7  -7   1        148.74        177.17         6.75 o                         
  -6  -7   1         88.47         76.65         5.37 o                         
  -5  -7   1        230.35        242.48         6.59 o                         
  -4  -7   1        724.31        621.43        10.52 o                         
  -3  -7   1        568.83        543.46        11.19 o                         
  -2  -7   1       3439.45       3800.47        35.11 o                         
  -1  -7   1       5859.56       6056.53        57.26 o                         
   0  -7   1         10.96         11.05         3.70 o                         
   1  -7   1       9454.51       9604.55        65.90 o                         
   2  -7   1       5050.07       4884.80        40.32 o                         
   3  -7   1       2216.32       1879.21        20.86 o                         
   4  -7   1        416.44        382.91         9.29 o                         
   5  -7   1       1184.43       1434.20        18.63 o                         
   6  -7   1         45.36        107.94         6.64 o                         
   7  -7   1       1041.04        956.18        20.90 o                         
   8  -7   1       1098.24        991.36        28.07 o                         
   9  -7   1        840.27        837.20        27.73 o                         
  10  -7   1       1310.10       1250.68        34.82 o                         
  11  -7   1       2340.42       2350.94        48.86 o                         
  12  -7   1         16.54         14.15        12.37 o                         
  13  -7   1       3440.32       3558.61        65.07 o                         
  14  -7   1        352.86        361.17        40.16 o                         
  15  -7   1       1366.71       1429.62        70.37 o                         
 -17  -6   1        493.68        499.12        32.81 o                         
 -16  -6   1        813.26        814.68        29.54 o                         
 -15  -6   1        210.21        173.46        16.05 o                         
 -14  -6   1        771.36        746.10        21.27 o                         
 -13  -6   1         17.95         13.65         7.20 o                         
 -12  -6   1        456.28        420.22        20.71 o                         
 -11  -6   1       1044.88       1054.21        18.34 o                         
 -10  -6   1         62.63         96.10         7.20 o                         
  -9  -6   1       2051.34       1879.41        25.42 o                         
  -8  -6   1       1753.46       1853.52        23.89 o                         
  -7  -6   1          4.39         36.59         5.19 o                         
  -6  -6   1          1.83         26.33         3.93 o                         
  -5  -6   1          4.11         26.40         3.42 o                         
  -4  -6   1       1349.54       1507.46        16.23 o                         
  -3  -6   1       4525.20       3922.82        33.23 o                         
  -2  -6   1       9469.68       8819.80        68.94 o                         
  -1  -6   1      17186.58      18502.50       134.31 o                         
   0  -6   1      13628.46      14118.89        97.97 o                         
   1  -6   1        807.46        940.20        12.41 o                         
   2  -6   1       5304.87       5260.80        41.67 o                         
   3  -6   1       5207.14       5402.35        43.35 o                         
   4  -6   1       1223.03       1409.25        17.53 o                         
   5  -6   1         27.26         21.42         4.16 o                         
   6  -6   1        476.04        369.35         9.96 o                         
   7  -6   1        384.26        405.10        11.95 o                         
   8  -6   1       2276.32       2290.54        36.80 o                         
   9  -6   1       7436.16       7501.07        94.81 o                         
  10  -6   1       3605.64       3579.46        82.32 o                         
  11  -6   1        283.89        345.74        20.85 o                         
  12  -6   1       2144.10       2150.19        52.09 o                         
  13  -6   1       1276.39       1112.04        47.81 o                         
  14  -6   1        303.24        215.55        32.97 o                         
  15  -6   1         93.82         68.39        22.51 o                         
 -17  -5   1       2294.81       2448.71        68.82 o                         
 -16  -5   1        238.94        218.84        18.58 o                         
 -15  -5   1       1311.45       1235.01        56.57 o                         
 -14  -5   1          7.13          2.24         9.63 o                         
 -13  -5   1        593.48        556.25        19.27 o                         
 -12  -5   1       2335.76       2225.13        34.72 o                         
 -11  -5   1       2166.19       2063.07        26.96 o                         
 -10  -5   1        781.74        895.25        16.78 o                         
  -9  -5   1       1164.83       1274.56        18.66 o                         
  -8  -5   1        515.66        474.04        13.14 o                         
  -7  -5   1       3508.46       3657.68        35.13 o                         
  -6  -5   1          6.64         10.12         4.14 o                         
  -5  -5   1       6491.23       6865.69        49.42 o                         
  -4  -5   1        470.21        450.68         9.08 o                         
  -3  -5   1       1707.57       1543.51        16.37 o                         
  -2  -5   1       3292.77       2673.88        27.96 o                         
  -1  -5   1       8223.60       7763.44        71.33 o                         
   0  -5   1      38506.20      41055.04       338.62 o                         
   1  -5   1       5475.03       6196.47        46.04 o                         
   2  -5   1      25312.21      25047.30       166.71 o                         
   3  -5   1          0.35         16.11         3.43 o                         
   4  -5   1        109.82        128.66         6.06 o                         
   5  -5   1        159.14        169.71         7.69 o                         
   6  -5   1        777.55        608.23        11.55 o                         
   7  -5   1         99.70        118.75         7.57 o                         
   8  -5   1          4.08          3.55         5.41 o                         
   9  -5   1        692.70        736.66        38.80 o                         
  10  -5   1       2351.72       2359.76        44.78 o                         
  11  -5   1        457.04        401.77        24.87 o                         
  12  -5   1         57.72         75.71        14.15 o                         
  13  -5   1        189.67        284.17        20.52 o                         
  14  -5   1        386.84        440.17        43.06 o                         
  15  -5   1         35.15         16.64        19.93 o                         
  16  -5   1        289.78        263.63        64.24 o                         
 -17  -4   1         30.69         23.54        15.15 o                         
 -16  -4   1       5688.68       6001.43        86.15 o                         
 -15  -4   1         27.93         46.37        13.61 o                         
 -14  -4   1       1181.98       1218.81        33.63 o                         
 -13  -4   1         47.49         25.24        11.00 o                         
 -12  -4   1        644.53        746.64        18.06 o                         
 -11  -4   1       6388.09       6357.70        55.27 o                         
 -10  -4   1       1021.93       1050.61        17.94 o                         
  -9  -4   1       1280.99       1023.25        16.54 o                         
  -8  -4   1       2018.43       1996.45        22.68 o                         
  -7  -4   1         75.91         85.61         6.99 o                         
  -6  -4   1       6422.65       6135.84        53.06 o                         
  -5  -4   1       1281.68       1053.99        14.29 o                         
  -4  -4   1       7138.02       6924.17        59.77 o                         
  -3  -4   1       2505.77       2976.90        27.29 o                         
  -2  -4   1         42.37         30.93         4.24 o                         
  -1  -4   1       9332.64       8463.16        84.47 o                         
   0  -4   1      68258.36      67319.91       615.98 o                         
   1  -4   1       1281.05       1313.28        16.83 o                         
   2  -4   1       6904.45       6433.37        50.33 o                         
   3  -4   1      14632.02      14841.11       108.62 o                         
   4  -4   1       9240.31       9327.03        72.23 o                         
   5  -4   1       2780.61       2829.06        28.73 o                         
   6  -4   1        510.19        473.36        10.21 o                         
   7  -4   1       4846.06       4565.41        40.39 o                         
   8  -4   1       4926.65       4960.85        44.11 o                         
   9  -4   1       1790.59       1727.25        33.85 o                         
  10  -4   1       3563.52       3427.24        49.47 o                         
  11  -4   1        132.79        152.00        12.88 o                         
  12  -4   1       1167.10       1214.57        30.29 o                         
  13  -4   1        658.51        660.86        26.85 o                         
  14  -4   1          0.88        -21.27        13.51 o                         
  15  -4   1        539.08        534.83        37.69 o                         
  16  -4   1        190.63        139.90        34.02 o                         
 -17  -3   1       1897.93       1902.67        53.98 o                         
 -16  -3   1        447.88        483.76        33.02 o                         
 -15  -3   1       1832.99       1906.52        43.91 o                         
 -14  -3   1        516.53        564.15        26.23 o                         
 -13  -3   1        437.26        350.13        20.44 o                         
 -12  -3   1       1852.18       2007.65        29.73 o                         
 -11  -3   1        200.71        209.73         9.82 o                         
 -10  -3   1       4217.15       4236.73        42.60 o                         
  -9  -3   1        879.97        967.71        17.02 o                         
  -8  -3   1       2828.64       2853.43        30.12 o                         
  -7  -3   1       1116.30       1124.97        16.57 o                         
  -6  -3   1      14562.45      16643.14       124.78 o                         
  -5  -3   1       9217.30       9225.20        78.21 o                         
  -4  -3   1       3542.45       3290.07        30.04 o                         
  -3  -3   1      25141.02      25578.52       213.21 o                         
  -2  -3   1      11921.74      13815.73       117.70 o                         
   0  -3   1       1508.69       2177.55        29.72 o                         
   1  -3   1       2173.71       2603.27        41.47 o                         
   2  -3   1         15.30         25.78         3.92 o                         
   3  -3   1       9959.53      10780.42        86.86 o                         
   4  -3   1       6524.02       6617.14        49.58 o                         
   5  -3   1      14430.32      15809.44       109.66 o                         
   6  -3   1       4800.41       5771.57        46.48 o                         
   7  -3   1       2018.83       1947.23        22.02 o                         
   8  -3   1        102.74        124.39         7.04 o                         
   9  -3   1        839.38        905.75        19.63 o                         
  10  -3   1          9.84          5.88         7.52 o                         
  11  -3   1        621.26        658.40        21.54 o                         
  12  -3   1        408.95        453.18        19.63 o                         
  13  -3   1        311.55        322.48        22.97 o                         
  14  -3   1        161.26        128.42        21.33 o                         
  15  -3   1         19.10         -6.68        15.90 o                         
  16  -3   1        198.66        192.71        31.42 o                         
 -17  -2   1        115.67        150.06        35.82 o                         
 -16  -2   1         77.78        102.71        16.93 o                         
 -15  -2   1        380.31        356.32        22.83 o                         
 -14  -2   1       1467.70       1414.03        36.48 o                         
 -13  -2   1        728.04        591.48        25.52 o                         
 -12  -2   1          9.00          6.08         8.84 o                         
 -11  -2   1       6090.91       5898.16        57.35 o                         
 -10  -2   1        519.31        500.87        12.91 o                         
  -9  -2   1       4506.28       4212.74        40.92 o                         
  -8  -2   1       3180.41       3218.41        37.47 o                         
  -7  -2   1       1139.07       1066.95        18.20 o                         
  -6  -2   1       5364.80       6384.22        54.19 o                         
  -5  -2   1       7716.91       7674.67        61.33 o                         
  -4  -2   1       7636.82       8032.03        82.99 o                         
  -3  -2   1      32904.88      33876.23       360.16 o                         
  -2  -2   1      12472.28      15151.24       165.20 o                         
  -1  -2   1        420.56        597.08        17.82 o                         
   0  -2   1       5826.37       7819.28       106.07 o                         
   1  -2   1         16.07        253.10        14.85 o                         
   2  -2   1      22588.92      23199.21       214.23 o                         
   3  -2   1        209.78        309.32         7.54 o                         
   4  -2   1       7008.83       7210.23        52.69 o                         
   5  -2   1       3265.17       3475.77        29.89 o                         
   6  -2   1        467.57        838.71        16.84 o                         
   7  -2   1       1358.35       1149.42        15.86 o                         
   8  -2   1      11413.10      11174.08        83.26 o                         
   9  -2   1        734.50        707.75        16.79 o                         
  10  -2   1        541.52        522.78        18.65 o                         
  11  -2   1       5667.06       5616.88        68.20 o                         
  12  -2   1        472.96        375.31        17.60 o                         
  13  -2   1       1931.50       2003.78        48.43 o                         
  14  -2   1        946.53        948.06        36.73 o                         
  15  -2   1         90.73         55.92        21.23 o                         
  16  -2   1        206.62        228.71        28.58 o                         
  17  -2   1       1246.42       1483.46        59.12 o                         
 -17  -1   1        182.34        182.70        23.43 o                         
 -16  -1   1        189.51        222.62        20.23 o                         
 -15  -1   1         19.82         21.38        16.13 o                         
 -14  -1   1        189.50        235.84        18.75 o                         
 -13  -1   1        705.18        642.49        30.22 o                         
 -12  -1   1       6526.00       6821.33        91.99 o                         
 -11  -1   1       3648.38       3757.19        48.32 o                         
 -10  -1   1       7552.24       7401.35        81.47 o                         
  -9  -1   1       4202.55       4019.46        41.47 o                         
  -8  -1   1       6609.86       6522.83        57.61 o                         
  -7  -1   1       5633.11       5558.09        53.81 o                         
  -6  -1   1        103.44         80.12         6.26 o                         
  -5  -1   1       9029.68       9139.61       127.31 o                         
  -4  -1   1        289.28        396.08        12.50 o                         
  -3  -1   1      33771.47      34580.14       635.70 o                         
  -2  -1   1      22973.61      22844.26       297.22 o                         
   0  -1   1      30582.99      24518.89       447.07 o                         
   1  -1   1       8143.87       7112.36        94.50 o                         
   2  -1   1        729.42        697.82        12.48 o                         
   3  -1   1       2776.90       2768.93        31.15 o                         
   4  -1   1        675.30        905.16        11.01 o                         
   5  -1   1        332.86        406.53         8.08 o                         
   6  -1   1        447.66        592.04        10.53 o                         
   7  -1   1        783.63        661.26        11.61 o                         
   8  -1   1         26.85         22.55         3.89 o                         
   9  -1   1      13376.20      13302.25       114.20 o                         
  10  -1   1       5814.06       5963.36       117.34 o                         
  11  -1   1         14.50         26.17         8.06 o                         
  12  -1   1       4778.80       4439.95        62.62 o                         
  13  -1   1          9.37         18.14        12.74 o                         
  14  -1   1         86.00        104.01        17.24 o                         
  15  -1   1        100.64         63.39        16.70 o                         
  16  -1   1          0.98          1.19        20.58 o                         
  17  -1   1       2113.93       2274.31        71.17 o                         
 -17   0   1         71.79         37.42        22.30 o                         
 -16   0   1        537.01        584.76        30.34 o                         
 -15   0   1         41.95         52.61        13.63 o                         
 -14   0   1        120.30        116.67        17.34 o                         
 -13   0   1        345.74        404.48        21.55 o                         
 -12   0   1       1007.29        770.40        28.51 o                         
 -11   0   1       4254.24       4292.43        65.75 o                         
 -10   0   1       4115.99       4043.34        47.57 o                         
  -9   0   1       2115.93       2015.50        23.51 o                         
  -8   0   1          4.76          6.93         3.49 o                         
  -7   0   1        273.35        230.10         7.53 o                         
  -6   0   1      23466.80      25315.40       170.13 o                         
  -5   0   1          2.11         18.39         3.91 o                         
  -4   0   1       2880.54       2720.34        29.66 o                         
  -3   0   1       2698.01       2645.73        43.58 o                         
  -2   0   1        477.28        800.56        23.76 o                         
  -1   0   1     128496.32     122552.30      2933.41 o                         
   1   0   1      65886.62      55085.82      1021.87 o                         
   2   0   1       1622.94       1007.94        15.62 o                         
   3   0   1      31593.48      32703.14       346.41 o                         
   4   0   1        246.63        284.26         7.24 o                         
   5   0   1        298.49        190.64         7.37 o                         
   6   0   1      16506.79      17508.78       128.62 o                         
   7   0   1       8945.22       9355.79        73.75 o                         
   8   0   1       5483.45       5296.59        44.35 o                         
   9   0   1       3607.32       3678.25        45.51 o                         
  10   0   1        314.82        281.85        13.62 o                         
  11   0   1      16118.69      15536.77       167.28 o                         
  12   0   1        320.87        335.46        18.75 o                         
  13   0   1       1368.45       1457.45        40.09 o                         
  14   0   1        306.17        263.42        22.44 o                         
  15   0   1        136.13         98.14        19.32 o                         
  16   0   1        157.63         91.33        16.91 o                         
  17   0   1        230.43        269.57        42.88 o                         
 -17   1   1        541.83        551.78        38.37 o                         
 -16   1   1         32.27         26.31        20.24 o                         
 -15   1   1         10.62        -15.17        13.72 o                         
 -14   1   1         23.06         12.82        13.51 o                         
 -13   1   1         47.49         68.69        14.08 o                         
 -12   1   1       2903.34       3138.66        56.82 o                         
 -11   1   1       1688.83       1716.17        39.63 o                         
 -10   1   1       3630.58       3589.42        39.38 o                         
  -9   1   1        249.68        294.25        10.39 o                         
  -8   1   1         53.02         55.31         4.92 o                         
  -7   1   1        454.45        473.26        10.02 o                         
  -6   1   1        373.20        522.34        10.20 o                         
  -5   1   1       3498.32       3182.09        31.32 o                         
  -4   1   1         48.99        111.07        10.93 o                         
  -3   1   1       1882.16       2346.24        60.15 o                         
  -2   1   1      20237.06      20248.73       374.29 o                         
  -1   1   1       3650.51       5238.56       102.48 o                         
   2   1   1       4910.10       5314.37        75.62 o                         
   3   1   1      28297.94      29924.41       276.26 o                         
   4   1   1        404.27        330.25         7.97 o                         
   5   1   1       8452.21       8889.78        63.88 o                         
   6   1   1      10887.00      11677.29        88.98 o                         
   7   1   1      13618.92      13152.69       104.92 o                         
   8   1   1       1487.95       1449.24        18.26 o                         
   9   1   1        268.40        283.13         9.23 o                         
  10   1   1       7820.10       7362.77        78.72 o                         
  11   1   1         48.76         40.94         9.87 o                         
  12   1   1       3750.18       3722.92        63.47 o                         
  13   1   1         22.27         24.92        12.17 o                         
  14   1   1        310.10        376.74        22.93 o                         
  15   1   1        300.73        309.06        22.13 o                         
  16   1   1         13.16          9.29        13.07 o                         
  17   1   1       1305.10       1359.25        48.02 o                         
 -16   2   1        361.36        346.60        28.57 o                         
 -15   2   1          1.15        -16.50        13.10 o                         
 -14   2   1          0.54        -10.26        13.89 o                         
 -13   2   1         54.15         47.45        12.97 o                         
 -12   2   1        129.66        192.59        18.00 o                         
 -11   2   1        944.59        915.58        34.10 o                         
 -10   2   1         15.90         13.34         8.77 o                         
  -9   2   1       2812.24       2639.56        31.05 o                         
  -8   2   1       1531.24       1581.77        19.88 o                         
  -7   2   1       1292.20       1380.87        17.27 o                         
  -6   2   1        770.95        965.22        19.56 o                         
  -5   2   1         11.47          7.43         4.16 o                         
  -4   2   1       8815.68       8337.64        76.70 o                         
  -3   2   1        894.85        792.97        17.62 o                         
  -2   2   1       2455.25       2381.90        28.01 o                         
  -1   2   1       4848.40       4109.75        84.66 o                         
   1   2   1         37.52         47.06         4.64 o                         
   3   2   1        150.06        210.41         7.43 o                         
   4   2   1       1878.58       1751.88        29.19 o                         
   5   2   1       1970.88       1772.63        19.84 o                         
   6   2   1       7292.80       7955.75        63.07 o                         
   7   2   1       1704.61       2146.33        22.12 o                         
   8   2   1       1766.89       1614.41        19.26 o                         
   9   2   1       6983.53       7038.04        57.22 o                         
  10   2   1        897.41        923.11        15.45 o                         
  11   2   1       5647.93       5792.93        66.92 o                         
  12   2   1        195.52        180.24        18.02 o                         
  13   2   1       3036.88       2918.47        50.56 o                         
  14   2   1        292.61        252.89        19.14 o                         
  15   2   1        799.26        855.30        31.55 o                         
  16   2   1        313.62        266.25        21.87 o                         
  17   2   1         39.74         42.33        18.01 o                         
 -16   3   1         40.16         27.67        16.35 o                         
 -15   3   1        128.49         70.02        17.38 o                         
 -14   3   1         35.72         -0.18        13.54 o                         
 -13   3   1        114.97         65.06        14.78 o                         
 -12   3   1         30.55         32.30        12.92 o                         
 -11   3   1       2376.58       2301.08        38.68 o                         
 -10   3   1       1942.34       1881.65        33.62 o                         
  -9   3   1        838.00        749.09        17.73 o                         
  -8   3   1        531.51        531.56        15.17 o                         
  -7   3   1         78.03         50.37         5.34 o                         
  -6   3   1        636.34        731.82        12.59 o                         
  -5   3   1      14399.26      15106.75       134.23 o                         
  -4   3   1       1877.72       1945.09        20.51 o                         
  -3   3   1        485.51        560.90        12.08 o                         
  -2   3   1          6.88         27.69         4.93 o                         
  -1   3   1       3487.52       3491.09        36.93 o                         
   0   3   1       2768.63       3760.08        79.46 o                         
   2   3   1      13658.77      14682.97       202.38 o                         
   3   3   1       2465.72       2907.81        34.15 o                         
   4   3   1      20097.94      21257.08       165.41 o                         
   5   3   1      17837.54      17423.91       138.33 o                         
   6   3   1       1720.10       2093.38        21.12 o                         
   7   3   1      11046.11      11764.25        80.28 o                         
   8   3   1       2524.53       2448.40        23.69 o                         
   9   3   1         27.57         30.50         5.45 o                         
  10   3   1       2918.19       2978.61        33.09 o                         
  11   3   1         55.53         67.95         8.54 o                         
  12   3   1       1369.40       1446.87        33.43 o                         
  13   3   1       1377.40       1340.11        33.98 o                         
  14   3   1       2023.14       1929.14        42.32 o                         
  15   3   1        632.62        695.01        42.15 o                         
  16   3   1        790.78        761.06        32.57 o                         
  17   3   1        510.14        464.97        32.56 o                         
 -16   4   1         50.68         38.76        21.01 o                         
 -15   4   1        357.50        382.28        33.44 o                         
 -14   4   1         56.28         34.14        14.95 o                         
 -13   4   1        108.02        104.20        16.70 o                         
 -12   4   1       1116.14        947.67        26.72 o                         
 -11   4   1        817.03        788.71        23.44 o                         
 -10   4   1       6059.21       6243.00        73.67 o                         
  -9   4   1       5467.67       5370.72        83.91 o                         
  -8   4   1       2833.77       3085.66        38.19 o                         
  -7   4   1        221.41        191.67         9.82 o                         
  -6   4   1        312.77        457.93        10.90 o                         
  -5   4   1         30.02         44.99         5.11 o                         
  -4   4   1       8976.41       8841.74        69.28 o                         
  -3   4   1       4144.37       4218.60        38.94 o                         
  -2   4   1      18148.82      17697.41       150.04 o                         
  -1   4   1      28436.51      29296.71       270.85 o                         
   0   4   1      18697.13      19967.28       186.58 o                         
   1   4   1      15840.29      16967.82       185.22 o                         
   2   4   1      37185.14      41915.71       344.34 o                         
   3   4   1      12304.66      13485.94        99.66 o                         
   4   4   1       7598.90       7935.15        62.12 o                         
   5   4   1        915.76        675.54        11.28 o                         
   6   4   1       7794.58       7897.31        63.77 o                         
   7   4   1        493.47        528.78         9.99 o                         
   8   4   1       9034.06       9204.62        71.58 o                         
   9   4   1       5352.02       5280.67        58.22 o                         
  10   4   1        702.31        589.52        16.35 o                         
  11   4   1        823.54        783.55        28.01 o                         
  12   4   1         92.97         93.67        10.96 o                         
  13   4   1       1845.52       1781.93        38.57 o                         
  14   4   1        491.63        422.34        23.15 o                         
  15   4   1        235.06        209.35        18.60 o                         
  16   4   1       1098.30       1152.89        56.92 o                         
  17   4   1        428.12        442.44        30.76 o                         
 -16   5   1        346.43        329.02        42.18 o                         
 -15   5   1         34.95         40.49        24.09 o                         
 -14   5   1        918.40        952.62        39.50 o                         
 -13   5   1        709.62        712.42        33.10 o                         
 -12   5   1        883.85        780.86        25.52 o                         
 -11   5   1       2838.25       2938.20        54.25 o                         
 -10   5   1       5302.26       5447.39        68.28 o                         
  -9   5   1       2953.34       2664.36        36.96 o                         
  -8   5   1       3582.77       3687.96        43.79 o                         
  -7   5   1       1310.00       1430.99        23.60 o                         
  -6   5   1       2547.47       2648.20        26.14 o                         
  -5   5   1       2507.80       2909.48        30.03 o                         
  -4   5   1        595.17        662.14        11.70 o                         
  -3   5   1        818.31        637.91        11.05 o                         
  -2   5   1         12.60         25.44         4.01 o                         
  -1   5   1         21.46         14.94         3.51 o                         
   0   5   1       2955.22       3479.14        41.94 o                         
   1   5   1     109946.77     113105.41      1071.96 o                         
   2   5   1      28112.19      30480.18       200.52 o                         
   3   5   1        486.17        504.65         8.79 o                         
   4   5   1          0.23          7.64         2.87 o                         
   5   5   1       6515.19       5867.82        46.26 o                         
   6   5   1        531.26        610.98        12.36 o                         
   7   5   1       1370.36       1646.73        20.30 o                         
   8   5   1       2977.81       2826.14        31.92 o                         
   9   5   1         11.59         23.72         5.26 o                         
  10   5   1        546.08        544.45        14.05 o                         
  11   5   1       1962.24       1934.77        32.53 o                         
  12   5   1        362.89        291.49        15.91 o                         
  13   5   1        209.69        227.98        16.90 o                         
  14   5   1        292.78        287.72        20.03 o                         
  15   5   1       1162.52       1238.82        40.98 o                         
  16   5   1        156.51        168.72        18.97 o                         
  17   5   1       1758.43       1713.07        60.25 o                         
 -15   6   1        206.16        174.92        31.30 o                         
 -14   6   1        283.89        305.65        28.58 o                         
 -13   6   1       1421.04       1468.35        37.81 o                         
 -12   6   1        881.21        891.98        28.14 o                         
 -11   6   1       1088.39       1019.70        28.33 o                         
 -10   6   1       1292.71       1218.44        29.66 o                         
  -9   6   1       1066.27       1018.89        26.09 o                         
  -8   6   1       1188.64       1169.62        23.16 o                         
  -7   6   1        932.95        791.39        20.52 o                         
  -6   6   1       1238.77       1101.30        16.19 o                         
  -5   6   1       5936.03       6036.46        46.97 o                         
  -4   6   1       1252.02       1250.49        22.17 o                         
  -3   6   1          7.01         20.08         4.02 o                         
  -2   6   1       3787.52       3694.28        33.21 o                         
  -1   6   1       3551.84       3929.74        31.98 o                         
   0   6   1       2970.66       3119.57        26.73 o                         
   1   6   1      28573.20      29328.40       193.90 o                         
   2   6   1      15646.37      16382.16       112.17 o                         
   3   6   1          1.28         71.60         6.22 o                         
   4   6   1       1205.08       1215.65        14.05 o                         
   5   6   1       9812.78       9240.22        64.09 o                         
   6   6   1        305.15        244.56        10.18 o                         
   7   6   1       8252.15       8733.77        67.25 o                         
   8   6   1          7.97          6.12         4.41 o                         
   9   6   1       1120.51       1199.86        20.31 o                         
  10   6   1       1166.41       1113.29        19.05 o                         
  11   6   1        561.63        547.53        22.23 o                         
  12   6   1       1726.60       1653.12        31.53 o                         
  13   6   1          9.57         13.15         9.35 o                         
  14   6   1        698.81        683.72        23.61 o                         
  15   6   1          1.71         -7.23         9.78 o                         
  16   6   1        175.60        127.23        19.58 o                         
  17   6   1        569.71        545.74        33.24 o                         
 -15   7   1        662.71        746.44        56.68 o                         
 -14   7   1        553.95        425.27        33.99 o                         
 -13   7   1       2448.98       2394.79        65.23 o                         
 -12   7   1         27.81         21.17        14.79 o                         
 -11   7   1       6468.96       6123.33        78.74 o                         
 -10   7   1       1279.91       1269.22        31.23 o                         
  -9   7   1        105.67        112.78        13.82 o                         
  -8   7   1       3000.88       3103.73        41.46 o                         
  -7   7   1        225.12        187.09        11.15 o                         
  -6   7   1       4897.83       4800.99        48.01 o                         
  -5   7   1         84.96        103.88         6.02 o                         
  -4   7   1      21624.79      21321.09       157.94 o                         
  -3   7   1       3162.79       3252.00        28.94 o                         
  -2   7   1       1405.31       1348.40        15.80 o                         
  -1   7   1      10432.79       9926.68        71.67 o                         
   0   7   1        256.03        156.02         5.76 o                         
   1   7   1       4314.67       4285.12        33.53 o                         
   2   7   1       2998.95       3163.82        28.64 o                         
   3   7   1        207.39        124.48         5.61 o                         
   4   7   1       2883.95       2820.03        24.40 o                         
   5   7   1       2983.33       3010.29        26.59 o                         
   6   7   1       1271.24       1122.58        16.73 o                         
   7   7   1       1819.31       1993.52        22.57 o                         
   8   7   1       4637.05       4517.24        40.75 o                         
   9   7   1        766.45        733.76        16.73 o                         
  10   7   1        276.30        255.45        12.21 o                         
  11   7   1         21.35         26.11         7.26 o                         
  12   7   1         78.16         81.52        10.44 o                         
  13   7   1        754.04        666.48        20.76 o                         
  14   7   1        177.05        222.25        15.10 o                         
  15   7   1        742.05        709.86        26.67 o                         
  16   7   1        774.16        765.36        40.89 o                         
  17   7   1        191.10        235.19        29.38 o                         
 -15   8   1       1220.17       1446.30        59.70 o                         
 -14   8   1        334.43        334.36        31.88 o                         
 -13   8   1        192.03        219.67        20.16 o                         
 -12   8   1       2093.67       2155.95        48.92 o                         
 -11   8   1       3770.78       3810.32        65.42 o                         
 -10   8   1       5568.28       5546.45       109.55 o                         
  -9   8   1         83.31        106.81        14.03 o                         
  -8   8   1        399.52        434.98        17.91 o                         
  -7   8   1       4485.77       4457.92        67.22 o                         
  -6   8   1       1172.05       1138.41        23.03 o                         
  -5   8   1      10947.75      11216.60        85.29 o                         
  -4   8   1      14614.68      15315.00        97.31 o                         
  -3   8   1       7529.02       7771.76        59.23 o                         
  -2   8   1       3087.43       2721.41        29.55 o                         
  -1   8   1       2499.60       2366.77        22.43 o                         
   0   8   1       2506.66       2253.04        22.88 o                         
   1   8   1       1092.71       1140.29        14.42 o                         
   2   8   1        389.35        371.79         8.32 o                         
   3   8   1        581.39        698.19        12.36 o                         
   4   8   1       1412.35       1167.51        16.32 o                         
   5   8   1      17003.23      16294.98       103.02 o                         
   6   8   1       2423.24       2914.92        25.68 o                         
   7   8   1       1682.54       1796.14        24.46 o                         
   8   8   1        559.28        447.91        13.41 o                         
   9   8   1        730.23        691.58        16.35 o                         
  10   8   1          5.38          4.50         6.22 o                         
  11   8   1        293.56        286.81        12.75 o                         
  12   8   1        323.10        405.52        16.07 o                         
  13   8   1        336.00        271.41        15.46 o                         
  14   8   1       1327.92       1288.29        30.06 o                         
  15   8   1       2585.49       2664.71        52.31 o                         
  16   8   1        228.19        262.11        23.83 o                         
  17   8   1        444.10        462.96        63.96 o                         
 -14   9   1        519.58        535.18        33.03 o                         
 -13   9   1       2427.45       2427.05        54.82 o                         
 -12   9   1          8.91          4.63        12.49 o                         
 -11   9   1       1503.75       1680.22        43.02 o                         
 -10   9   1        414.81        458.30        24.99 o                         
  -9   9   1        911.87        967.25        31.22 o                         
  -8   9   1        263.28        280.76        16.03 o                         
  -7   9   1         90.97        111.98        14.17 o                         
  -6   9   1       4505.33       4422.01        47.63 o                         
  -5   9   1         40.40         56.25         7.17 o                         
  -4   9   1       9403.45       9981.74        76.29 o                         
  -3   9   1      11683.89      11800.43        86.08 o                         
  -2   9   1       2262.80       2488.62        23.96 o                         
  -1   9   1      14673.26      14913.42       100.04 o                         
   0   9   1       2187.89       2357.29        23.35 o                         
   1   9   1        730.44        512.39        10.91 o                         
   2   9   1       1532.32       1581.41        18.44 o                         
   3   9   1         59.53         81.20         6.14 o                         
   4   9   1       4116.08       4101.12        37.63 o                         
   5   9   1        100.91        160.88         7.30 o                         
   6   9   1      13663.19      13223.35        82.54 o                         
   7   9   1      11934.09      12306.50        82.19 o                         
   8   9   1        636.27        632.54        15.18 o                         
   9   9   1       4064.94       3961.68        40.77 o                         
  10   9   1         69.68         75.25         8.76 o                         
  11   9   1        318.84        307.52        15.85 o                         
  12   9   1        946.00        919.66        25.80 o                         
  13   9   1       1404.55       1394.44        36.20 o                         
  14   9   1       1000.85        954.10        35.32 o                         
  15   9   1        128.53        156.26        19.64 o                         
  16   9   1       2532.50       2580.23        53.88 o                         
  17   9   1        103.20        104.28        19.63 o                         
 -14  10   1       3012.63       3110.49        71.91 o                         
 -13  10   1          9.13         -2.10        13.82 o                         
 -12  10   1        197.34        176.46        24.23 o                         
 -11  10   1        528.39        474.86        38.59 o                         
 -10  10   1         28.46         10.03        11.81 o                         
  -9  10   1        215.31        178.72        21.01 o                         
  -8  10   1        697.69        694.81        27.20 o                         
  -7  10   1       2241.07       2299.43        39.32 o                         
  -6  10   1       2501.20       2364.71        33.09 o                         
  -5  10   1       1582.12       1543.56        25.12 o                         
  -4  10   1          5.62          3.10         5.89 o                         
  -3  10   1        206.52        217.32        11.96 o                         
  -2  10   1      24551.63      24576.41       156.40 o                         
  -1  10   1       2375.60       2502.88        26.33 o                         
   0  10   1      30901.56      33089.00       210.28 o                         
   1  10   1         75.88         61.34         5.20 o                         
   2  10   1       3797.68       4220.92        36.33 o                         
   3  10   1      12121.81      12247.64        81.41 o                         
   4  10   1       4522.36       4317.60        37.43 o                         
   5  10   1      10226.26      10382.60        80.16 o                         
   6  10   1       9346.26       9415.36        66.14 o                         
   7  10   1          2.77         -0.15         4.49 o                         
   8  10   1       9732.06       9574.64        83.21 o                         
   9  10   1       2668.15       2448.05        37.43 o                         
  10  10   1       4966.37       5404.39        63.21 o                         
  11  10   1         57.96         85.80        11.07 o                         
  12  10   1        731.43        839.72        28.89 o                         
  13  10   1        141.68        117.86        16.91 o                         
  14  10   1         19.84         28.62        10.72 o                         
  15  10   1        958.85        961.95        30.01 o                         
  16  10   1        442.03        400.67        25.83 o                         
  17  10   1       1321.63       1408.46        42.55 o                         
 -13  11   1       2638.05       2625.50        59.94 o                         
 -12  11   1        518.21        585.04        31.71 o                         
 -11  11   1        869.75        914.69        35.22 o                         
 -10  11   1        252.52        256.39        21.25 o                         
  -9  11   1        282.82        218.31        20.59 o                         
  -8  11   1       2961.00       2863.55        54.32 o                         
  -7  11   1       1420.94       1499.09        32.49 o                         
  -6  11   1       1137.06       1164.62        23.70 o                         
  -5  11   1        431.56        489.10        18.68 o                         
  -4  11   1        320.04        331.63        12.71 o                         
  -3  11   1        582.53        530.57        12.00 o                         
  -2  11   1         83.29         56.26         5.75 o                         
  -1  11   1       2173.22       1896.04        20.32 o                         
   0  11   1        404.47        521.66        12.63 o                         
   1  11   1       9903.02      10333.20        74.83 o                         
   2  11   1       2341.32       2232.05        24.43 o                         
   3  11   1         48.70         43.64         5.70 o                         
   4  11   1      11613.38      11895.92        85.09 o                         
   5  11   1         12.13         14.21         4.60 o                         
   6  11   1       3977.51       3771.53        38.29 o                         
   7  11   1       1665.58       1534.50        30.74 o                         
   8  11   1         27.50         11.83         5.53 o                         
   9  11   1       4924.22       4946.39        58.86 o                         
  10  11   1       2583.66       2590.46        40.54 o                         
  11  11   1       3324.91       3413.94        49.12 o                         
  12  11   1        248.48        250.06        16.61 o                         
  13  11   1        844.55        847.65        26.91 o                         
  14  11   1       1216.84       1262.38        32.87 o                         
  15  11   1        149.48        114.45        15.32 o                         
  16  11   1        898.92        948.62        34.10 o                         
  17  11   1        678.46        649.96        43.01 o                         
 -13  12   1        802.21        883.46        39.53 o                         
 -12  12   1        214.97        203.67        22.13 o                         
 -11  12   1        395.34        423.68        30.87 o                         
 -10  12   1       1062.45       1150.29        38.35 o                         
  -9  12   1       2489.32       2473.36        53.14 o                         
  -8  12   1        187.26        219.47        19.20 o                         
  -7  12   1       2809.81       2941.81        55.05 o                         
  -6  12   1        330.31        375.08        16.03 o                         
  -5  12   1        495.77        444.50        18.30 o                         
  -4  12   1        302.74        338.11        13.42 o                         
  -3  12   1        100.88         49.81         7.14 o                         
  -2  12   1       2633.30       2878.78        30.80 o                         
  -1  12   1       1612.62       1768.11        21.38 o                         
   0  12   1       2071.67       2245.62        24.57 o                         
   1  12   1       3737.10       3634.24        36.61 o                         
   2  12   1       1235.07       1061.89        17.86 o                         
   3  12   1       4837.16       4584.14        39.98 o                         
   4  12   1       1183.24       1252.35        18.59 o                         
   5  12   1        519.39        597.87        15.65 o                         
   6  12   1       3621.95       3626.67        40.27 o                         
   7  12   1        372.33        361.57        12.70 o                         
   8  12   1        942.82        965.50        21.00 o                         
   9  12   1          1.99          1.33         6.51 o                         
  10  12   1       2612.04       2685.59        36.84 o                         
  11  12   1        544.78        527.44        21.82 o                         
  12  12   1       3014.06       3050.75        48.22 o                         
  13  12   1        736.15        717.43        28.78 o                         
  14  12   1        400.93        456.96        22.23 o                         
  15  12   1       1925.50       1837.18        41.00 o                         
  16  12   1         68.01         91.62        15.72 o                         
  17  12   1          8.10        -12.29        18.05 o                         
 -12  13   1       2681.34       2598.62        82.36 o                         
 -11  13   1        144.81        164.57        25.51 o                         
 -10  13   1       1225.48       1209.03        60.03 o                         
  -9  13   1        417.37        403.92        26.22 o                         
  -8  13   1       1743.47       1742.17        44.27 o                         
  -7  13   1         90.06         93.93        13.34 o                         
  -6  13   1         39.05         41.85         9.14 o                         
  -5  13   1         59.45         69.27         9.26 o                         
  -4  13   1       1463.53       1487.59        28.57 o                         
  -3  13   1       2625.72       2618.06        34.24 o                         
  -2  13   1        609.67        500.66        13.52 o                         
  -1  13   1       1139.81       1057.79        19.70 o                         
   0  13   1       1168.16       1202.79        19.56 o                         
   1  13   1        244.14        240.81        10.21 o                         
   2  13   1         50.98         43.91         6.38 o                         
   3  13   1       1388.78       1283.92        21.11 o                         
   4  13   1       6137.96       5764.60        75.58 o                         
   5  13   1       2535.16       2620.67        31.44 o                         
   6  13   1         62.31         60.90         7.16 o                         
   7  13   1         82.49         86.62         7.95 o                         
   8  13   1         45.18         19.71         7.31 o                         
   9  13   1        998.86       1055.60        21.35 o                         
  10  13   1       2523.16       2578.75        34.34 o                         
  11  13   1       3744.76       3770.26        49.82 o                         
  12  13   1       3278.19       3247.49        51.29 o                         
  13  13   1        614.65        570.85        26.38 o                         
  14  13   1       2723.76       2752.62        49.48 o                         
  15  13   1        103.69        117.59        18.19 o                         
  16  13   1        783.62        816.18        44.59 o                         
 -12  14   1        864.28        882.43        86.82 o                         
 -11  14   1         90.41        110.64        30.44 o                         
 -10  14   1         64.34         75.45        16.73 o                         
  -9  14   1       1475.30       1548.43        66.04 o                         
  -8  14   1        830.97        830.16        36.23 o                         
  -7  14   1          3.39          9.05        11.71 o                         
  -6  14   1       1089.38       1091.86        33.53 o                         
  -5  14   1         19.13         32.61         8.65 o                         
  -4  14   1        864.37        901.21        23.33 o                         
  -3  14   1       1568.31       1522.98        29.47 o                         
  -2  14   1        283.59        312.21        15.14 o                         
  -1  14   1         96.66         94.16         7.98 o                         
   0  14   1       1431.60       1539.89        25.14 o                         
   1  14   1       2694.30       2683.33        34.07 o                         
   2  14   1        442.22        442.51        13.80 o                         
   3  14   1       3475.07       3653.91        39.09 o                         
   4  14   1        204.50        230.69        11.51 o                         
   5  14   1       1822.07       1794.83        27.71 o                         
   6  14   1       3262.00       3241.70        40.59 o                         
   7  14   1        562.98        643.36        18.21 o                         
   8  14   1          2.45          0.00         6.35 o                         
   9  14   1         44.80         35.23         8.82 o                         
  10  14   1       2091.72       2040.80        33.40 o                         
  11  14   1        829.86        791.74        27.04 o                         
  12  14   1       1116.51       1115.10        31.51 o                         
  13  14   1       2411.04       2377.43        45.65 o                         
  14  14   1          4.48         11.87        15.06 o                         
  15  14   1       2081.97       2182.91        47.27 o                         
  16  14   1        249.57        321.39        28.65 o                         
 -11  15   1        683.58        632.22        35.99 o                         
 -10  15   1        534.41        477.19        30.50 o                         
  -9  15   1        797.69        785.35        34.98 o                         
  -8  15   1          0.45        -13.16        12.74 o                         
  -7  15   1       1689.75       1617.02        44.04 o                         
  -6  15   1        200.27        182.73        14.05 o                         
  -5  15   1       2190.23       2308.34        51.15 o                         
  -4  15   1        521.26        500.85        22.75 o                         
  -3  15   1       1250.11       1240.75        33.03 o                         
  -2  15   1       4495.62       4361.76        54.53 o                         
  -1  15   1         20.73         39.13         8.79 o                         
   0  15   1        611.23        698.52        16.99 o                         
   1  15   1       1664.85       1741.34        25.86 o                         
   2  15   1       5949.88       5821.94        58.75 o                         
   3  15   1        177.07        150.60        10.52 o                         
   4  15   1        238.62        246.63        13.71 o                         
   5  15   1        832.56        863.96        25.57 o                         
   6  15   1        317.38        267.96        20.26 o                         
   7  15   1        149.51        114.01        10.53 o                         
   8  15   1         68.27         46.19        10.56 o                         
   9  15   1        338.81        367.25        19.58 o                         
  10  15   1          4.86          4.92        10.74 o                         
  11  15   1        429.13        481.84        23.34 o                         
  12  15   1        159.64        128.66        15.42 o                         
  13  15   1          8.51         19.33        11.99 o                         
  14  15   1       1869.18       1963.23        43.81 o                         
  15  15   1         54.41         92.07        17.58 o                         
  16  15   1        517.33        588.98        36.69 o                         
 -10  16   1        164.70        139.00        31.73 o                         
  -9  16   1         23.85         29.42        18.24 o                         
  -8  16   1        846.56        846.59        43.41 o                         
  -7  16   1        897.10        859.89        41.66 o                         
  -6  16   1       2940.51       3043.57        58.31 o                         
  -5  16   1       1099.98       1104.52        30.70 o                         
  -4  16   1         18.80          7.59        10.72 o                         
  -3  16   1        797.01        769.16        26.50 o                         
  -2  16   1        122.43        152.57        12.96 o                         
  -1  16   1       3440.16       3375.83        56.57 o                         
   0  16   1       1686.83       1749.17        33.80 o                         
   1  16   1          5.84          1.83         6.50 o                         
   2  16   1       2934.68       2885.38        35.73 o                         
   3  16   1         81.44         83.02         8.81 o                         
   4  16   1        954.57        910.23        23.74 o                         
   5  16   1       1139.16       1085.81        47.05 o                         
   6  16   1       2927.16       2955.43        43.50 o                         
   7  16   1         98.46         86.61        10.24 o                         
   8  16   1         85.38         91.56        12.25 o                         
   9  16   1        278.18        266.34        26.98 o                         
  10  16   1        458.37        444.84        21.82 o                         
  11  16   1        747.85        775.26        40.26 o                         
  12  16   1        100.33         91.27        16.56 o                         
  13  16   1        217.44        177.67        18.63 o                         
  14  16   1        153.58        129.98        18.66 o                         
  15  16   1          3.60         13.94        17.30 o                         
 -10  17   1         10.82         17.88        19.44 o                         
  -9  17   1       1071.34       1142.52        57.84 o                         
  -8  17   1        409.64        414.58        51.51 o                         
  -7  17   1       1239.83       1298.25        50.85 o                         
  -6  17   1        559.93        580.92        36.99 o                         
  -5  17   1        353.72        367.77        26.04 o                         
  -4  17   1       1106.56       1067.24        32.21 o                         
  -3  17   1         67.59         74.58        13.08 o                         
  -2  17   1        203.98        290.35        19.11 o                         
  -1  17   1        165.00        156.21        13.95 o                         
   0  17   1        616.24        644.71        22.14 o                         
   1  17   1       1788.74       1736.38        30.17 o                         
   2  17   1          6.23          2.69         7.57 o                         
   3  17   1       3573.84       3532.61        46.07 o                         
   4  17   1       1596.98       1558.59        31.55 o                         
   5  17   1       3311.72       3351.71        47.82 o                         
   6  17   1        726.62        666.41        22.94 o                         
   7  17   1        565.92        628.61        25.35 o                         
   8  17   1        188.99        199.81        18.64 o                         
   9  17   1         31.98         43.22        11.84 o                         
  10  17   1         29.48          2.37        10.31 o                         
  11  17   1        244.69        273.45        25.51 o                         
  12  17   1        215.99        232.73        21.30 o                         
  13  17   1        144.58        133.68        19.17 o                         
  14  17   1          1.14         -8.73        15.84 o                         
  15  17   1        819.15        784.11        56.35 o                         
  -9  18   1        533.12        554.14        77.69 o                         
  -8  18   1       1838.40       1946.57       110.83 o                         
  -7  18   1        591.96        639.43        59.34 o                         
  -6  18   1       1611.81       1690.92        72.28 o                         
  -5  18   1        201.07        253.38        20.13 o                         
  -4  18   1        245.47        250.11        19.64 o                         
  -3  18   1       1495.55       1519.75        38.18 o                         
  -2  18   1        740.47        717.77        28.67 o                         
  -1  18   1       1434.94       1427.79        35.98 o                         
   0  18   1         84.46        130.97        23.49 o                         
   1  18   1        618.86        635.67        26.24 o                         
   2  18   1       1311.26       1334.00        27.68 o                         
   3  18   1        124.93        131.00        12.81 o                         
   4  18   1       5331.09       5257.48        64.77 o                         
   5  18   1       1030.23       1032.48        27.51 o                         
   6  18   1       1385.51       1435.56        37.42 o                         
   7  18   1          1.04         -2.85         9.55 o                         
   8  18   1         43.71         24.71        12.62 o                         
   9  18   1          1.47         -3.37        10.03 o                         
  10  18   1          3.19          2.56        10.64 o                         
  11  18   1        423.69        377.03        28.24 o                         
  12  18   1         16.46         13.67        26.37 o                         
  13  18   1          4.57        -31.52        17.62 o                         
  14  18   1        397.06        377.22        30.68 o                         
  -8  19   1         80.80        107.50        24.16 o                         
  -7  19   1       1392.31       1429.39        56.85 o                         
  -6  19   1        361.49        361.31        37.02 o                         
  -5  19   1        234.21        249.51        22.52 o                         
  -4  19   1        850.41        771.56        35.00 o                         
  -3  19   1        409.10        320.65        24.67 o                         
  -2  19   1       2331.35       2409.20        54.95 o                         
  -1  19   1        337.83        341.54        33.44 o                         
   0  19   1       1834.99       1762.08        45.99 o                         
   1  19   1       1393.41       1318.56        35.17 o                         
   2  19   1         39.03         32.07         9.63 o                         
   3  19   1        824.45        837.00        25.32 o                         
   4  19   1        836.98        771.10        30.59 o                         
   5  19   1       1271.68       1241.01        30.59 o                         
   6  19   1        590.48        574.65        23.37 o                         
   7  19   1        425.10        447.36        23.89 o                         
   8  19   1        461.63        498.92        31.48 o                         
   9  19   1          6.89          1.77        12.86 o                         
  10  19   1        217.39        207.81        18.77 o                         
  11  19   1        146.36        123.19        24.65 o                         
  12  19   1        940.89        955.13        48.82 o                         
  13  19   1        708.25        786.09        47.85 o                         
  -7  20   1        341.56        304.75        37.52 o                         
  -6  20   1          0.74          6.57        18.83 o                         
  -5  20   1        849.40        904.23        41.17 o                         
  -4  20   1         81.92         74.88        18.14 o                         
  -3  20   1       1163.90       1321.46        43.95 o                         
  -2  20   1         65.48         83.60        17.26 o                         
  -1  20   1       1514.48       1596.83        46.37 o                         
   0  20   1         66.59         65.36        14.39 o                         
   1  20   1       2084.35       2092.39        45.39 o                         
   2  20   1       2249.92       2353.13        53.45 o                         
   3  20   1          1.78         13.60        10.11 o                         
   4  20   1        630.84        686.56        29.72 o                         
   5  20   1        226.53        232.51        16.69 o                         
   6  20   1         15.63         16.16        10.56 o                         
   7  20   1       3549.98       3482.76        61.91 o                         
   8  20   1          7.92         -5.70        13.48 o                         
   9  20   1       1244.69       1316.27        41.47 o                         
  10  20   1         11.16         -0.65        14.12 o                         
  11  20   1        981.77        926.10        60.67 o                         
  12  20   1        435.79        378.39        35.98 o                         
  13  20   1        245.50        226.68        31.01 o                         
  -6  21   1        185.23        174.82        28.53 o                         
  -5  21   1          7.23         19.61        17.46 o                         
  -4  21   1       1558.80       1437.13        62.38 o                         
  -3  21   1        341.76        331.38        33.28 o                         
  -2  21   1       1121.48       1179.59        43.07 o                         
  -1  21   1       1856.55       1793.59        50.63 o                         
   0  21   1       1096.28       1092.04        40.09 o                         
   1  21   1        405.26        473.35        26.38 o                         
   2  21   1        473.64        521.74        30.09 o                         
   3  21   1       1169.86       1181.19        40.17 o                         
   4  21   1        274.55        288.57        18.76 o                         
   5  21   1        259.62        264.53        18.36 o                         
   6  21   1        897.31        872.07        29.18 o                         
   7  21   1       1262.03       1196.70        36.52 o                         
   8  21   1        881.01        846.69        51.67 o                         
   9  21   1         12.34          3.68        14.37 o                         
  10  21   1       1999.75       2121.44        60.69 o                         
  11  21   1        236.49        309.87        41.40 o                         
  12  21   1        281.94        328.69        43.77 o                         
  -4  22   1        166.83        176.40        39.13 o                         
  -3  22   1        578.73        564.74        34.61 o                         
  -2  22   1        157.90        174.07        22.53 o                         
  -1  22   1       1031.80       1108.85        42.68 o                         
   0  22   1        776.82        698.57        36.71 o                         
   1  22   1        884.54        929.72        41.67 o                         
   2  22   1        261.73        241.50        23.55 o                         
   3  22   1         27.79         16.52        14.56 o                         
   4  22   1        674.67        632.27        29.17 o                         
   5  22   1        263.30        257.32        18.84 o                         
   6  22   1         30.59         54.37        14.66 o                         
   7  22   1       1336.53       1416.80        42.75 o                         
   8  22   1          2.61         12.27        14.80 o                         
   9  22   1        684.27        652.73        39.56 o                         
  10  22   1          6.81         -7.52        17.27 o                         
  11  22   1       1097.38       1160.28        68.94 o                         
  -2  23   1        598.64        632.15        43.12 o                         
  -1  23   1         26.28         13.40        17.97 o                         
   0  23   1        328.36        435.05        36.12 o                         
   1  23   1        911.51        938.23       124.02 o                         
   2  23   1          5.92         -3.45        18.28 o                         
   3  23   1       1021.65       1112.18        48.27 o                         
   4  23   1        552.85        569.18        38.53 o                         
   5  23   1        141.30        174.75        21.13 o                         
   6  23   1         52.10         43.76        16.34 o                         
   7  23   1       1485.22       1547.71        81.25 o                         
   8  23   1       2004.54       2179.59        65.27 o                         
   9  23   1        156.38        216.91        31.52 o                         
   0  24   1        149.98        114.47        25.60 o                         
   1  24   1        253.13        248.15        37.18 o                         
   2  24   1        716.43        714.59        54.02 o                         
   3  24   1        206.66        147.84        25.61 o                         
   4  24   1         12.83         -2.91        18.05 o                         
   5  24   1         17.67        -18.04        21.98 o                         
   6  24   1        124.52        107.66        41.14 o                         
   7  24   1        154.04        147.38        24.51 o                         
  -7 -23   2         79.60         58.34        26.86 o                         
  -6 -23   2         32.33         27.42        16.73 o                         
  -5 -23   2        291.52        292.13        24.31 o                         
  -4 -23   2        306.11        258.23        24.78 o                         
  -3 -23   2        635.79        650.41        50.86 o                         
  -2 -23   2        563.11        526.21        62.38 o                         
  -1 -23   2         29.46         13.47        23.47 o                         
   0 -23   2        338.22        355.42        41.40 o                         
   1 -23   2        357.39        377.14        35.14 o                         
  -9 -22   2        427.62        423.21        34.09 o                         
  -8 -22   2        786.54        859.35        44.37 o                         
  -7 -22   2        246.52        202.26        22.41 o                         
  -6 -22   2         13.34         -7.93        12.72 o                         
  -5 -22   2        692.91        667.26        30.83 o                         
  -4 -22   2         69.04         76.52        15.96 o                         
  -3 -22   2       2564.49       2596.43        66.71 o                         
  -2 -22   2         46.46         -3.92        17.34 o                         
  -1 -22   2        213.54        231.25        37.70 o                         
   0 -22   2        430.91        456.66        35.44 o                         
   1 -22   2          2.39         30.67        16.31 o                         
   2 -22   2          5.75         -0.44        20.37 o                         
   3 -22   2        293.83        276.59        31.90 o                         
 -11 -21   2       1158.49       1311.37        70.75 o                         
 -10 -21   2         74.23         51.58        28.87 o                         
  -9 -21   2         77.21         80.58        20.30 o                         
  -8 -21   2        460.11        452.64        29.56 o                         
  -7 -21   2        216.18        270.26        21.05 o                         
  -6 -21   2        101.20         84.00        16.03 o                         
  -5 -21   2        773.25        773.18        31.73 o                         
  -4 -21   2       3061.72       3108.82        51.97 o                         
  -3 -21   2       1061.02       1044.22        31.30 o                         
  -2 -21   2        795.07        832.18        36.48 o                         
  -1 -21   2        202.19        130.24        22.86 o                         
   0 -21   2        501.39        519.06        39.24 o                         
   1 -21   2       1677.50       1733.15        51.23 o                         
   2 -21   2        258.87        289.06        26.17 o                         
   3 -21   2       1341.86       1276.40        48.12 o                         
   4 -21   2        720.86        831.38        49.09 o                         
   5 -21   2        526.22        563.32        36.16 o                         
 -12 -20   2        178.61        202.91        43.07 o                         
 -11 -20   2        723.97        678.39        69.81 o                         
 -10 -20   2        964.06        893.79        60.22 o                         
  -9 -20   2        123.79        104.77        18.27 o                         
  -8 -20   2        671.53        640.53        32.87 o                         
  -7 -20   2        273.05        262.75        20.37 o                         
  -6 -20   2        412.44        456.18        24.87 o                         
  -5 -20   2        777.54        776.79        29.95 o                         
  -4 -20   2        414.04        376.28        21.04 o                         
  -3 -20   2       1272.65       1408.60        34.18 o                         
  -2 -20   2        507.26        506.78        23.13 o                         
  -1 -20   2       1117.30       1169.81        46.29 o                         
   0 -20   2        177.19        158.23        21.67 o                         
   1 -20   2       1101.08       1179.25        41.56 o                         
   2 -20   2       1213.52       1290.30        59.17 o                         
   3 -20   2        431.96        423.22        29.83 o                         
   4 -20   2       3613.75       3554.93        85.46 o                         
   5 -20   2          6.07         -1.16        15.25 o                         
   6 -20   2        365.34        328.60        29.30 o                         
 -13 -19   2        265.42        231.86        37.81 o                         
 -12 -19   2        108.08        114.36        45.30 o                         
 -11 -19   2        114.73        182.98        33.54 o                         
 -10 -19   2          5.10        -19.93        17.34 o                         
  -9 -19   2       1241.85       1242.31        39.96 o                         
  -8 -19   2        761.47        829.06        30.71 o                         
  -7 -19   2       6732.93       6852.50        89.14 o                         
  -6 -19   2       2356.31       2293.35        52.29 o                         
  -5 -19   2        683.50        648.02        27.46 o                         
  -4 -19   2        631.39        611.60        24.91 o                         
  -3 -19   2        601.00        584.56        23.81 o                         
  -2 -19   2        425.61        469.93        21.17 o                         
  -1 -19   2        248.18        274.74        16.40 o                         
   0 -19   2       3005.77       2901.98        64.03 o                         
   1 -19   2       1165.85       1199.53        40.45 o                         
   2 -19   2        192.77        275.55        23.42 o                         
   3 -19   2        406.24        404.17        27.27 o                         
   4 -19   2         39.76         42.09        19.06 o                         
   5 -19   2       4030.98       4077.28        80.17 o                         
   6 -19   2       1012.60       1020.77        45.55 o                         
   7 -19   2         39.98         44.30        22.20 o                         
 -13 -18   2        996.08       1040.80        50.74 o                         
 -12 -18   2         83.96         81.30        22.68 o                         
 -11 -18   2         40.33         38.29        19.14 o                         
 -10 -18   2        160.74        134.81        23.37 o                         
  -9 -18   2       1883.05       1833.50        61.10 o                         
  -8 -18   2        606.14        591.87        26.08 o                         
  -7 -18   2        360.23        383.10        21.72 o                         
  -6 -18   2       1081.93       1109.78        32.25 o                         
  -5 -18   2        517.84        504.96        22.08 o                         
  -4 -18   2        804.47        717.91        24.79 o                         
  -3 -18   2       2016.32       2007.21        37.83 o                         
  -2 -18   2       1908.69       1826.09        35.75 o                         
  -1 -18   2          2.63         -7.70         9.54 o                         
   0 -18   2       1099.59       1016.89        57.24 o                         
   1 -18   2       1037.13       1016.01        40.52 o                         
   2 -18   2       2758.98       2701.26        57.73 o                         
   3 -18   2        713.85        717.86        32.82 o                         
   4 -18   2        404.89        425.24        27.55 o                         
   5 -18   2         36.49         34.11        16.24 o                         
   6 -18   2       2914.73       2835.51        65.09 o                         
   7 -18   2       1126.46       1222.26        55.34 o                         
   8 -18   2         97.04         75.46        33.68 o                         
 -14 -17   2        484.69        536.02        35.64 o                         
 -13 -17   2       1619.14       1535.08        57.42 o                         
 -12 -17   2         10.17          7.21        15.89 o                         
 -11 -17   2         19.14         -0.08        14.49 o                         
 -10 -17   2         52.27         42.11        18.48 o                         
  -9 -17   2        370.05        349.51        22.94 o                         
  -8 -17   2       3704.91       3755.54        90.67 o                         
  -7 -17   2        719.03        745.68        28.06 o                         
  -6 -17   2        707.97        690.75        43.06 o                         
  -5 -17   2        622.96        657.67        23.24 o                         
  -4 -17   2        332.91        316.99        22.49 o                         
  -3 -17   2        225.47        215.99        15.05 o                         
  -2 -17   2        672.36        705.85        21.89 o                         
  -1 -17   2        453.96        444.61        18.12 o                         
   0 -17   2        455.13        437.37        17.86 o                         
   1 -17   2       1564.89       1441.24        40.25 o                         
   2 -17   2        106.99         81.97        15.11 o                         
   3 -17   2       5087.07       5020.66        81.07 o                         
   4 -17   2       2259.37       2281.84        52.46 o                         
   5 -17   2        709.45        664.84        34.10 o                         
   6 -17   2       1194.61       1230.26        42.70 o                         
   7 -17   2        205.43        209.81        39.47 o                         
   8 -17   2         28.32          2.91        20.67 o                         
   9 -17   2         19.09         34.01        20.84 o                         
 -15 -16   2        294.96        290.69        28.20 o                         
 -14 -16   2        140.41        142.43        22.60 o                         
 -13 -16   2        370.87        359.46        25.67 o                         
 -12 -16   2        979.18       1044.95        39.72 o                         
 -11 -16   2          4.49         -1.75        14.02 o                         
 -10 -16   2        757.34        722.57        33.22 o                         
  -9 -16   2          9.22         18.17        10.16 o                         
  -8 -16   2       1700.42       1710.42        36.79 o                         
  -7 -16   2       2888.93       3006.81        49.56 o                         
  -6 -16   2       1998.46       2016.62        39.65 o                         
  -5 -16   2       3625.53       3569.48        68.86 o                         
  -4 -16   2        653.69        710.61        22.44 o                         
  -3 -16   2        103.96        103.93        11.30 o                         
  -2 -16   2         82.81        116.53        10.98 o                         
  -1 -16   2          3.65          1.88         7.01 o                         
   0 -16   2          7.50          4.71         7.39 o                         
   1 -16   2         25.52         17.99         8.55 o                         
   2 -16   2       2130.84       2124.69        47.47 o                         
   3 -16   2        391.84        362.78        23.17 o                         
   4 -16   2       1679.54       1647.45        45.15 o                         
   5 -16   2       2917.11       2958.69        78.03 o                         
   6 -16   2        573.32        605.40        34.73 o                         
   7 -16   2        427.06        479.11        34.22 o                         
   8 -16   2         12.60        -10.42        15.99 o                         
   9 -16   2         41.15         15.27        17.84 o                         
  10 -16   2         10.77         17.79        19.96 o                         
 -15 -15   2       1586.35       1587.95        53.17 o                         
 -14 -15   2        175.81        194.24        40.52 o                         
 -13 -15   2       1232.75       1092.38        33.50 o                         
 -12 -15   2        201.07        181.69        19.33 o                         
 -11 -15   2       1245.53       1227.56        36.38 o                         
 -10 -15   2        177.08        167.77        19.25 o                         
  -9 -15   2        403.26        351.80        17.41 o                         
  -8 -15   2        129.86        144.40        17.49 o                         
  -7 -15   2        128.88        135.05        13.40 o                         
  -6 -15   2       2700.17       2719.36        55.27 o                         
  -5 -15   2         27.04         23.67         8.84 o                         
  -4 -15   2       2483.21       2440.58        38.55 o                         
  -3 -15   2        343.71        344.17        16.26 o                         
  -2 -15   2        199.76        190.77        12.15 o                         
  -1 -15   2       1229.49       1350.73        36.59 o                         
   0 -15   2       2106.19       2114.00        32.08 o                         
   1 -15   2        110.07         99.89         9.57 o                         
   2 -15   2       2703.44       2693.09        65.39 o                         
   3 -15   2        880.25        843.15        26.61 o                         
   4 -15   2       4186.01       4351.43        71.40 o                         
   5 -15   2        229.00        250.56        23.42 o                         
   6 -15   2       1346.19       1455.26        42.66 o                         
   7 -15   2          7.56         19.17        18.59 o                         
   8 -15   2         15.61         15.18        15.51 o                         
   9 -15   2          6.45         -1.49        16.29 o                         
  10 -15   2        817.82        771.16        47.81 o                         
  11 -15   2        931.95        857.17        58.10 o                         
 -15 -14   2          5.36         16.41        14.97 o                         
 -14 -14   2       1024.60       1125.53        45.61 o                         
 -13 -14   2        173.63        177.69        16.99 o                         
 -12 -14   2        918.14       1006.15        30.41 o                         
 -11 -14   2        691.02        670.84        29.08 o                         
 -10 -14   2         12.21         -1.08        10.73 o                         
  -9 -14   2       1360.33       1366.78        30.84 o                         
  -8 -14   2          8.42         -2.32         7.88 o                         
  -7 -14   2       3073.82       3046.75        47.22 o                         
  -6 -14   2        535.33        612.65        26.51 o                         
  -5 -14   2        388.27        349.02        17.44 o                         
  -4 -14   2       2410.30       2352.80        38.10 o                         
  -3 -14   2       1008.67        956.95        19.37 o                         
  -2 -14   2       3842.67       3836.59        44.87 o                         
  -1 -14   2        121.50        137.06        11.03 o                         
   0 -14   2          8.29         10.07         6.67 o                         
   1 -14   2        628.71        565.86        15.51 o                         
   2 -14   2        803.13        732.39        18.66 o                         
   3 -14   2       2961.49       3023.68        48.05 o                         
   4 -14   2        152.40        143.49        26.63 o                         
   5 -14   2       1702.38       1760.12        43.07 o                         
   6 -14   2        828.78        869.35        33.36 o                         
   7 -14   2        179.60        140.40        17.22 o                         
   8 -14   2         19.99         15.83        13.13 o                         
   9 -14   2        279.66        260.46        39.45 o                         
  10 -14   2        167.82        166.56        23.80 o                         
  11 -14   2        619.33        593.35        40.30 o                         
  12 -14   2        215.32        230.22        34.73 o                         
 -16 -13   2          8.39         14.01        14.55 o                         
 -15 -13   2       3284.08       3355.51        57.47 o                         
 -14 -13   2          0.52         13.10        12.22 o                         
 -13 -13   2        419.41        389.06        21.66 o                         
 -12 -13   2        991.27       1040.86        29.94 o                         
 -11 -13   2         79.98         65.59        12.88 o                         
 -10 -13   2        486.93        516.30        23.03 o                         
  -9 -13   2        307.94        315.40        16.00 o                         
  -8 -13   2       5638.92       5916.90        66.30 o                         
  -7 -13   2       1215.38       1219.95        25.87 o                         
  -6 -13   2       5396.24       5368.98        65.96 o                         
  -5 -13   2       6510.10       6566.16        75.87 o                         
  -4 -13   2        152.86        115.41         9.76 o                         
  -3 -13   2       6814.73       6754.30        60.11 o                         
  -2 -13   2         90.68         68.66         7.87 o                         
  -1 -13   2       2686.67       2687.80        31.64 o                         
   0 -13   2        419.69        433.31        13.33 o                         
   1 -13   2        501.04        504.50        15.23 o                         
   2 -13   2       2138.96       2260.23        31.37 o                         
   3 -13   2        145.74        161.14        10.69 o                         
   4 -13   2         21.29         18.23         8.93 o                         
   5 -13   2        812.65        773.08        22.92 o                         
   6 -13   2          7.29          3.64         9.97 o                         
   7 -13   2       3832.26       3884.65        66.82 o                         
   8 -13   2         24.04         17.86        13.51 o                         
   9 -13   2          2.05          1.53        12.66 o                         
  10 -13   2          0.06          7.79        13.34 o                         
  11 -13   2         23.44         30.16        15.49 o                         
  12 -13   2          1.20         -5.61        14.46 o                         
 -16 -12   2       2006.12       2113.31        50.31 o                         
 -15 -12   2          4.38          3.79        11.24 o                         
 -14 -12   2       1258.33       1393.80        46.83 o                         
 -13 -12   2         79.95         86.39        12.26 o                         
 -12 -12   2       1952.36       2046.98        39.97 o                         
 -11 -12   2        102.30         89.79        12.67 o                         
 -10 -12   2        945.30       1019.28        27.06 o                         
  -9 -12   2       1389.44       1291.98        24.35 o                         
  -8 -12   2        139.31        136.67        12.56 o                         
  -7 -12   2       3133.21       3250.83        42.67 o                         
  -6 -12   2       8542.61       8466.85        76.29 o                         
  -5 -12   2          5.45         16.14         6.45 o                         
  -4 -12   2       5183.09       5067.62        48.26 o                         
  -3 -12   2        188.08        218.42         9.81 o                         
  -2 -12   2        644.83        612.80        14.01 o                         
  -1 -12   2        854.71        787.00        15.79 o                         
   0 -12   2       4328.20       4411.39        42.69 o                         
   1 -12   2          3.60          0.06         4.88 o                         
   2 -12   2       1442.71       1407.63        19.73 o                         
   3 -12   2       2609.74       2625.77        30.78 o                         
   4 -12   2       7286.38       7464.33        83.79 o                         
   5 -12   2       2657.97       2608.99        39.29 o                         
   6 -12   2        262.77        291.15        15.74 o                         
   7 -12   2       1256.64       1254.72        35.96 o                         
   8 -12   2       1771.51       1727.11        43.31 o                         
   9 -12   2        191.05        140.32        17.82 o                         
  10 -12   2        712.49        712.71        42.60 o                         
  11 -12   2       1209.39       1218.93        41.62 o                         
  12 -12   2         14.27          8.92        14.64 o                         
  13 -12   2        465.19        454.05        35.16 o                         
 -16 -11   2         75.72         66.64        16.08 o                         
 -15 -11   2       1373.80       1360.83        33.20 o                         
 -14 -11   2        185.08        199.28        16.98 o                         
 -13 -11   2        458.95        461.96        20.49 o                         
 -12 -11   2       2009.18       2036.38        50.05 o                         
 -11 -11   2        342.55        392.96        19.45 o                         
 -10 -11   2         50.61         63.34        11.09 o                         
  -9 -11   2       3570.15       3772.53        56.46 o                         
  -8 -11   2       2002.93       2069.65        27.77 o                         
  -7 -11   2       1951.65       2132.87        25.60 o                         
  -6 -11   2        160.79        162.52        10.44 o                         
  -5 -11   2       2212.56       2176.91        26.27 o                         
  -4 -11   2        690.06        774.51        13.98 o                         
  -3 -11   2         33.49         15.26         4.94 o                         
  -2 -11   2       4342.21       4682.97        43.23 o                         
  -1 -11   2       4878.48       4861.61        44.32 o                         
   0 -11   2      15871.74      16477.47       119.80 o                         
   1 -11   2       2071.30       2208.92        24.30 o                         
   2 -11   2       5341.03       5446.03        45.51 o                         
   3 -11   2         78.48         76.73         6.25 o                         
   4 -11   2       4109.87       4100.33        43.40 o                         
   5 -11   2       5347.19       5301.57        59.75 o                         
   6 -11   2       1166.84       1174.45        26.10 o                         
   7 -11   2       6136.64       6194.85        87.65 o                         
   8 -11   2        366.13        344.73        23.15 o                         
   9 -11   2       1126.89       1167.44        42.44 o                         
  10 -11   2          0.33          1.23        12.59 o                         
  11 -11   2       5458.49       5695.16       127.56 o                         
  12 -11   2       3934.07       4178.50        76.79 o                         
  13 -11   2         32.24         15.65        16.00 o                         
 -17 -10   2         16.47         -9.51        26.73 o                         
 -16 -10   2       1372.84       1427.66        41.40 o                         
 -15 -10   2         68.31         90.83        13.07 o                         
 -14 -10   2        193.60        189.39        18.84 o                         
 -13 -10   2        499.95        492.71        20.43 o                         
 -12 -10   2        482.19        496.62        19.69 o                         
 -11 -10   2       2920.74       2775.11        45.77 o                         
 -10 -10   2        868.16        865.12        19.87 o                         
  -9 -10   2       2473.66       2382.23        35.45 o                         
  -8 -10   2       1377.29       1203.90        21.56 o                         
  -7 -10   2       7056.93       7234.56        54.87 o                         
  -6 -10   2       8676.78       8138.72        62.72 o                         
  -5 -10   2        209.01        241.21         9.14 o                         
  -4 -10   2       3478.00       3228.02        30.79 o                         
  -3 -10   2         77.66         52.67         5.12 o                         
  -2 -10   2         95.00        107.70         6.81 o                         
  -1 -10   2        672.84        785.30        14.31 o                         
   0 -10   2        439.21        350.23         9.19 o                         
   1 -10   2      18288.56      18675.01       131.45 o                         
   2 -10   2       2771.46       2770.24        27.53 o                         
   3 -10   2       6676.16       7089.58        55.11 o                         
   4 -10   2        225.00        205.85         9.84 o                         
   5 -10   2        469.44        493.29        14.66 o                         
   6 -10   2        511.75        499.74        20.49 o                         
   7 -10   2        788.83        723.40        42.47 o                         
   8 -10   2       4340.81       4343.78        68.98 o                         
   9 -10   2       2168.43       2097.35        46.53 o                         
  10 -10   2       1925.63       2196.96        50.38 o                         
  11 -10   2        163.39        184.90        20.04 o                         
  12 -10   2        634.74        615.58        32.13 o                         
  13 -10   2       1114.43       1207.50        42.24 o                         
  14 -10   2         87.70         77.84        18.86 o                         
 -17  -9   2        475.17        507.46        47.78 o                         
 -16  -9   2         27.52         22.99        13.69 o                         
 -15  -9   2        561.03        606.28        26.03 o                         
 -14  -9   2        271.73        292.75        16.74 o                         
 -13  -9   2         67.82         49.49         9.56 o                         
 -12  -9   2        169.42        184.70        11.25 o                         
 -11  -9   2        120.44         89.02        12.26 o                         
 -10  -9   2       8909.75       8343.38        73.29 o                         
  -9  -9   2        977.37       1016.02        19.91 o                         
  -8  -9   2      10961.90      10762.33        79.58 o                         
  -7  -9   2        577.42        560.39        11.51 o                         
  -6  -9   2       1297.70       1290.29        16.82 o                         
  -5  -9   2         99.86        209.96         7.86 o                         
  -4  -9   2       1157.63       1271.49        17.66 o                         
  -3  -9   2        552.12        399.43         9.58 o                         
  -2  -9   2       7816.86       8062.75        62.99 o                         
  -1  -9   2       2122.45       2131.82        23.81 o                         
   0  -9   2       1976.03       1895.88        20.16 o                         
   1  -9   2        378.75        330.54         9.27 o                         
   2  -9   2       2510.26       2464.97        24.70 o                         
   3  -9   2        907.24        795.99        13.26 o                         
   4  -9   2       4026.72       4243.01        39.30 o                         
   5  -9   2       1112.33       1142.71        18.29 o                         
   6  -9   2        872.97        810.97        19.80 o                         
   7  -9   2        495.32        456.07        19.63 o                         
   8  -9   2        342.17        380.81        38.80 o                         
   9  -9   2       3136.84       3185.57        69.77 o                         
  10  -9   2       1362.10       1370.70        45.88 o                         
  11  -9   2       2116.31       2170.36        58.74 o                         
  12  -9   2       3616.75       3463.43        66.03 o                         
  13  -9   2        211.46        244.54        26.37 o                         
  14  -9   2        489.07        413.45        32.33 o                         
 -17  -8   2        259.67        353.50        60.90 o                         
 -16  -8   2        131.96        112.92        24.87 o                         
 -15  -8   2          4.23        -10.47         9.40 o                         
 -14  -8   2          3.28          2.84         7.68 o                         
 -13  -8   2         84.54        115.53        10.08 o                         
 -12  -8   2         53.24         31.10         7.42 o                         
 -11  -8   2          8.01         11.48         6.29 o                         
 -10  -8   2       3488.06       3550.26        37.35 o                         
  -9  -8   2       3660.19       3470.00        35.32 o                         
  -8  -8   2       1969.31       2100.87        24.88 o                         
  -7  -8   2       8794.73       8665.61        61.05 o                         
  -6  -8   2       6895.46       6869.17        47.44 o                         
  -5  -8   2       7518.22       8099.84        56.91 o                         
  -4  -8   2       6932.10       7274.26        57.35 o                         
  -3  -8   2        276.70        297.34        11.75 o                         
  -2  -8   2      10312.93      10543.17        73.31 o                         
  -1  -8   2       8613.34       9173.01        69.04 o                         
   0  -8   2       1333.13       1783.11        18.62 o                         
   1  -8   2      10177.84       9902.98        69.08 o                         
   2  -8   2       1322.24       1320.93        17.02 o                         
   3  -8   2       3224.71       3250.08        29.25 o                         
   4  -8   2         26.73         24.97         5.08 o                         
   5  -8   2       3903.37       3818.08        36.79 o                         
   6  -8   2        116.16         92.53         6.99 o                         
   7  -8   2        666.03        591.14        17.82 o                         
   8  -8   2       4003.80       4027.83        67.17 o                         
   9  -8   2       3122.78       3022.37        54.24 o                         
  10  -8   2        142.51        192.59        17.42 o                         
  11  -8   2       3873.23       4077.45        69.15 o                         
  12  -8   2          0.19        -10.35        12.43 o                         
  13  -8   2       2029.57       2114.00        50.99 o                         
  14  -8   2         78.88         66.81        19.08 o                         
  15  -8   2         97.87         97.51        24.29 o                         
 -17  -7   2        437.80        428.09        37.10 o                         
 -16  -7   2        371.29        396.55        28.26 o                         
 -15  -7   2         45.26         26.13        10.42 o                         
 -14  -7   2        248.71        229.28        16.96 o                         
 -13  -7   2        243.01        256.90        12.37 o                         
 -12  -7   2        490.45        476.24        14.82 o                         
 -11  -7   2        168.18        135.44         8.29 o                         
 -10  -7   2          4.43         15.12         5.38 o                         
  -9  -7   2      12320.12      12487.16        91.42 o                         
  -8  -7   2        413.86        494.59        12.22 o                         
  -7  -7   2       6957.12       6887.99        50.12 o                         
  -6  -7   2       1553.46       1687.51        17.99 o                         
  -5  -7   2          6.89         41.49         3.78 o                         
  -4  -7   2         86.55        120.39         5.86 o                         
  -3  -7   2        229.79        178.36         6.56 o                         
  -2  -7   2      25740.96      26945.24       181.28 o                         
  -1  -7   2       2773.93       2962.77        27.48 o                         
   0  -7   2        502.47        418.40         9.24 o                         
   1  -7   2        848.90        898.86        12.84 o                         
   2  -7   2      15579.37      15758.59       117.69 o                         
   3  -7   2       3838.43       3325.26        28.53 o                         
   4  -7   2       3840.05       4087.37        36.98 o                         
   5  -7   2        831.83        908.75        14.92 o                         
   6  -7   2       2251.83       2258.37        28.49 o                         
   7  -7   2        726.44        584.30        18.50 o                         
   8  -7   2        215.10        255.22        21.65 o                         
   9  -7   2       3093.87       2988.74        52.37 o                         
  10  -7   2       1202.17       1199.75        33.71 o                         
  11  -7   2          3.27         20.38        11.77 o                         
  12  -7   2       5083.37       4865.95        77.22 o                         
  13  -7   2        113.75        115.92        18.44 o                         
  14  -7   2        997.43        920.79        42.08 o                         
  15  -7   2          9.15        -10.37        18.57 o                         
 -17  -6   2        528.37        556.67        35.38 o                         
 -16  -6   2        825.00        870.98        36.00 o                         
 -15  -6   2        653.07        712.99        26.61 o                         
 -14  -6   2        264.10        291.30        14.10 o                         
 -13  -6   2         44.94         49.73         7.79 o                         
 -12  -6   2        425.63        379.92        15.35 o                         
 -11  -6   2        120.13        160.56         8.67 o                         
 -10  -6   2        100.89        136.25         7.65 o                         
  -9  -6   2        198.81        161.82         8.00 o                         
  -8  -6   2       7145.57       7366.44        58.14 o                         
  -7  -6   2       1614.72       1430.52        19.40 o                         
  -6  -6   2       1113.85       1117.08        13.48 o                         
  -5  -6   2       2131.42       2143.23        18.93 o                         
  -4  -6   2       1595.24       1530.30        16.53 o                         
  -3  -6   2        488.13        584.54         9.90 o                         
  -2  -6   2      12448.70      12840.71        96.94 o                         
  -1  -6   2       4630.48       5091.64        47.39 o                         
   0  -6   2      11386.19      10287.89        73.73 o                         
   1  -6   2       6201.45       6160.41        47.39 o                         
   2  -6   2        669.95        737.48        12.41 o                         
   3  -6   2        248.36        283.29        13.01 o                         
   4  -6   2       2523.97       2199.29        23.52 o                         
   5  -6   2       1967.48       1893.52        21.93 o                         
   6  -6   2         42.90         52.98         5.28 o                         
   7  -6   2        819.57        814.85        15.34 o                         
   8  -6   2       2989.34       3033.22        49.77 o                         
   9  -6   2       1256.22       1152.52        30.82 o                         
  10  -6   2        126.94        131.98        14.91 o                         
  11  -6   2        430.95        465.42        24.24 o                         
  12  -6   2       2770.07       2778.41        54.08 o                         
  13  -6   2          1.74        -20.42        13.08 o                         
  14  -6   2         18.46         17.67        18.24 o                         
  15  -6   2       1470.31       1624.08        59.45 o                         
 -17  -5   2        346.30        355.89        25.41 o                         
 -16  -5   2       2316.49       2366.54        50.72 o                         
 -15  -5   2         30.22         19.94        11.27 o                         
 -14  -5   2       1027.97        991.03        25.76 o                         
 -13  -5   2        788.35        768.12        18.98 o                         
 -12  -5   2        454.27        361.15        12.21 o                         
 -11  -5   2        100.65         90.43         8.76 o                         
 -10  -5   2        190.40        196.21         9.12 o                         
  -9  -5   2       1639.22       1685.75        20.99 o                         
  -8  -5   2        883.30        870.94        15.02 o                         
  -7  -5   2        118.10         74.62         5.99 o                         
  -6  -5   2       7356.04       7400.59        55.12 o                         
  -5  -5   2         97.00         76.65         4.44 o                         
  -4  -5   2      11852.45      12949.15        81.47 o                         
  -3  -5   2       2093.69       2398.67        21.59 o                         
  -2  -5   2          2.66         38.72         5.04 o                         
  -1  -5   2        652.61        866.89        13.93 o                         
   0  -5   2      32438.82      35483.61       295.18 o                         
   1  -5   2      43006.09      44326.88       288.87 o                         
   2  -5   2       3400.43       3492.15        29.68 o                         
   3  -5   2       7100.59       6863.76        52.44 o                         
   4  -5   2        382.79        368.05         9.64 o                         
   5  -5   2       4407.91       4031.11        35.70 o                         
   6  -5   2         95.92        178.38         9.98 o                         
   7  -5   2       3413.59       3274.32        32.24 o                         
   8  -5   2        205.41        218.10        11.02 o                         
   9  -5   2         27.38         13.17         9.86 o                         
  10  -5   2        400.83        367.54        20.13 o                         
  11  -5   2        299.02        265.26        21.01 o                         
  12  -5   2         49.17         68.35        13.25 o                         
  13  -5   2       1434.93       1485.80        39.83 o                         
  14  -5   2          3.45        -22.04        15.99 o                         
  15  -5   2         10.36         30.06        19.57 o                         
  16  -5   2        637.94        622.26        43.09 o                         
 -17  -4   2       1824.27       1848.80        47.48 o                         
 -16  -4   2         94.70        128.61        17.13 o                         
 -15  -4   2       2920.45       2798.90        56.52 o                         
 -14  -4   2          0.71        -19.59         9.79 o                         
 -13  -4   2        675.88        773.90        20.12 o                         
 -12  -4   2          7.34          2.39         6.16 o                         
 -11  -4   2       4835.97       4899.13        43.63 o                         
 -10  -4   2      13299.05      13269.00        91.32 o                         
  -9  -4   2        110.17        108.32         8.17 o                         
  -8  -4   2       3171.22       3343.21        34.84 o                         
  -7  -4   2       4218.53       3811.78        34.02 o                         
  -6  -4   2       1312.82       1421.80        18.19 o                         
  -5  -4   2      23825.01      24345.48       164.88 o                         
  -4  -4   2        283.11        320.21         7.88 o                         
  -3  -4   2      13124.81      14132.04       118.35 o                         
  -2  -4   2       8891.85      10648.99        94.98 o                         
  -1  -4   2       9802.95      10986.11       108.42 o                         
   0  -4   2      28894.86      28721.28       267.16 o                         
   1  -4   2       6875.82       9267.64        82.22 o                         
   2  -4   2      11442.17      13479.95       116.62 o                         
   3  -4   2       3753.56       3689.61        31.28 o                         
   4  -4   2        674.76        932.71        13.07 o                         
   5  -4   2       1936.67       1976.48        22.99 o                         
   6  -4   2        223.10        308.94         9.26 o                         
   7  -4   2          1.12          6.92         4.49 o                         
   8  -4   2       5827.16       5664.15        52.45 o                         
   9  -4   2       2744.24       2870.22        41.56 o                         
  10  -4   2       3405.36       3207.25        52.63 o                         
  11  -4   2       4940.87       4416.00        77.82 o                         
  12  -4   2         44.14         48.99        11.51 o                         
  13  -4   2         58.86         94.49        16.92 o                         
  14  -4   2        675.19        661.07        39.90 o                         
  15  -4   2          0.54        -12.90        26.02 o                         
  16  -4   2        382.34        320.00        33.06 o                         
 -17  -3   2          0.06         -2.63        13.77 o                         
 -16  -3   2       1129.59       1147.55        36.88 o                         
 -15  -3   2         22.78         29.37        12.84 o                         
 -14  -3   2       2604.58       2598.84        50.61 o                         
 -13  -3   2        898.81        863.93        24.63 o                         
 -12  -3   2          1.81         -3.13         6.30 o                         
 -11  -3   2      11001.98      10827.33        80.92 o                         
 -10  -3   2       1495.22       1454.44        20.06 o                         
  -9  -3   2       1732.82       1718.70        20.75 o                         
  -8  -3   2        948.32        981.14        15.42 o                         
  -7  -3   2       1473.59       1393.79        17.57 o                         
  -6  -3   2       4041.02       4069.17        38.79 o                         
  -5  -3   2       4081.81       4875.55        42.89 o                         
  -4  -3   2       4613.39       4679.69        37.46 o                         
  -3  -3   2       3044.08       3044.96        29.97 o                         
  -2  -3   2       5986.99       5283.15        59.38 o                         
  -1  -3   2      20487.93      19531.59       211.81 o                         
   0  -3   2       6978.22       8286.73        81.87 o                         
   1  -3   2      49865.30      50905.21       464.33 o                         
   2  -3   2       6199.54       7035.02        58.27 o                         
   3  -3   2       5795.06       6158.03        52.81 o                         
   4  -3   2       3763.92       3924.54        34.58 o                         
   5  -3   2        898.25        657.36        12.41 o                         
   6  -3   2      15843.93      17603.26       136.59 o                         
   7  -3   2        466.36        612.85        12.36 o                         
   8  -3   2       7885.72       8003.02        63.97 o                         
   9  -3   2          3.73         -4.06         5.04 o                         
  10  -3   2       1021.10       1057.19        25.15 o                         
  11  -3   2       1248.49       1501.63        34.53 o                         
  12  -3   2        320.20        238.90        17.01 o                         
  13  -3   2        379.70        370.06        23.58 o                         
  14  -3   2         21.28        -11.39        15.44 o                         
  15  -3   2        381.95        408.18        33.68 o                         
  16  -3   2          0.94          5.97        20.21 o                         
 -17  -2   2       1088.03       1142.60        44.21 o                         
 -16  -2   2        167.21        153.84        17.90 o                         
 -15  -2   2        961.41        982.92        32.66 o                         
 -14  -2   2        195.98        166.25        16.88 o                         
 -13  -2   2         51.37         90.01        11.70 o                         
 -12  -2   2       1741.33       1551.77        33.94 o                         
 -11  -2   2        187.76        159.12         9.73 o                         
 -10  -2   2       1215.38       1200.53        18.89 o                         
  -9  -2   2       1726.99       1671.71        26.58 o                         
  -8  -2   2       2241.88       2104.97        23.31 o                         
  -7  -2   2        228.28        513.81        10.62 o                         
  -6  -2   2      11848.54      12636.02        97.59 o                         
  -5  -2   2       9047.47       8841.62        75.68 o                         
  -4  -2   2       6583.45       6295.23        47.57 o                         
  -3  -2   2          3.57         30.47         4.46 o                         
  -2  -2   2       3839.15       4619.07        43.87 o                         
  -1  -2   2      23036.01      18969.45       206.08 o                         
   0  -2   2       1076.36       1437.74        37.13 o                         
   1  -2   2      12246.88      10660.78       142.82 o                         
   2  -2   2       7632.13       9447.52        82.33 o                         
   3  -2   2       6864.04       6178.02        48.19 o                         
   4  -2   2        384.95        483.04         8.93 o                         
   5  -2   2       1190.10       1267.61        16.77 o                         
   6  -2   2       2422.25       2062.80        25.07 o                         
   7  -2   2      11689.36      10884.09        80.60 o                         
   8  -2   2       5926.36       5817.21        48.92 o                         
   9  -2   2       7316.23       6877.19        67.95 o                         
  10  -2   2       5896.47       5552.46        61.19 o                         
  11  -2   2        283.44        357.27        17.09 o                         
  12  -2   2        131.73        108.24        11.08 o                         
  13  -2   2        673.62        667.31        36.85 o                         
  14  -2   2        900.29        879.34        50.07 o                         
  15  -2   2        341.94        343.69        30.45 o                         
  16  -2   2        376.74        468.65        37.83 o                         
  17  -2   2        247.54        245.69        30.80 o                         
 -17  -1   2         52.50         18.92        26.58 o                         
 -16  -1   2        223.43        238.50        20.60 o                         
 -15  -1   2        496.82        499.88        27.39 o                         
 -14  -1   2       1918.79       1907.19        42.77 o                         
 -13  -1   2        861.93        879.15        25.64 o                         
 -12  -1   2       2270.43       2304.22        52.97 o                         
 -11  -1   2       4165.98       4121.18        46.15 o                         
 -10  -1   2       1217.41       1162.40        19.35 o                         
  -9  -1   2       4080.82       4066.02        39.34 o                         
  -8  -1   2       1661.49       1693.11        21.42 o                         
  -7  -1   2          0.27          6.96         4.77 o                         
  -6  -1   2       1077.54       1416.34        18.67 o                         
  -5  -1   2       2695.19       2924.27        28.42 o                         
  -4  -1   2       5278.68       4899.31        44.24 o                         
  -3  -1   2         30.76         48.04         4.78 o                         
  -2  -1   2       7032.41       6345.95        63.10 o                         
  -1  -1   2      26405.46      26518.90       545.84 o                         
   1  -1   2       4174.81       3114.62        66.84 o                         
   2  -1   2        922.48        947.92        15.13 o                         
   3  -1   2      14221.70      15263.53       128.80 o                         
   4  -1   2      16127.45      16295.51       110.29 o                         
   5  -1   2        991.19        991.78        12.60 o                         
   6  -1   2       3060.64       3619.23        31.57 o                         
   7  -1   2       1075.88       1003.91        14.42 o                         
   8  -1   2       6807.23       6212.37        47.65 o                         
   9  -1   2       2590.11       2475.81        32.59 o                         
  10  -1   2       2088.79       2150.22        31.27 o                         
  11  -1   2       3767.39       3664.84        60.66 o                         
  12  -1   2        193.73        245.37        17.49 o                         
  13  -1   2          9.19          1.87        11.49 o                         
  14  -1   2         35.02         25.34        15.13 o                         
  15  -1   2       1040.10       1044.84        45.45 o                         
  16  -1   2       1293.62       1338.33        74.54 o                         
  17  -1   2        486.58        475.14        52.55 o                         
 -17   0   2         27.00         35.97        17.54 o                         
 -16   0   2          6.78          0.76        17.15 o                         
 -15   0   2         46.52         50.86        13.80 o                         
 -14   0   2       1272.98       1296.81        40.62 o                         
 -13   0   2        494.90        534.35        27.77 o                         
 -12   0   2       3264.47       3323.08        58.54 o                         
 -11   0   2       3571.43       3534.56        51.58 o                         
 -10   0   2        863.48        893.09        18.84 o                         
  -9   0   2       1170.94       1081.76        17.59 o                         
  -8   0   2        318.28        282.51        10.41 o                         
  -7   0   2       1460.96       1238.68        16.26 o                         
  -6   0   2        132.03        126.29         8.06 o                         
  -5   0   2       1585.81       1853.04        20.48 o                         
  -4   0   2       1840.01       1898.80        19.66 o                         
  -3   0   2       2184.80       2042.82        25.17 o                         
  -2   0   2      10391.19      10572.92       159.67 o                         
  -1   0   2      20317.71      16544.57       223.53 o                         
   0   0   2      34381.90      39899.47       519.82 o                         
   1   0   2       6916.53       6208.98        67.71 o                         
   2   0   2      12146.63      14346.89       193.21 o                         
   3   0   2       6452.62       7246.08        77.61 o                         
   4   0   2        239.29        246.27         5.71 o                         
   5   0   2       5300.46       4521.33        35.86 o                         
   6   0   2        816.72        758.45        12.06 o                         
   7   0   2      10208.61      10387.09        76.30 o                         
   8   0   2      10625.01      10759.15        75.66 o                         
   9   0   2       1663.00       1662.33        20.38 o                         
  10   0   2      11677.80      12018.73       108.09 o                         
  11   0   2        177.16        178.03        13.20 o                         
  12   0   2       1903.67       1954.89        44.73 o                         
  13   0   2         74.80         29.22        13.10 o                         
  14   0   2        451.26        458.42        27.55 o                         
  15   0   2         88.74         93.64        18.05 o                         
  16   0   2         16.85         41.94        16.57 o                         
  17   0   2       2865.69       3092.58        82.03 o                         
 -17   1   2         90.70         74.67        19.65 o                         
 -16   1   2        259.03        277.36        22.48 o                         
 -15   1   2        311.59        312.27        24.68 o                         
 -14   1   2        394.43        393.18        26.69 o                         
 -13   1   2        168.32        200.60        18.55 o                         
 -12   1   2         27.83         28.29        11.72 o                         
 -11   1   2       4216.01       3981.35        63.58 o                         
 -10   1   2        119.63        119.15         8.59 o                         
  -9   1   2        282.84        267.01        12.15 o                         
  -8   1   2         17.14         12.07         4.54 o                         
  -7   1   2       4012.97       4461.27        40.89 o                         
  -6   1   2       3211.14       3202.18        32.05 o                         
  -5   1   2         57.42         46.79         4.37 o                         
  -4   1   2       8139.14       7711.13        64.38 o                         
  -3   1   2      18302.04      18421.49       156.41 o                         
  -2   1   2       5351.01       5123.75        52.07 o                         
  -1   1   2      14937.71      15476.37       201.61 o                         
   0   1   2       1606.50       1146.54        28.96 o                         
   1   1   2       5237.44       7474.51        81.46 o                         
   2   1   2        910.17       1499.80        24.23 o                         
   3   1   2        565.51        491.56        11.49 o                         
   4   1   2        466.16        501.38         8.52 o                         
   5   1   2       1981.69       2208.94        18.45 o                         
   6   1   2      18096.13      18583.76       113.68 o                         
   7   1   2        384.28        439.07         8.98 o                         
   8   1   2       6236.65       5793.85        45.11 o                         
   9   1   2       4724.08       4587.95        38.76 o                         
  10   1   2          9.62         12.93         6.19 o                         
  11   1   2       4548.57       4213.09        52.36 o                         
  12   1   2         72.21         62.76        13.34 o                         
  13   1   2       1199.65       1134.77        42.66 o                         
  14   1   2         73.53         76.35        19.34 o                         
  15   1   2        807.08        838.23        31.64 o                         
  16   1   2        581.74        553.51        32.84 o                         
  17   1   2          2.79         23.23        19.62 o                         
 -16   2   2         13.88         14.25        15.90 o                         
 -15   2   2        523.21        488.70        30.20 o                         
 -14   2   2         63.65         44.58        14.66 o                         
 -13   2   2       2457.75       2431.08        52.64 o                         
 -12   2   2        603.68        519.24        26.29 o                         
 -11   2   2       1278.59       1341.60        37.09 o                         
 -10   2   2       2796.84       2710.67        36.03 o                         
  -9   2   2       4041.52       4087.43        42.37 o                         
  -8   2   2        148.45        150.60         8.97 o                         
  -7   2   2         11.85         18.13         4.04 o                         
  -6   2   2         71.43         98.43         5.71 o                         
  -5   2   2       4785.72       5494.86        46.04 o                         
  -4   2   2       2147.66       2242.65        27.46 o                         
  -3   2   2       9786.34       9617.23        85.01 o                         
  -2   2   2       2291.76       2315.13        40.42 o                         
  -1   2   2       1092.71       1747.75        21.07 o                         
   0   2   2       5209.24       7756.44       104.46 o                         
   2   2   2        139.55        284.95         8.25 o                         
   3   2   2       5429.68       6396.99        49.29 o                         
   4   2   2      39595.82      38863.03       272.03 o                         
   5   2   2       6391.37       6314.71        45.10 o                         
   6   2   2       1852.18       1812.45        16.90 o                         
   7   2   2         22.62         22.61         3.77 o                         
   8   2   2        127.41         66.87         4.87 o                         
   9   2   2       4971.17       4860.55        46.73 o                         
  10   2   2       5272.74       5141.81        49.61 o                         
  11   2   2         35.39         19.16         7.09 o                         
  12   2   2       1455.45       1420.98        33.46 o                         
  13   2   2         63.68         35.95        11.74 o                         
  14   2   2       1088.84       1177.40        46.53 o                         
  15   2   2       1404.26       1373.19        38.36 o                         
  16   2   2        330.16        413.05        31.95 o                         
  17   2   2        410.84        358.45        33.42 o                         
 -16   3   2        184.72        221.08        30.38 o                         
 -15   3   2         17.29         13.86        17.15 o                         
 -14   3   2        398.04        399.20        26.28 o                         
 -13   3   2        242.71        253.97        21.48 o                         
 -12   3   2        530.73        537.83        26.69 o                         
 -11   3   2       2877.15       2779.69        43.03 o                         
 -10   3   2      10828.85      10834.20       103.16 o                         
  -9   3   2        129.66        149.39         8.86 o                         
  -8   3   2         30.84          9.17         4.72 o                         
  -7   3   2       1849.15       2049.94        23.88 o                         
  -6   3   2       2347.33       2094.84        23.38 o                         
  -5   3   2       1828.19       2047.69        24.88 o                         
  -4   3   2       1725.01       1975.31        23.64 o                         
  -3   3   2       3965.67       3953.13        40.88 o                         
  -2   3   2       5920.60       5785.92        70.89 o                         
  -1   3   2      18951.61      18560.39       155.13 o                         
   1   3   2       1066.97        874.09        19.95 o                         
   2   3   2       1831.76       1105.07        14.87 o                         
   3   3   2       5084.54       5012.87        47.39 o                         
   4   3   2          6.69         14.67         3.58 o                         
   5   3   2       1866.80       2094.12        19.73 o                         
   7   3   2        223.53        212.93         7.48 o                         
   8   3   2       2236.56       2358.88        23.37 o                         
   9   3   2       2388.49       2352.93        24.28 o                         
  10   3   2         20.65         18.76         4.81 o                         
  11   3   2       1264.98       1253.41        26.06 o                         
  12   3   2         16.84          7.68         9.27 o                         
  13   3   2       4468.66       4294.67        63.59 o                         
  14   3   2         88.44         74.13        15.29 o                         
  15   3   2       1537.06       1495.05        39.39 o                         
  16   3   2       1706.73       1762.09        44.70 o                         
  17   3   2          9.01         -5.36        15.30 o                         
 -16   4   2       1398.65       1466.44        49.76 o                         
 -15   4   2         21.41         31.58        18.83 o                         
 -14   4   2         86.39         78.74        16.94 o                         
 -13   4   2         32.94         46.29        14.12 o                         
 -12   4   2         20.46         17.67        11.95 o                         
 -11   4   2       1094.64       1151.85        33.05 o                         
 -10   4   2          8.56          9.34        13.18 o                         
  -9   4   2       4611.90       4527.16        51.33 o                         
  -8   4   2         15.36          9.22         5.58 o                         
  -7   4   2        180.83        198.40        10.72 o                         
  -6   4   2       6464.06       7273.26        73.95 o                         
  -5   4   2      13812.57      14788.97       148.23 o                         
  -4   4   2       4810.54       4593.74        46.64 o                         
  -3   4   2          0.14          9.18         3.91 o                         
  -2   4   2        489.97        517.19        12.98 o                         
  -1   4   2      37236.80      37957.40       311.90 o                         
   0   4   2       2500.45       3117.56        35.62 o                         
   1   4   2       6519.83       7786.93        77.60 o                         
   2   4   2       1871.27       1672.56        20.85 o                         
   3   4   2       6855.29       6557.48        56.08 o                         
   4   4   2       1497.83       1857.38        19.52 o                         
   5   4   2       3627.42       3965.68        35.84 o                         
   6   4   2        195.24        179.35         6.22 o                         
   7   4   2         45.49         10.23         3.73 o                         
   8   4   2       3790.00       3807.63        35.02 o                         
   9   4   2       5550.83       5366.95        43.68 o                         
  10   4   2        775.45        917.29        15.49 o                         
  11   4   2          3.15        -10.73         6.94 o                         
  12   4   2        217.57        234.89        16.45 o                         
  13   4   2        495.88        512.07        25.07 o                         
  14   4   2       3552.31       3386.41        56.78 o                         
  15   4   2        604.07        592.47        28.25 o                         
  16   4   2         14.27         -6.59        12.15 o                         
  17   4   2       1008.23       1069.29        42.98 o                         
 -16   5   2        512.90        528.61        40.87 o                         
 -15   5   2       1595.91       1618.00        58.30 o                         
 -14   5   2         11.78        -15.92        12.83 o                         
 -13   5   2       1199.34       1210.22        39.68 o                         
 -12   5   2       1094.85       1108.82        50.57 o                         
 -11   5   2          1.58         10.21         8.70 o                         
 -10   5   2       1613.82       1735.87        33.94 o                         
  -9   5   2          1.31         -3.48         6.54 o                         
  -8   5   2        782.93        804.90        19.07 o                         
  -7   5   2       2872.24       3026.54        37.56 o                         
  -6   5   2        223.34        199.31        10.72 o                         
  -5   5   2       6410.76       6671.01        62.99 o                         
  -4   5   2        351.39        333.11        10.75 o                         
  -3   5   2        816.63        925.29        17.10 o                         
  -2   5   2       6559.32       6477.16        51.30 o                         
  -1   5   2        909.78       1182.64        14.94 o                         
   0   5   2     138744.56     146722.16      1213.26 o                         
   1   5   2      35891.38      33821.40       256.18 o                         
   2   5   2         54.60         20.54         3.51 o                         
   3   5   2       9855.43      10902.41        77.24 o                         
   4   5   2        498.85        385.06         8.30 o                         
   5   5   2        476.83        491.98        10.39 o                         
   6   5   2       8306.92       8824.88        66.10 o                         
   7   5   2       2700.14       3000.44        29.97 o                         
   8   5   2         54.68         52.62         4.91 o                         
   9   5   2       2646.95       2499.33        26.92 o                         
  10   5   2        257.15        327.50        12.76 o                         
  11   5   2        733.19        772.46        20.87 o                         
  12   5   2       2679.46       2674.79        40.69 o                         
  13   5   2        878.31        907.31        29.09 o                         
  14   5   2        595.98        649.44        46.01 o                         
  15   5   2        220.88        213.47        19.13 o                         
  16   5   2       1217.80       1342.36        56.56 o                         
  17   5   2        350.60        354.45        33.30 o                         
 -15   6   2         21.53         -1.91        18.01 o                         
 -14   6   2        196.40        212.58        22.32 o                         
 -13   6   2       1260.93       1304.07        41.56 o                         
 -12   6   2       2619.90       2604.27        46.50 o                         
 -11   6   2       4044.63       4241.33        93.36 o                         
 -10   6   2        419.90        394.30        19.20 o                         
  -9   6   2         49.66         54.58         8.69 o                         
  -8   6   2        892.19        832.79        22.30 o                         
  -7   6   2        377.82        468.59        15.39 o                         
  -6   6   2       6177.13       5843.07        54.53 o                         
  -5   6   2        199.71        156.69         9.14 o                         
  -4   6   2      11024.50      11200.03        99.80 o                         
  -3   6   2       4633.84       4755.44        38.32 o                         
  -2   6   2      10414.10      11329.43        80.22 o                         
  -1   6   2      14937.98      17165.99       125.14 o                         
   0   6   2        988.31       1127.00        15.33 o                         
   1   6   2      49775.61      51554.38       358.56 o                         
   2   6   2       2857.79       3086.72        29.00 o                         
   3   6   2       3048.46       3421.47        29.60 o                         
   4   6   2       2676.67       3046.90        27.80 o                         
   5   6   2        713.04        850.59        11.46 o                         
   6   6   2      18731.56      18177.35       126.32 o                         
   7   6   2        877.82        996.98        15.76 o                         
   8   6   2          3.59          4.18         4.68 o                         
   9   6   2        569.67        505.64        13.97 o                         
  10   6   2       1895.29       1936.78        30.96 o                         
  11   6   2       2427.49       2380.75        36.49 o                         
  12   6   2        278.70        297.29        15.84 o                         
  13   6   2       1506.90       1544.98        32.83 o                         
  14   6   2        111.40        109.48        14.64 o                         
  15   6   2       1122.37       1076.14        40.09 o                         
  16   6   2        115.53         96.01        22.72 o                         
  17   6   2         83.03         35.41        25.85 o                         
 -15   7   2        602.03        685.06        43.34 o                         
 -14   7   2        294.02        315.24        30.24 o                         
 -13   7   2         10.06         13.82        11.65 o                         
 -12   7   2       1118.42       1101.12        31.10 o                         
 -11   7   2         39.61         24.84        10.67 o                         
 -10   7   2        928.23        854.54        35.99 o                         
  -9   7   2        326.91        293.18        15.11 o                         
  -8   7   2        197.09        202.01        12.15 o                         
  -7   7   2       3169.24       3236.22        41.14 o                         
  -6   7   2       1949.05       1878.44        26.44 o                         
  -5   7   2       7488.72       7441.52        75.21 o                         
  -4   7   2       1107.01       1078.06        13.79 o                         
  -3   7   2       8205.57       7801.95        59.19 o                         
  -2   7   2      10639.51      11044.94        79.56 o                         
  -1   7   2       1350.05       1440.03        17.27 o                         
   0   7   2       3113.81       3846.71        34.55 o                         
   1   7   2       2774.45       2519.81        25.72 o                         
   2   7   2      17694.98      17013.35       125.57 o                         
   3   7   2         70.93         60.22         4.88 o                         
   4   7   2         19.22         71.65         4.44 o                         
   5   7   2       5051.95       5312.53        39.13 o                         
   6   7   2         17.57          5.01         3.84 o                         
   7   7   2      20163.34      20380.01       142.49 o                         
   8   7   2         24.12         35.65         5.10 o                         
   9   7   2         21.54         15.82         4.31 o                         
  10   7   2       4611.29       4693.32        53.67 o                         
  11   7   2       2582.32       2423.96        36.79 o                         
  12   7   2        348.45        376.97        18.60 o                         
  13   7   2        815.36        912.27        25.71 o                         
  14   7   2       1264.56       1246.29        67.53 o                         
  15   7   2        296.98        321.30        21.35 o                         
  16   7   2         13.61        -16.64        13.70 o                         
  17   7   2        526.79        405.65        32.32 o                         
 -15   8   2        174.86        157.53        26.00 o                         
 -14   8   2       2844.86       2796.12        93.62 o                         
 -13   8   2       1312.17       1300.92        39.25 o                         
 -12   8   2       1380.13       1308.62        34.93 o                         
 -11   8   2       1295.85       1322.39        46.39 o                         
 -10   8   2       3610.36       3515.83        54.63 o                         
  -9   8   2         27.59         22.50         9.21 o                         
  -8   8   2        867.69        796.39        21.15 o                         
  -7   8   2         35.68         29.47         7.76 o                         
  -6   8   2       5021.52       5155.50        48.71 o                         
  -5   8   2       1059.91       1102.87        21.65 o                         
  -4   8   2      19491.37      20032.96       131.70 o                         
  -3   8   2      20035.44      21091.04       155.34 o                         
  -2   8   2       1090.88        925.80        13.07 o                         
  -1   8   2       3870.24       3298.28        31.54 o                         
   0   8   2         16.08         39.81         4.18 o                         
   1   8   2        964.33        938.66        11.98 o                         
   2   8   2       2525.93       2855.52        26.01 o                         
   3   8   2        135.93        113.34         9.14 o                         
   4   8   2        223.17        133.10         5.85 o                         
   5   8   2         11.59          3.86         3.48 o                         
   6   8   2       8651.99       7808.07        55.03 o                         
   7   8   2       1825.37       1805.88        23.09 o                         
   8   8   2       3904.71       4173.80        39.34 o                         
   9   8   2        721.73        743.45        14.52 o                         
  10   8   2        303.40        237.97        11.79 o                         
  11   8   2        147.98        200.03        12.31 o                         
  12   8   2        709.52        712.85        22.57 o                         
  13   8   2       3006.84       2803.51        44.80 o                         
  14   8   2       1352.19       1358.64        50.78 o                         
  15   8   2        241.88        265.85        19.41 o                         
  16   8   2       1320.69       1369.30        39.78 o                         
  17   8   2          6.96          4.07        18.20 o                         
 -14   9   2         34.24         -4.12        18.53 o                         
 -13   9   2        942.55        962.32        36.05 o                         
 -12   9   2        585.24        688.47        31.55 o                         
 -11   9   2        211.06        174.87        17.94 o                         
 -10   9   2        979.12       1064.34        33.22 o                         
  -9   9   2        127.19         84.91        12.25 o                         
  -8   9   2        297.91        348.22        16.42 o                         
  -7   9   2       1854.71       1995.91        32.42 o                         
  -6   9   2         15.17          7.34         5.80 o                         
  -5   9   2       9766.88      10136.92       103.17 o                         
  -4   9   2      10147.03      10231.94        82.76 o                         
  -3   9   2       3941.61       3953.37        37.07 o                         
  -2   9   2       7592.61       7681.76        59.58 o                         
  -1   9   2       1383.89       1422.61        17.87 o                         
   0   9   2       7979.37       7654.27        56.20 o                         
   1   9   2        627.76        749.53        12.28 o                         
   2   9   2        575.01        487.26        10.99 o                         
   3   9   2          2.11         12.83         4.17 o                         
   4   9   2       4201.56       4329.02        36.88 o                         
   5   9   2       6373.90       6819.81        49.41 o                         
   6   9   2       1108.51        944.23        13.68 o                         
   7   9   2      11016.33      10390.56        74.29 o                         
   8   9   2       7393.75       7710.41        63.23 o                         
   9   9   2        186.30        129.42         8.54 o                         
  10   9   2        437.05        472.58        17.57 o                         
  11   9   2        181.48        179.98        12.94 o                         
  12   9   2        876.09        949.78        25.40 o                         
  13   9   2         21.97         28.44        10.22 o                         
  14   9   2        507.93        476.18        22.68 o                         
  15   9   2       4241.26       4180.55        92.04 o                         
  16   9   2        742.38        843.91        33.81 o                         
  17   9   2        988.24       1049.31        63.88 o                         
 -14  10   2        424.00        453.47        37.29 o                         
 -13  10   2       1690.42       1702.74        51.88 o                         
 -12  10   2        323.29        285.56        22.97 o                         
 -11  10   2       1117.14       1123.98        36.77 o                         
 -10  10   2         26.24         50.44        13.00 o                         
  -9  10   2        158.00        132.61        15.69 o                         
  -8  10   2        343.94        374.16        18.85 o                         
  -7  10   2        978.72        974.88        25.77 o                         
  -6  10   2       1778.98       1893.46        29.22 o                         
  -5  10   2        145.38        155.88        11.27 o                         
  -4  10   2       1094.63        946.23        22.43 o                         
  -3  10   2       5392.47       5205.06        44.41 o                         
  -2  10   2          3.88         22.59         4.40 o                         
  -1  10   2        332.46        273.97         8.64 o                         
   0  10   2        353.70        330.67         9.54 o                         
   1  10   2       1064.35       1067.22        15.34 o                         
   2  10   2        663.35        789.65        14.62 o                         
   3  10   2       5648.45       5574.10        45.12 o                         
   4  10   2      17467.00      17096.36       123.37 o                         
   5  10   2        517.26        461.63        10.67 o                         
   6  10   2       5432.18       5485.01        40.95 o                         
   7  10   2       7060.08       6916.98        52.07 o                         
   8  10   2         26.41         50.94         6.35 o                         
   9  10   2       6936.68       6823.06        64.98 o                         
  10  10   2        453.47        447.60        14.63 o                         
  11  10   2       3825.09       3947.27        53.19 o                         
  12  10   2        122.31         93.12        12.48 o                         
  13  10   2        130.53        124.80        18.83 o                         
  14  10   2       1186.78       1230.08        32.40 o                         
  15  10   2         35.51         22.45        12.02 o                         
  16  10   2       1978.84       2116.55        49.11 o                         
  17  10   2        495.64        441.55        31.13 o                         
 -13  11   2        291.64        356.95        26.69 o                         
 -12  11   2       1598.26       1592.48        46.24 o                         
 -11  11   2         30.24         38.99        13.80 o                         
 -10  11   2        104.80         88.72        15.62 o                         
  -9  11   2        263.58        231.65        21.87 o                         
  -8  11   2        809.15        877.99        28.48 o                         
  -7  11   2        335.14        368.31        19.05 o                         
  -6  11   2         20.53         14.70         7.13 o                         
  -5  11   2         22.48         23.35         6.84 o                         
  -4  11   2        986.96        969.82        23.32 o                         
  -3  11   2         57.36        103.11         7.52 o                         
  -2  11   2       7099.41       7455.20        57.01 o                         
  -1  11   2         27.91         61.57         5.31 o                         
   0  11   2       6611.79       6240.57        49.64 o                         
   1  11   2       4075.43       4061.87        36.08 o                         
   2  11   2       4900.57       5215.00        43.53 o                         
   3  11   2       9236.23       9462.21        66.49 o                         
   4  11   2       9585.91       9941.36        73.32 o                         
   5  11   2       6812.27       6822.47        54.52 o                         
   6  11   2       1040.34       1033.72        17.94 o                         
   7  11   2       1950.30       1931.91        24.66 o                         
   8  11   2       3495.54       3682.49        38.82 o                         
   9  11   2       2184.74       2245.00        34.87 o                         
  10  11   2       2197.61       1906.27        29.33 o                         
  11  11   2       1241.24       1195.18        28.71 o                         
  12  11   2       6212.35       6047.39        72.61 o                         
  13  11   2       1285.02       1259.14        31.57 o                         
  14  11   2          1.26         15.72        11.03 o                         
  15  11   2        994.85        945.72        31.17 o                         
  16  11   2        217.43        221.75        21.23 o                         
  17  11   2        174.77        198.09        32.43 o                         
 -13  12   2        485.28        456.67        30.20 o                         
 -12  12   2       2253.56       2399.86        94.43 o                         
 -11  12   2        349.50        325.22        24.72 o                         
 -10  12   2        290.43        270.21        22.67 o                         
  -9  12   2        326.08        316.41        22.72 o                         
  -8  12   2       2443.73       2687.01        53.89 o                         
  -7  12   2       3308.91       3152.80        52.26 o                         
  -6  12   2       3567.83       3651.12        45.48 o                         
  -5  12   2        262.93        293.07        13.71 o                         
  -4  12   2          2.58          5.62         6.73 o                         
  -3  12   2       3890.51       3829.46        42.86 o                         
  -2  12   2       2209.41       2341.62        25.58 o                         
  -1  12   2        331.64        328.96        10.59 o                         
   0  12   2       1415.52       1444.64        19.43 o                         
   1  12   2      17195.56      17387.91       118.68 o                         
   2  12   2       4619.18       4352.94        39.22 o                         
   3  12   2        128.98        116.52         7.15 o                         
   4  12   2       5303.09       5226.53        43.00 o                         
   5  12   2       1197.23       1235.29        18.90 o                         
   6  12   2          4.20         11.90         5.80 o                         
   7  12   2        160.94        118.77         8.10 o                         
   8  12   2        773.06        715.01        18.22 o                         
   9  12   2       1720.30       1884.28        29.45 o                         
  10  12   2       1429.61       1465.89        26.30 o                         
  11  12   2        626.44        600.24        22.62 o                         
  12  12   2          0.62         -5.28         9.63 o                         
  13  12   2       6332.79       6238.22        76.75 o                         
  14  12   2       1956.28       1849.99        40.12 o                         
  15  12   2         91.95        119.78        15.63 o                         
  16  12   2        150.62        115.34        19.63 o                         
  17  12   2        575.07        525.13        53.37 o                         
 -12  13   2        282.98        311.38        25.74 o                         
 -11  13   2        838.00        820.57        36.12 o                         
 -10  13   2          9.55         -9.22        12.06 o                         
  -9  13   2       2108.31       2003.93        49.11 o                         
  -8  13   2         41.61         19.60        16.08 o                         
  -7  13   2        532.62        518.23        23.17 o                         
  -6  13   2        140.74        171.28        12.87 o                         
  -5  13   2        582.07        610.34        19.07 o                         
  -4  13   2          4.31          1.60         6.58 o                         
  -3  13   2        473.54        456.30        16.73 o                         
  -2  13   2       2770.59       2703.03        31.52 o                         
  -1  13   2       1042.59        965.50        17.15 o                         
   0  13   2        638.28        525.10        12.53 o                         
   1  13   2         64.67         84.66         6.68 o                         
   2  13   2       6285.32       6264.95        52.75 o                         
   3  13   2       2827.42       2758.69        30.00 o                         
   4  13   2        138.53        160.38         8.23 o                         
   5  13   2        851.66        786.58        21.63 o                         
   6  13   2       5672.68       5823.74        59.72 o                         
   7  13   2        198.40        195.62        10.32 o                         
   8  13   2         29.46         20.82         6.59 o                         
   9  13   2          0.31         -8.70         6.67 o                         
  10  13   2       4304.91       4156.57        64.32 o                         
  11  13   2       2264.83       2322.12        42.51 o                         
  12  13   2       2187.52       2273.03        42.11 o                         
  13  13   2       2136.70       2117.39        42.04 o                         
  14  13   2        916.66        879.37        30.44 o                         
  15  13   2        607.97        704.52        32.83 o                         
  16  13   2         18.45         23.55        16.85 o                         
 -12  14   2       1524.33       1561.26        49.20 o                         
 -11  14   2        749.97        805.24        38.11 o                         
 -10  14   2        616.38        618.18        33.19 o                         
  -9  14   2         78.03         57.44        18.65 o                         
  -8  14   2       1080.34       1216.71        56.24 o                         
  -7  14   2         78.59         75.09        12.93 o                         
  -6  14   2         83.01         90.74        11.76 o                         
  -5  14   2       2961.06       2974.54        41.18 o                         
  -4  14   2         35.20         18.93         8.05 o                         
  -3  14   2        442.91        442.08        15.83 o                         
  -2  14   2        467.38        517.25        20.03 o                         
  -1  14   2        170.57        221.42        10.57 o                         
   0  14   2         21.02         18.54         5.39 o                         
   1  14   2       1735.06       1802.73        23.86 o                         
   2  14   2       3192.73       3301.03        38.89 o                         
   3  14   2        559.43        534.84        14.54 o                         
   4  14   2        111.72        127.96         8.44 o                         
   5  14   2         71.08         99.28         8.19 o                         
   6  14   2        307.50        324.51        13.47 o                         
   7  14   2        835.16        878.16        18.91 o                         
   8  14   2       1531.99       1510.70        31.17 o                         
   9  14   2        370.76        438.42        20.92 o                         
  10  14   2        509.47        476.69        24.13 o                         
  11  14   2       4817.88       4624.50        61.86 o                         
  12  14   2       2019.54       2115.28        45.91 o                         
  13  14   2       1006.16       1025.89        33.10 o                         
  14  14   2       3064.85       3014.41        52.74 o                         
  15  14   2        122.01        120.60        16.50 o                         
  16  14   2        371.58        418.40        31.19 o                         
 -11  15   2         54.94         65.13        18.05 o                         
 -10  15   2       1673.98       1785.30        50.29 o                         
  -9  15   2        195.81        213.91        27.01 o                         
  -8  15   2         97.43        122.55        18.00 o                         
  -7  15   2         17.25         13.55        13.05 o                         
  -6  15   2        989.95        990.33        27.38 o                         
  -5  15   2        789.29        729.73        24.45 o                         
  -4  15   2       4503.13       4524.51        64.39 o                         
  -3  15   2       1180.06       1164.56        37.10 o                         
  -2  15   2        462.46        394.97        17.46 o                         
  -1  15   2       2074.99       2108.14        38.13 o                         
   0  15   2         69.93         76.54         7.72 o                         
   1  15   2       1828.77       1904.84        27.13 o                         
   2  15   2       1248.00       1254.68        21.97 o                         
   3  15   2       3281.48       3297.74        37.60 o                         
   4  15   2       3866.53       3744.83        48.91 o                         
   5  15   2         98.73         91.15         9.15 o                         
   6  15   2         22.63         43.60         7.40 o                         
   7  15   2        516.91        477.24        15.75 o                         
   8  15   2       1396.20       1279.34        25.55 o                         
   9  15   2        590.60        626.13        24.13 o                         
  10  15   2       1173.49       1216.20        28.72 o                         
  11  15   2       1406.68       1318.08        33.08 o                         
  12  15   2         88.56         90.34        13.97 o                         
  13  15   2        452.75        482.78        24.46 o                         
  14  15   2         10.27         14.08        12.56 o                         
  15  15   2        890.63        912.83        37.52 o                         
  16  15   2        602.39        664.26        38.29 o                         
 -10  16   2          6.84         -3.60        15.03 o                         
  -9  16   2        695.06        617.49        33.86 o                         
  -8  16   2         44.82         37.29        16.85 o                         
  -7  16   2       4103.56       4223.60        89.07 o                         
  -6  16   2         13.17         17.88        12.01 o                         
  -5  16   2       1459.28       1460.21        47.70 o                         
  -4  16   2       1845.10       1839.47        45.37 o                         
  -3  16   2        407.67        405.53        21.33 o                         
  -2  16   2        441.39        473.49        19.75 o                         
  -1  16   2        732.67        711.58        22.00 o                         
   0  16   2       1229.85       1182.83        38.30 o                         
   1  16   2        856.23        895.35        19.80 o                         
   2  16   2        659.57        747.49        18.51 o                         
   3  16   2       2476.65       2547.30        33.26 o                         
   4  16   2        474.08        445.75        16.22 o                         
   5  16   2       6560.75       6426.25        64.98 o                         
   6  16   2          0.24          5.98         7.23 o                         
   7  16   2        715.88        618.26        21.20 o                         
   8  16   2        376.55        414.27        22.05 o                         
   9  16   2          3.29         15.61         9.52 o                         
  10  16   2       1022.91        957.54        29.45 o                         
  11  16   2        727.04        656.36        29.21 o                         
  12  16   2       2018.18       2240.45        61.77 o                         
  13  16   2       1081.62       1059.46        32.82 o                         
  14  16   2        106.39         92.23        19.03 o                         
  15  16   2         41.55         36.66        23.80 o                         
 -10  17   2        320.66        359.53        33.74 o                         
  -9  17   2        215.25        163.61        26.29 o                         
  -8  17   2       1694.58       1688.85        90.34 o                         
  -7  17   2         20.17         10.47        17.11 o                         
  -6  17   2       4111.79       4245.78       101.09 o                         
  -5  17   2        883.62        940.84        28.77 o                         
  -4  17   2         88.92         94.05        18.91 o                         
  -3  17   2       1587.83       1586.98        37.42 o                         
  -2  17   2        754.87        789.77        25.03 o                         
  -1  17   2        171.63        218.53        14.87 o                         
   0  17   2         72.64         60.99        10.28 o                         
   1  17   2       1046.23       1118.83        31.68 o                         
   2  17   2       6756.29       6438.01        81.13 o                         
   3  17   2         70.70         78.75         9.92 o                         
   4  17   2       2127.28       2208.70        37.06 o                         
   5  17   2        230.37        239.57        16.89 o                         
   6  17   2       1331.07       1354.70        32.86 o                         
   7  17   2        168.47        153.81        18.20 o                         
   8  17   2        237.92        231.13        16.28 o                         
   9  17   2          8.91          1.92        10.16 o                         
  10  17   2         18.68          8.30        10.09 o                         
  11  17   2       1219.36       1169.53        48.02 o                         
  12  17   2        423.70        466.50        41.57 o                         
  13  17   2        578.14        586.12        33.36 o                         
  14  17   2       1475.21       1589.33        45.08 o                         
  15  17   2        435.46        405.35        38.59 o                         
  -9  18   2        440.65        406.05        36.62 o                         
  -8  18   2        271.08        259.96        30.29 o                         
  -7  18   2       4244.02       4299.45       137.68 o                         
  -6  18   2        310.97        320.38        32.80 o                         
  -5  18   2        401.24        355.40        21.12 o                         
  -4  18   2        333.09        337.79        21.37 o                         
  -3  18   2        206.50        234.08        18.29 o                         
  -2  18   2       3912.63       3781.13        60.48 o                         
  -1  18   2        524.54        466.14        20.62 o                         
   0  18   2       1304.29       1350.55        31.00 o                         
   1  18   2        805.14        868.58        27.15 o                         
   2  18   2        102.28        132.80        11.79 o                         
   3  18   2       4384.70       4341.02        67.58 o                         
   4  18   2       1326.88       1327.89        33.28 o                         
   5  18   2       3791.39       3737.36        57.49 o                         
   6  18   2       1165.96       1194.53        34.59 o                         
   7  18   2          6.26          8.28        10.82 o                         
   8  18   2        100.63         88.04        12.80 o                         
   9  18   2        967.46        965.70        30.98 o                         
  10  18   2        662.94        707.96        28.76 o                         
  11  18   2         67.41         78.46        18.21 o                         
  12  18   2        370.90        284.12        26.03 o                         
  13  18   2        567.50        518.27        33.56 o                         
  14  18   2         77.30         76.69        20.07 o                         
  -8  19   2       1111.09       1055.05        52.00 o                         
  -7  19   2        328.35        327.49        33.08 o                         
  -6  19   2        853.09        914.98        51.45 o                         
  -5  19   2        836.14        850.55        32.22 o                         
  -4  19   2        160.37        174.30        18.31 o                         
  -3  19   2       1876.39       1852.80        45.81 o                         
  -2  19   2        226.91        246.40        19.66 o                         
  -1  19   2       5016.71       4913.10       142.72 o                         
   0  19   2        206.71        239.46        18.73 o                         
   1  19   2       1459.34       1402.84        36.25 o                         
   2  19   2       2092.19       1991.51        40.32 o                         
   3  19   2         31.06         -4.88         9.13 o                         
   4  19   2       2622.07       2662.01        43.94 o                         
   5  19   2        655.73        618.70        23.95 o                         
   6  19   2        760.65        696.40        24.55 o                         
   7  19   2       1831.57       1803.30        51.56 o                         
   8  19   2          5.59          1.09        11.11 o                         
   9  19   2        170.16        134.96        16.21 o                         
  10  19   2        377.90        325.86        21.72 o                         
  11  19   2       2254.08       2360.77        54.11 o                         
  12  19   2        987.03       1082.05        50.93 o                         
  13  19   2         11.00        -33.75        16.87 o                         
  14  19   2       1067.73        997.94        53.18 o                         
  -7  20   2        413.14        443.34        37.60 o                         
  -6  20   2        400.50        416.78        42.15 o                         
  -5  20   2          1.33        -15.04        12.95 o                         
  -4  20   2       3029.57       3247.00        80.66 o                         
  -3  20   2        122.74        104.44        18.50 o                         
  -2  20   2        814.04        765.34        35.78 o                         
  -1  20   2          0.16         27.30        14.20 o                         
   0  20   2        616.39        686.79        29.50 o                         
   1  20   2        328.57        319.45        21.31 o                         
   2  20   2        366.88        399.82        25.13 o                         
   3  20   2       2183.51       2151.77        40.15 o                         
   4  20   2        307.49        354.90        19.34 o                         
   5  20   2        382.47        394.99        20.20 o                         
   6  20   2       1296.05       1292.65        36.19 o                         
   7  20   2        480.42        428.72        24.15 o                         
   8  20   2       4277.08       4368.41        73.35 o                         
   9  20   2          9.64         -3.50        12.79 o                         
  10  20   2       1390.06       1367.41        42.25 o                         
  11  20   2          7.86          3.26        25.08 o                         
  12  20   2        749.21        762.12        70.06 o                         
  13  20   2        697.10        653.42        45.70 o                         
  -6  21   2        103.54         88.62        24.87 o                         
  -5  21   2       1302.80       1312.21        48.45 o                         
  -4  21   2          7.80          4.69        15.34 o                         
  -3  21   2       1113.16       1210.38        43.43 o                         
  -2  21   2        231.55        187.49        22.26 o                         
  -1  21   2        714.04        737.06        45.23 o                         
   0  21   2       1248.11       1217.56        42.28 o                         
   1  21   2        375.88        415.78        25.70 o                         
   2  21   2        736.06        792.15        63.24 o                         
   3  21   2          7.61         -3.52        13.08 o                         
   4  21   2       1177.34       1113.78        30.69 o                         
   5  21   2        965.57       1027.35        29.77 o                         
   6  21   2         59.57         51.85        13.38 o                         
   7  21   2       1137.54       1122.04        35.71 o                         
   8  21   2        300.94        328.82        22.85 o                         
   9  21   2       2067.15       2128.84        53.00 o                         
  10  21   2         19.95         41.81        18.20 o                         
  11  21   2       2141.27       2402.04        73.71 o                         
  12  21   2       1033.06       1146.68        54.28 o                         
  -4  22   2        385.27        366.61        32.16 o                         
  -3  22   2          2.60          9.80        19.08 o                         
  -2  22   2       1229.60       1201.90        47.59 o                         
  -1  22   2        595.38        598.34        33.86 o                         
   0  22   2       1591.29       1532.41        48.21 o                         
   1  22   2       1630.84       1635.02        43.10 o                         
   2  22   2         11.31         20.70        14.29 o                         
   3  22   2        134.22        129.66        19.11 o                         
   4  22   2        114.10        115.50        18.53 o                         
   5  22   2        154.23        134.31        15.31 o                         
   6  22   2        762.91        771.40        44.46 o                         
   7  22   2         90.27         62.49        15.29 o                         
   8  22   2        318.39        367.99        27.01 o                         
   9  22   2        246.19        285.96        33.44 o                         
  10  22   2       1063.77       1170.18        47.74 o                         
  11  22   2         13.26         43.62        56.44 o                         
  -3  23   2         86.93         56.59        26.22 o                         
  -2  23   2        274.20        330.07        55.23 o                         
  -1  23   2        248.59        224.23        28.00 o                         
   0  23   2         68.54         79.51        21.40 o                         
   1  23   2       2084.76       2139.24        79.80 o                         
   2  23   2       1519.69       1591.85        75.70 o                         
   3  23   2        762.07        893.80        45.43 o                         
   4  23   2         55.50         50.48        19.19 o                         
   5  23   2          0.76         28.36        17.03 o                         
   6  23   2        323.87        287.14        24.76 o                         
   7  23   2        173.98        177.63        21.86 o                         
   8  23   2        953.38        901.12        45.06 o                         
   9  23   2       2396.82       2457.66        78.18 o                         
   0  24   2          0.16          4.65        19.14 o                         
   1  24   2       1165.02       1159.29        63.48 o                         
   2  24   2         28.20         50.27        23.20 o                         
   3  24   2        420.49        421.87        34.33 o                         
   4  24   2        330.04        326.94        30.87 o                         
   5  24   2         86.83         46.48        26.64 o                         
   6  24   2         72.55         73.23        21.75 o                         
   7  24   2         43.73         24.54        27.14 o                         
  -7 -23   3         67.50         49.72        18.44 o                         
  -6 -23   3        237.82        301.99        26.77 o                         
  -5 -23   3        141.70        176.07        23.12 o                         
  -4 -23   3       1525.20       1493.22        45.37 o                         
  -3 -23   3       1097.52       1112.09        61.43 o                         
  -2 -23   3         40.25         30.63        25.25 o                         
  -1 -23   3          2.40          1.09        21.36 o                         
   0 -23   3          1.83        -18.39        27.48 o                         
  -9 -22   3        126.79        115.17        22.90 o                         
  -8 -22   3          1.15        -14.12        16.70 o                         
  -7 -22   3        567.99        566.87        34.73 o                         
  -6 -22   3        953.82       1022.93        39.98 o                         
  -5 -22   3         74.98        128.63        18.03 o                         
  -4 -22   3       1080.59       1045.86        50.52 o                         
  -3 -22   3        465.92        496.30        30.94 o                         
  -2 -22   3       1009.60        962.40        51.34 o                         
  -1 -22   3         50.78         31.09        35.38 o                         
   0 -22   3         68.52         74.14        21.68 o                         
   1 -22   3          6.58         27.13        23.58 o                         
   2 -22   3        522.43        476.11        33.78 o                         
   3 -22   3        170.69        191.20        28.42 o                         
 -10 -21   3        352.64        337.58        42.72 o                         
  -9 -21   3       1083.49       1071.28        46.23 o                         
  -8 -21   3        490.82        541.49        32.74 o                         
  -7 -21   3          0.36          3.50        12.74 o                         
  -6 -21   3        709.56        660.69        30.58 o                         
  -5 -21   3       1678.52       1778.42        44.11 o                         
  -4 -21   3         82.77         65.83        14.58 o                         
  -3 -21   3       1198.87       1176.23        38.86 o                         
  -2 -21   3          9.54         11.71        14.41 o                         
  -1 -21   3          1.65         17.81        17.34 o                         
   0 -21   3         88.39         39.90        19.69 o                         
   1 -21   3        310.57        338.90        35.80 o                         
   2 -21   3       1319.15       1388.46        47.06 o                         
   3 -21   3        239.11        280.28        30.85 o                         
   4 -21   3        707.47        675.74        43.68 o                         
 -11 -20   3       1085.88       1027.73        86.15 o                         
 -10 -20   3         98.63         83.36        30.45 o                         
  -9 -20   3        211.01        216.24        24.67 o                         
  -8 -20   3       1202.27       1113.26        40.03 o                         
  -7 -20   3       1065.46       1096.57        34.86 o                         
  -6 -20   3        229.90        222.10        20.03 o                         
  -5 -20   3        643.21        616.73        28.51 o                         
  -4 -20   3       1539.69       1623.19        49.63 o                         
  -3 -20   3        274.43        284.29        18.52 o                         
  -2 -20   3       1789.07       1782.69        49.60 o                         
  -1 -20   3          9.30         42.61        17.71 o                         
   0 -20   3        881.69        828.01        45.88 o                         
   1 -20   3          0.93         13.50        14.47 o                         
   2 -20   3        475.71        524.17        31.92 o                         
   3 -20   3       2709.95       2821.71        67.80 o                         
   4 -20   3          4.61         11.63        22.82 o                         
   5 -20   3        187.96        174.07        24.52 o                         
   6 -20   3        888.13        809.60        41.88 o                         
 -12 -19   3        113.98        114.87        36.39 o                         
 -11 -19   3         42.07         33.83        25.71 o                         
 -10 -19   3        289.12        279.41        33.83 o                         
  -9 -19   3          0.84         -7.81        13.08 o                         
  -8 -19   3       1553.57       1602.99        40.14 o                         
  -7 -19   3          2.70          7.19        11.68 o                         
  -6 -19   3       1881.93       1868.89        42.61 o                         
  -5 -19   3       1281.21       1334.99        36.15 o                         
  -4 -19   3         19.32          2.28        11.10 o                         
  -3 -19   3        625.11        613.92        25.00 o                         
  -2 -19   3        974.43        971.36        28.31 o                         
  -1 -19   3       4106.48       4041.29        69.97 o                         
   0 -19   3       1731.62       1686.85        46.58 o                         
   1 -19   3        835.83        798.95        51.24 o                         
   2 -19   3        436.65        494.26        29.46 o                         
   3 -19   3        216.44        269.45        24.39 o                         
   4 -19   3       2970.07       3081.50        77.45 o                         
   5 -19   3          4.07         22.14        15.98 o                         
   6 -19   3          9.81        -18.34        15.34 o                         
   7 -19   3         81.01         83.87        26.79 o                         
 -13 -18   3          2.48         18.01        24.94 o                         
 -12 -18   3         48.56         86.96        28.87 o                         
 -11 -18   3         59.55         55.45        22.43 o                         
 -10 -18   3        220.69        202.93        26.70 o                         
  -9 -18   3        680.19        652.21        27.84 o                         
  -8 -18   3        928.79        932.96        41.86 o                         
  -7 -18   3       1183.35       1202.23        33.92 o                         
  -6 -18   3       2338.76       2371.69        46.45 o                         
  -5 -18   3        146.79        111.79        14.54 o                         
  -4 -18   3        113.88        144.69        15.22 o                         
  -3 -18   3        249.15        234.09        18.93 o                         
  -2 -18   3        197.40        133.60        13.51 o                         
  -1 -18   3        351.54        330.02        16.93 o                         
   0 -18   3       2667.02       2558.73        44.00 o                         
   1 -18   3       1269.64       1329.79        40.41 o                         
   2 -18   3          4.77         17.50        13.91 o                         
   3 -18   3       1321.37       1328.73        42.06 o                         
   4 -18   3        154.78        157.95        41.78 o                         
   5 -18   3       2745.12       2794.10        63.29 o                         
   6 -18   3         48.45         30.50        17.35 o                         
   7 -18   3         29.33          6.46        20.78 o                         
   8 -18   3        453.59        481.83        38.57 o                         
 -14 -17   3       1034.11       1127.38        45.62 o                         
 -13 -17   3        171.07        150.81        26.26 o                         
 -12 -17   3         20.84         24.97        18.44 o                         
 -11 -17   3        317.71        365.31        31.66 o                         
 -10 -17   3         95.55         95.89        20.85 o                         
  -9 -17   3        318.55        293.67        23.87 o                         
  -8 -17   3        428.33        462.46        34.36 o                         
  -7 -17   3       2421.79       2443.89        46.08 o                         
  -6 -17   3         27.95         32.95        11.78 o                         
  -5 -17   3          2.59         -4.27         9.35 o                         
  -4 -17   3        154.72        219.45        16.94 o                         
  -3 -17   3        320.06        319.70        17.41 o                         
  -2 -17   3        151.08        157.03        14.50 o                         
  -1 -17   3         40.85         32.69        11.35 o                         
   0 -17   3       1111.48       1116.38        26.72 o                         
   1 -17   3        623.66        619.48        30.02 o                         
   2 -17   3       2941.40       2914.08        58.62 o                         
   3 -17   3        370.55        402.47        32.80 o                         
   4 -17   3       1252.93       1202.02        40.00 o                         
   5 -17   3        272.29        265.90        23.78 o                         
   6 -17   3        857.48        886.68        38.20 o                         
   7 -17   3         38.98         37.06        19.60 o                         
   8 -17   3        670.55        751.34        53.86 o                         
   9 -17   3       1022.86       1165.95        52.52 o                         
 -14 -16   3          3.25        -13.29        14.84 o                         
 -13 -16   3         69.43         89.75        19.94 o                         
 -12 -16   3        594.70        496.21        31.92 o                         
 -11 -16   3        223.97        211.75        22.37 o                         
 -10 -16   3        182.77        213.11        29.23 o                         
  -9 -16   3       1443.29       1499.32        40.93 o                         
  -8 -16   3        682.73        708.80        25.93 o                         
  -7 -16   3       2147.87       2139.29        56.39 o                         
  -6 -16   3        268.77        274.43        17.83 o                         
  -5 -16   3        530.80        488.08        22.47 o                         
  -4 -16   3        455.19        466.21        19.83 o                         
  -3 -16   3        116.26        132.46        12.24 o                         
  -2 -16   3       1495.15       1471.56        28.58 o                         
  -1 -16   3         51.84         53.50         8.93 o                         
   0 -16   3         23.95         22.19         8.17 o                         
   1 -16   3       1771.66       1847.39        34.34 o                         
   2 -16   3       1429.15       1494.06        40.63 o                         
   3 -16   3       3312.76       3442.90        63.08 o                         
   4 -16   3       1295.89       1261.97        38.89 o                         
   5 -16   3        437.25        439.06        27.76 o                         
   6 -16   3        582.46        562.17        39.87 o                         
   7 -16   3        205.01        187.68        24.25 o                         
   8 -16   3          8.68        -16.52        21.31 o                         
   9 -16   3        902.61        863.32        47.87 o                         
  10 -16   3       1180.41       1296.32        54.76 o                         
 -15 -15   3        235.62        267.95        27.71 o                         
 -14 -15   3        339.71        363.48        27.63 o                         
 -13 -15   3          0.51        -14.42        14.45 o                         
 -12 -15   3        140.83        156.22        18.57 o                         
 -11 -15   3        115.85         62.04        16.31 o                         
 -10 -15   3       1522.46       1479.98        43.38 o                         
  -9 -15   3        116.50         94.51        13.03 o                         
  -8 -15   3        764.23        775.08        25.43 o                         
  -7 -15   3       2922.95       2827.56        63.08 o                         
  -6 -15   3        538.82        541.90        22.31 o                         
  -5 -15   3       1782.16       1760.00        42.92 o                         
  -4 -15   3       5014.94       4727.07        63.46 o                         
  -3 -15   3         24.10         21.57         8.25 o                         
  -2 -15   3        497.11        435.69        16.55 o                         
  -1 -15   3        834.47        826.41        29.33 o                         
   0 -15   3        227.52        202.13        12.52 o                         
   1 -15   3          0.36         16.77         8.09 o                         
   2 -15   3        126.66         95.42        11.00 o                         
   3 -15   3       4127.85       4137.81        68.82 o                         
   4 -15   3         44.78         49.70        13.52 o                         
   5 -15   3       1658.72       1622.57        49.12 o                         
   6 -15   3        360.71        427.55        31.73 o                         
   7 -15   3        885.17        815.47        40.48 o                         
   8 -15   3          9.86         20.94        16.56 o                         
   9 -15   3         56.37         46.99        18.48 o                         
  10 -15   3        229.97        244.75        30.03 o                         
  11 -15   3        165.40        155.14        55.47 o                         
 -15 -14   3       2439.60       2448.85        55.49 o                         
 -14 -14   3          0.77        -12.03        10.79 o                         
 -13 -14   3        583.26        549.58        28.91 o                         
 -12 -14   3         10.66         12.00        11.34 o                         
 -11 -14   3        595.13        694.97        34.15 o                         
 -10 -14   3       3106.08       3093.31        54.61 o                         
  -9 -14   3        351.38        330.03        16.49 o                         
  -8 -14   3       1370.07       1413.97        34.32 o                         
  -7 -14   3       1289.64       1281.67        30.07 o                         
  -6 -14   3       2527.22       2377.82        41.01 o                         
  -5 -14   3        706.67        729.53        33.74 o                         
  -4 -14   3          3.98          2.31         7.75 o                         
  -3 -14   3        967.04        964.20        21.55 o                         
  -2 -14   3        779.18        821.17        20.69 o                         
  -1 -14   3        276.72        277.47        13.41 o                         
   0 -14   3       1222.40       1263.35        24.15 o                         
   1 -14   3       1292.57       1338.63        26.48 o                         
   2 -14   3        856.48        904.13        29.94 o                         
   3 -14   3       2061.49       2093.13        45.19 o                         
   4 -14   3       8292.25       8234.57       107.59 o                         
   5 -14   3        911.95        976.28        29.84 o                         
   6 -14   3        892.02        983.95        38.80 o                         
   7 -14   3         49.23         39.17        18.77 o                         
   8 -14   3        295.69        298.60        23.29 o                         
   9 -14   3        543.95        588.63        31.18 o                         
  10 -14   3        753.56        780.05        39.79 o                         
  11 -14   3       2212.21       2223.92        57.23 o                         
 -16 -13   3       1293.48       1436.78        44.04 o                         
 -15 -13   3         22.65         11.64        14.55 o                         
 -14 -13   3       1086.40       1120.38        31.49 o                         
 -13 -13   3        400.94        394.31        22.66 o                         
 -12 -13   3       2094.34       2102.29        50.81 o                         
 -11 -13   3         31.35         24.73        11.02 o                         
 -10 -13   3        310.15        318.03        20.58 o                         
  -9 -13   3       5662.85       5713.20        66.29 o                         
  -8 -13   3       3919.47       3823.39        49.63 o                         
  -7 -13   3       2395.67       2447.84        40.75 o                         
  -6 -13   3       3690.44       3795.67        52.93 o                         
  -5 -13   3        263.16        263.69        13.54 o                         
  -4 -13   3       1777.35       1881.73        30.47 o                         
  -3 -13   3        195.24        219.08        10.69 o                         
  -2 -13   3       3960.29       4060.44        45.60 o                         
  -1 -13   3          5.85          0.08         6.03 o                         
   0 -13   3       6174.31       6001.00        59.60 o                         
   1 -13   3       1564.65       1605.47        24.28 o                         
   2 -13   3        118.46        114.13        10.50 o                         
   3 -13   3       1526.17       1529.11        28.27 o                         
   4 -13   3        458.00        465.56        27.63 o                         
   5 -13   3       1562.15       1568.07        31.28 o                         
   6 -13   3        384.78        445.82        22.23 o                         
   7 -13   3        329.39        329.11        20.84 o                         
   8 -13   3        935.94       1096.55        36.70 o                         
   9 -13   3         26.12         40.13        14.36 o                         
  10 -13   3         36.89         72.58        16.41 o                         
  11 -13   3         15.12         22.18        20.15 o                         
  12 -13   3         13.63         -3.89        14.36 o                         
 -16 -12   3          0.82         -2.57        15.64 o                         
 -15 -12   3       1388.27       1498.17        38.35 o                         
 -14 -12   3          0.92         21.30        13.28 o                         
 -13 -12   3        694.58        743.78        25.17 o                         
 -12 -12   3        201.43        196.79        16.22 o                         
 -11 -12   3       5380.30       5490.25        68.66 o                         
 -10 -12   3        208.69        217.62        15.61 o                         
  -9 -12   3          0.26         -4.43         8.61 o                         
  -8 -12   3       3004.31       3148.08        40.09 o                         
  -7 -12   3       4928.09       4872.78        51.72 o                         
  -6 -12   3       1897.79       1900.86        30.45 o                         
  -5 -12   3       4924.02       4717.64        53.36 o                         
  -4 -12   3        341.70        339.60        16.64 o                         
  -3 -12   3      10036.49       9721.67        78.79 o                         
  -2 -12   3          0.33         -2.83         5.42 o                         
  -1 -12   3        947.23       1012.43        18.54 o                         
   0 -12   3         61.43         60.51         6.87 o                         
   1 -12   3       9642.64       9622.36        77.71 o                         
   2 -12   3       1259.06       1382.48        21.35 o                         
   3 -12   3       1430.63       1457.11        24.69 o                         
   4 -12   3        155.97        132.39        10.06 o                         
   5 -12   3       1703.09       1797.30        32.33 o                         
   6 -12   3         43.60         63.66        11.93 o                         
   7 -12   3         32.51         44.05        11.18 o                         
   8 -12   3       1297.51       1339.15        48.29 o                         
   9 -12   3       1137.34       1158.75        37.54 o                         
  10 -12   3        439.96        530.94        38.16 o                         
  11 -12   3         21.75         25.91        14.96 o                         
  12 -12   3        180.75        137.90        20.33 o                         
  13 -12   3         48.53         24.85        16.66 o                         
 -16 -11   3        955.06        884.42        35.50 o                         
 -15 -11   3          7.60          0.32        11.36 o                         
 -14 -11   3        628.69        609.94        24.83 o                         
 -13 -11   3        875.90        863.55        28.62 o                         
 -12 -11   3        732.38        758.53        37.31 o                         
 -11 -11   3       1082.34       1148.09        28.89 o                         
 -10 -11   3       5716.19       5460.98        65.83 o                         
  -9 -11   3       3048.91       3087.37        40.89 o                         
  -8 -11   3        302.73        254.47        11.27 o                         
  -7 -11   3        822.71        778.25        24.35 o                         
  -6 -11   3       5052.28       4989.40        51.06 o                         
  -5 -11   3        362.08        347.66        21.14 o                         
  -4 -11   3        542.13        514.70        17.82 o                         
  -3 -11   3        981.63       1079.60        16.92 o                         
  -2 -11   3       5718.69       5769.40        50.69 o                         
  -1 -11   3        473.73        483.04        12.47 o                         
   0 -11   3       1910.32       1994.48        24.97 o                         
   1 -11   3       8736.07       9294.62        69.18 o                         
   2 -11   3       1371.74       1405.41        19.08 o                         
   3 -11   3       1033.30       1016.79        19.18 o                         
   4 -11   3         93.87        111.41         8.48 o                         
   5 -11   3       4012.60       3912.66        49.20 o                         
   6 -11   3       5098.01       5095.38        62.36 o                         
   7 -11   3       1081.28       1064.49        29.53 o                         
   8 -11   3        113.42        139.63        18.65 o                         
   9 -11   3        286.55        297.85        25.53 o                         
  10 -11   3       3639.77       3802.83        84.68 o                         
  11 -11   3       3351.86       3372.79        65.94 o                         
  12 -11   3         84.64         82.81        17.93 o                         
  13 -11   3        788.47        834.66        41.79 o                         
 -16 -10   3          0.52         18.98        15.51 o                         
 -15 -10   3        114.38        119.53        14.79 o                         
 -14 -10   3         96.16         67.40        11.81 o                         
 -13 -10   3        848.21        906.26        23.41 o                         
 -12 -10   3       2035.39       1947.90        34.32 o                         
 -11 -10   3       1044.81       1014.99        31.15 o                         
 -10 -10   3       5736.77       5731.29        61.41 o                         
  -9 -10   3        126.82        124.67        10.61 o                         
  -8 -10   3       2267.91       2235.56        28.26 o                         
  -7 -10   3        475.52        406.65        13.35 o                         
  -6 -10   3          6.08          8.48         4.31 o                         
  -5 -10   3       3428.28       3185.00        32.89 o                         
  -4 -10   3          2.90          7.63         4.20 o                         
  -3 -10   3         55.84         34.81         4.83 o                         
  -2 -10   3       1136.78       1244.78        16.98 o                         
  -1 -10   3      11690.71      11869.62        89.16 o                         
   0 -10   3        939.76        837.18        13.40 o                         
   1 -10   3         20.66          9.06         4.42 o                         
   2 -10   3       8502.98       8687.02        64.77 o                         
   3 -10   3       3465.87       3310.01        31.12 o                         
   4 -10   3        911.53        933.41        18.15 o                         
   5 -10   3        431.58        507.88        14.09 o                         
   6 -10   3       1756.43       1835.14        31.07 o                         
   7 -10   3       7747.38       7663.85        88.81 o                         
   8 -10   3          0.43         16.82        11.47 o                         
   9 -10   3        869.26        933.97        32.80 o                         
  10 -10   3         50.20         64.82        15.05 o                         
  11 -10   3       6661.67       6764.17       103.97 o                         
  12 -10   3       2860.60       2885.32        69.46 o                         
  13 -10   3        259.82        276.28        26.37 o                         
  14 -10   3        198.54        190.73        25.74 o                         
 -17  -9   3         50.05         35.65        38.62 o                         
 -16  -9   3        910.67        924.36        46.02 o                         
 -15  -9   3        420.23        377.34        23.58 o                         
 -14  -9   3         31.37         26.12        10.16 o                         
 -13  -9   3        344.36        335.45        15.23 o                         
 -12  -9   3          9.12         -1.95         6.84 o                         
 -11  -9   3       2296.22       2434.06        32.64 o                         
 -10  -9   3         24.78         29.06         7.34 o                         
  -9  -9   3      11042.77      11217.85        93.85 o                         
  -8  -9   3       1028.34        940.52        15.64 o                         
  -7  -9   3        624.09        655.16        13.13 o                         
  -6  -9   3        139.72        174.26         7.39 o                         
  -5  -9   3        226.13        312.52         9.76 o                         
  -4  -9   3        600.89        519.98        12.08 o                         
  -3  -9   3       1427.69       1786.07        21.07 o                         
  -2  -9   3      10612.29      11220.87        83.37 o                         
  -1  -9   3       9887.49      10040.26        76.23 o                         
   0  -9   3        806.00        753.56        12.13 o                         
   1  -9   3       9069.26       8537.78        62.32 o                         
   2  -9   3        664.43        592.06        10.76 o                         
   3  -9   3       2596.39       2271.11        36.75 o                         
   4  -9   3       1319.83       1242.93        20.11 o                         
   5  -9   3         19.97         18.40         5.38 o                         
   6  -9   3        272.18        269.50        11.80 o                         
   7  -9   3       1380.82       1151.95        34.40 o                         
   8  -9   3       1075.85       1156.88        33.35 o                         
   9  -9   3         35.60         27.06        11.91 o                         
  10  -9   3       2128.77       2140.61        52.41 o                         
  11  -9   3        197.50        273.07        22.60 o                         
  12  -9   3        706.62        737.41        37.73 o                         
  13  -9   3        270.14        233.71        22.41 o                         
  14  -9   3         87.70        118.98        22.44 o                         
 -17  -8   3        141.02         72.78        40.10 o                         
 -16  -8   3        535.09        568.74        39.92 o                         
 -15  -8   3         49.13         59.86        13.31 o                         
 -14  -8   3       1322.29       1256.07        27.08 o                         
 -13  -8   3        877.54        790.05        18.91 o                         
 -12  -8   3         51.84         25.99         6.67 o                         
 -11  -8   3       1706.33       1760.01        27.13 o                         
 -10  -8   3       3600.49       3563.15        38.27 o                         
  -9  -8   3        505.06        519.55        13.63 o                         
  -8  -8   3       6343.85       6129.22        51.38 o                         
  -7  -8   3       2823.67       2592.54        24.94 o                         
  -6  -8   3        235.44        349.03         8.71 o                         
  -5  -8   3        137.87        177.12         6.44 o                         
  -4  -8   3       1606.98       1723.28        21.75 o                         
  -3  -8   3        678.34        683.09        12.85 o                         
  -2  -8   3       1376.90       1670.98        20.78 o                         
  -1  -8   3       5461.25       5561.48        46.02 o                         
   0  -8   3       1061.45        848.04        13.54 o                         
   1  -8   3        692.14        830.51        13.09 o                         
   2  -8   3       3086.76       3037.99        26.12 o                         
   3  -8   3       2244.39       2324.39        29.96 o                         
   4  -8   3       6568.74       6513.92        54.66 o                         
   5  -8   3        115.46        102.00         7.12 o                         
   6  -8   3        571.35        544.41        13.33 o                         
   7  -8   3         89.69         88.69        10.43 o                         
   8  -8   3        767.51        725.52        27.23 o                         
   9  -8   3       1447.98       1508.14        37.96 o                         
  10  -8   3        882.56        844.57        34.94 o                         
  11  -8   3       2664.70       2479.81        52.15 o                         
  12  -8   3       2013.72       2052.68        48.89 o                         
  13  -8   3        111.60        107.89        17.49 o                         
  14  -8   3        268.53        278.97        27.67 o                         
  15  -8   3          0.42        -11.09        14.49 o                         
 -17  -7   3         92.06         35.65        40.10 o                         
 -16  -7   3         66.69          7.43        20.93 o                         
 -15  -7   3        387.66        442.87        28.78 o                         
 -14  -7   3        301.29        307.79        15.90 o                         
 -13  -7   3        314.21        360.32        14.46 o                         
 -12  -7   3       1011.05       1010.53        17.66 o                         
 -11  -7   3         40.20         22.90         5.55 o                         
 -10  -7   3        973.58       1003.99        17.72 o                         
  -9  -7   3        302.88        365.34        11.98 o                         
  -8  -7   3       7714.75       7828.64        61.53 o                         
  -7  -7   3         98.92        100.51         6.38 o                         
  -6  -7   3         75.76        100.58         5.36 o                         
  -5  -7   3         60.31         95.52         5.16 o                         
  -4  -7   3      11115.25      11122.29        77.16 o                         
  -3  -7   3         40.11         89.78         6.73 o                         
  -2  -7   3       2047.92       2192.51        27.15 o                         
  -1  -7   3       3849.73       3464.29        34.15 o                         
   0  -7   3         25.43         18.54         3.67 o                         
   1  -7   3       5258.53       4777.60        37.39 o                         
   2  -7   3       2259.64       2208.75        24.22 o                         
   3  -7   3         19.87         21.29         4.20 o                         
   4  -7   3         14.89         16.28         4.36 o                         
   5  -7   3       2213.36       2221.09        25.95 o                         
   6  -7   3        191.02        243.00         9.48 o                         
   7  -7   3        227.78        268.25        11.36 o                         
   8  -7   3         68.89         37.12        10.11 o                         
   9  -7   3       6615.33       6564.08        88.19 o                         
  10  -7   3        123.05        127.08        15.09 o                         
  11  -7   3       3340.58       3207.78        60.03 o                         
  12  -7   3         99.43         83.35        15.51 o                         
  13  -7   3        478.70        403.07        26.80 o                         
  14  -7   3          7.86        -13.24        13.72 o                         
  15  -7   3       1473.51       1547.00        64.92 o                         
 -17  -6   3        600.42        624.17        41.34 o                         
 -16  -6   3        702.17        805.61        38.16 o                         
 -15  -6   3         12.79          9.88         9.51 o                         
 -14  -6   3        847.00        858.60        22.48 o                         
 -13  -6   3        225.99        218.77        11.51 o                         
 -12  -6   3        180.91        161.75         8.88 o                         
 -11  -6   3         69.60         60.65         6.55 o                         
 -10  -6   3        779.21        748.15        14.41 o                         
  -9  -6   3      12869.93      13006.94        89.58 o                         
  -8  -6   3        960.13       1145.93        17.57 o                         
  -7  -6   3       5758.25       5736.98        46.84 o                         
  -6  -6   3       2786.53       3173.89        28.59 o                         
  -5  -6   3       2070.12       2031.68        19.66 o                         
  -4  -6   3       1832.53       2315.07        21.03 o                         
  -3  -6   3       5760.62       5686.31        49.19 o                         
  -2  -6   3       3266.47       3000.38        32.31 o                         
  -1  -6   3       2249.87       1976.45        24.34 o                         
   0  -6   3      11704.83      12969.23        98.23 o                         
   1  -6   3      13930.56      14601.70        95.73 o                         
   2  -6   3       6349.08       6466.97        50.19 o                         
   3  -6   3       3749.97       3989.52        36.34 o                         
   4  -6   3       1476.38       1392.29        18.17 o                         
   5  -6   3        760.05        712.37        15.51 o                         
   6  -6   3       1558.03       1563.79        20.39 o                         
   7  -6   3        215.00        239.91         9.33 o                         
   8  -6   3        475.33        443.78        17.41 o                         
   9  -6   3        787.11        739.11        27.87 o                         
  10  -6   3       1360.71       1428.92        36.12 o                         
  11  -6   3        860.30        832.36        46.52 o                         
  12  -6   3       2831.40       2807.60        70.01 o                         
  13  -6   3        138.91        125.99        35.30 o                         
  14  -6   3        561.28        566.35        30.14 o                         
  15  -6   3         44.98        108.05        24.46 o                         
 -17  -5   3       1140.13       1210.85        45.74 o                         
 -16  -5   3        380.42        449.51        33.07 o                         
 -15  -5   3       1275.25       1372.47        43.39 o                         
 -14  -5   3        125.74        130.65        14.04 o                         
 -13  -5   3        368.07        372.31        14.85 o                         
 -12  -5   3        820.46        746.23        15.19 o                         
 -11  -5   3       1022.11        917.17        15.87 o                         
 -10  -5   3       1572.64       1645.47        20.04 o                         
  -9  -5   3       1141.19       1070.25        16.49 o                         
  -8  -5   3       3913.04       3831.21        33.97 o                         
  -7  -5   3        120.13        106.92         6.74 o                         
  -6  -5   3        450.06        383.49        10.32 o                         
  -5  -5   3       1173.04       1410.23        15.86 o                         
  -4  -5   3       9228.41       9150.04        60.06 o                         
  -3  -5   3       4569.28       4935.73        40.18 o                         
  -2  -5   3       5638.07       5181.50        47.87 o                         
  -1  -5   3       4061.97       3846.16        41.04 o                         
   0  -5   3       3451.33       4352.36        41.12 o                         
   1  -5   3       7913.76       7548.26        55.88 o                         
   2  -5   3      18362.76      18531.94       126.06 o                         
   3  -5   3          0.54          5.74         3.93 o                         
   4  -5   3       2160.28       2367.56        24.32 o                         
   5  -5   3        755.46        943.46        14.74 o                         
   6  -5   3       6217.51       5788.23        48.57 o                         
   7  -5   3       2057.93       1946.91        23.23 o                         
   8  -5   3        218.15        274.58        12.24 o                         
   9  -5   3        142.01        153.41        13.74 o                         
  10  -5   3        104.78        128.70        14.36 o                         
  11  -5   3       1494.73       1443.43        36.09 o                         
  12  -5   3       7496.11       7219.00        97.79 o                         
  13  -5   3         49.33         42.23        13.21 o                         
  14  -5   3        275.57        245.26        21.58 o                         
  15  -5   3        519.20        552.12        39.12 o                         
  16  -5   3          1.22         23.88        20.44 o                         
 -17  -4   3        725.86        834.64        39.17 o                         
 -16  -4   3       2385.43       2268.36        49.33 o                         
 -15  -4   3        133.18        121.42        15.76 o                         
 -14  -4   3        259.40        255.33        16.46 o                         
 -13  -4   3       1904.30       1693.38        29.18 o                         
 -12  -4   3       1531.54       1321.26        19.27 o                         
 -11  -4   3       6747.91       6669.14        49.90 o                         
 -10  -4   3         50.03         46.96         5.87 o                         
  -9  -4   3       6742.97       6708.84        47.57 o                         
  -8  -4   3        994.82        941.61        13.89 o                         
  -7  -4   3        643.57        716.32        12.89 o                         
  -6  -4   3       7495.32       7824.62        61.91 o                         
  -5  -4   3       2101.76       2162.64        22.70 o                         
  -4  -4   3      16117.91      15966.76       103.57 o                         
  -3  -4   3        158.27        101.55         4.65 o                         
  -2  -4   3      19383.17      19925.64       155.22 o                         
  -1  -4   3      53677.30      57503.22       471.60 o                         
   0  -4   3        148.16        414.77        11.51 o                         
   1  -4   3      52233.11      52980.62       343.49 o                         
   2  -4   3        143.65        148.23         6.16 o                         
   3  -4   3      16091.94      15942.14       110.05 o                         
   4  -4   3         45.78         12.89         3.75 o                         
   5  -4   3        431.17        417.83         9.75 o                         
   6  -4   3          6.43          6.47         3.79 o                         
   7  -4   3       7961.12       8244.37        64.76 o                         
   8  -4   3      11670.80      11745.50       103.49 o                         
   9  -4   3        346.81        340.51        13.81 o                         
  10  -4   3         33.64         27.97         9.93 o                         
  11  -4   3         75.54        121.15        18.87 o                         
  12  -4   3          5.78          1.49         9.27 o                         
  13  -4   3       1804.41       1671.01        41.91 o                         
  14  -4   3        326.70        374.37        26.12 o                         
  15  -4   3        332.37        379.28        33.42 o                         
  16  -4   3         84.09         40.51        21.33 o                         
 -17  -3   3       1409.37       1604.86        46.81 o                         
 -16  -3   3         70.59         72.06        15.35 o                         
 -15  -3   3       1720.69       1553.79        39.58 o                         
 -14  -3   3        175.43        169.17        24.05 o                         
 -13  -3   3        580.11        584.13        20.53 o                         
 -12  -3   3        191.41        203.22        10.48 o                         
 -11  -3   3         26.25         23.68         6.02 o                         
 -10  -3   3       9846.61       9924.09        68.58 o                         
  -9  -3   3       1160.91       1130.77        16.72 o                         
  -8  -3   3       5701.25       5183.61        41.49 o                         
  -7  -3   3       8643.80       9175.22        66.97 o                         
  -6  -3   3        276.42        275.43         8.29 o                         
  -5  -3   3      16614.96      17992.20       117.44 o                         
  -4  -3   3        675.99        634.38        10.82 o                         
  -3  -3   3      23117.54      22903.63       163.75 o                         
  -2  -3   3         64.39         27.90         3.60 o                         
  -1  -3   3      17186.25      18762.98       251.53 o                         
   0  -3   3      93339.87      98841.51       913.19 o                         
   1  -3   3        144.85         27.56         4.44 o                         
   2  -3   3      43343.57      42587.48       296.48 o                         
   3  -3   3        455.81        464.22        10.36 o                         
   4  -3   3      10678.98      10361.17        79.39 o                         
   5  -3   3       4437.13       4312.32        38.79 o                         
   6  -3   3       2660.68       2442.31        36.56 o                         
   7  -3   3       5603.14       6121.95        50.52 o                         
   8  -3   3        536.02        564.40        15.05 o                         
   9  -3   3       1788.93       1852.79        31.33 o                         
  10  -3   3          1.10          1.86         7.05 o                         
  11  -3   3          0.96        -10.04         8.20 o                         
  12  -3   3         26.50         58.57        11.37 o                         
  13  -3   3        287.53        307.70        21.00 o                         
  14  -3   3        253.84        245.65        27.09 o                         
  15  -3   3         53.47         36.43        19.79 o                         
  16  -3   3       1301.73       1330.79        54.88 o                         
 -17  -2   3        250.62        280.54        33.55 o                         
 -16  -2   3        237.34        261.74        28.63 o                         
 -15  -2   3          0.18         12.36        11.54 o                         
 -14  -2   3       4511.68       4355.50        66.68 o                         
 -13  -2   3         80.52         83.68        11.54 o                         
 -12  -2   3       1778.42       1795.94        30.96 o                         
 -11  -2   3       1977.03       1892.45        24.04 o                         
 -10  -2   3        577.80        594.13        13.28 o                         
  -9  -2   3        563.99        718.57        13.25 o                         
  -8  -2   3        631.17        582.10        11.95 o                         
  -7  -2   3       3449.40       3423.25        30.98 o                         
  -6  -2   3       7618.44       7402.57        57.79 o                         
  -5  -2   3         10.16         27.85         3.70 o                         
  -4  -2   3       7642.33       7292.88        51.20 o                         
  -3  -2   3        304.99        335.63         7.38 o                         
  -2  -2   3       7563.15       8375.55        67.88 o                         
  -1  -2   3      43698.00      44407.77       469.64 o                         
   0  -2   3      43671.81      47041.35       429.99 o                         
   1  -2   3       4377.68       5125.31        54.19 o                         
   2  -2   3       9414.13       8872.03        78.20 o                         
   3  -2   3       1354.43       1247.99        14.38 o                         
   4  -2   3        136.34        151.01         5.78 o                         
   5  -2   3       8338.04       8803.58        68.92 o                         
   6  -2   3       7092.00       6695.87        55.74 o                         
   7  -2   3       1891.22       1963.46        23.05 o                         
   8  -2   3      12193.01      12223.47       105.77 o                         
   9  -2   3       5180.53       5293.53        55.38 o                         
  10  -2   3         69.55         92.27         8.31 o                         
  11  -2   3         36.60         29.12         9.15 o                         
  12  -2   3        194.23        164.12        19.08 o                         
  13  -2   3       1181.68       1145.96        33.03 o                         
  14  -2   3        663.86        672.02        62.12 o                         
  15  -2   3        171.34        152.53        23.37 o                         
  16  -2   3       1124.53       1124.11        50.87 o                         
  17  -2   3       1058.65       1136.87        54.49 o                         
 -17  -1   3        241.05        227.35        24.81 o                         
 -16  -1   3         89.40         63.79        15.13 o                         
 -15  -1   3        367.24        348.87        22.88 o                         
 -14  -1   3       1078.94       1001.17        29.55 o                         
 -13  -1   3        729.23        677.38        23.59 o                         
 -12  -1   3       2857.23       2863.09        43.12 o                         
 -11  -1   3       4452.23       4345.75        53.00 o                         
 -10  -1   3        199.96        222.10        10.21 o                         
  -9  -1   3          2.27          2.73         5.92 o                         
  -8  -1   3       1023.02        953.44        17.02 o                         
  -7  -1   3        409.54        394.47        10.00 o                         
  -6  -1   3       4485.48       4853.26        40.90 o                         
  -5  -1   3        362.79        290.43        10.60 o                         
  -4  -1   3       1384.65       1373.68        16.46 o                         
  -3  -1   3      64020.40      64548.87       445.33 o                         
  -2  -1   3      32565.02      33779.54       253.45 o                         
  -1  -1   3       3709.43       3171.61        33.77 o                         
   0  -1   3         25.29        114.37        11.88 o                         
   2  -1   3       2901.90       4785.99        50.49 o                         
   3  -1   3        327.16        542.04         9.66 o                         
   4  -1   3       2272.03       2044.75        25.61 o                         
   5  -1   3       2690.07       2696.19        29.21 o                         
   6  -1   3      12349.97      13902.74       104.53 o                         
   7  -1   3       2413.31       2282.20        25.01 o                         
   8  -1   3       3106.22       3137.12        30.68 o                         
   9  -1   3       7249.81       6809.25        58.24 o                         
  10  -1   3       6006.21       6073.83        78.93 o                         
  11  -1   3        685.83        688.48        18.96 o                         
  12  -1   3        812.68        754.05        36.23 o                         
  13  -1   3       1260.90       1045.10        41.73 o                         
  14  -1   3        687.01        718.60        39.12 o                         
  15  -1   3        240.65        234.62        48.32 o                         
  16  -1   3        920.89       1058.40        48.83 o                         
  17  -1   3       1499.41       1634.60        61.14 o                         
 -17   0   3        558.76        587.84        54.67 o                         
 -16   0   3        104.63        114.35        16.74 o                         
 -15   0   3        506.61        549.27        28.00 o                         
 -14   0   3         42.75         19.12        12.04 o                         
 -13   0   3       3475.13       3484.72        71.90 o                         
 -12   0   3        497.92        497.61        25.47 o                         
 -11   0   3       5041.18       4889.41        57.40 o                         
 -10   0   3       1549.02       1512.73        25.51 o                         
  -9   0   3       1255.35       1214.83        18.94 o                         
  -8   0   3       4997.82       4655.12        44.99 o                         
  -7   0   3        291.93        276.45         9.58 o                         
  -6   0   3       9130.47       8763.19        65.81 o                         
  -5   0   3       2324.65       2409.98        23.24 o                         
  -4   0   3          7.09          7.46         3.10 o                         
  -3   0   3         97.10         99.83         4.71 o                         
  -2   0   3      22579.80      23655.23       220.00 o                         
  -1   0   3         82.12        127.83        17.08 o                         
   0   0   3        208.26        168.69        12.05 o                         
   1   0   3       1094.83        785.86        19.31 o                         
   2   0   3       9916.89      10534.42        90.27 o                         
   3   0   3       3183.68       3101.49        36.75 o                         
   4   0   3        501.77        475.71        11.29 o                         
   5   0   3       4794.17       5209.69        41.15 o                         
   6   0   3      12591.62      11861.16        75.59 o                         
   7   0   3        112.29        118.64         5.40 o                         
   8   0   3       2922.00       2908.83        25.65 o                         
   9   0   3       1575.42       1407.84        21.80 o                         
  10   0   3        621.65        556.96        15.16 o                         
  11   0   3        415.52        402.80        18.47 o                         
  12   0   3        372.01        365.91        18.05 o                         
  13   0   3       1020.66       1210.80        73.80 o                         
  14   0   3          4.86         19.84        19.73 o                         
  15   0   3        351.90        315.92        25.80 o                         
  16   0   3        152.94        183.26        24.87 o                         
  17   0   3          6.14         19.48        23.77 o                         
 -16   1   3        533.87        554.12        41.15 o                         
 -15   1   3          5.75        -12.34        12.66 o                         
 -14   1   3        154.74        130.41        17.86 o                         
 -13   1   3        549.48        571.96        30.66 o                         
 -12   1   3       3096.91       3182.60        58.22 o                         
 -11   1   3       1441.06       1383.30        28.95 o                         
 -10   1   3       2551.99       2558.39        45.28 o                         
  -9   1   3        345.42        337.05         9.05 o                         
  -8   1   3        205.11        213.26         7.66 o                         
  -7   1   3        234.49        276.81         7.89 o                         
  -6   1   3       5481.05       6425.88        49.99 o                         
  -5   1   3       1600.37       1308.18        14.57 o                         
  -4   1   3        138.25        113.84         5.78 o                         
  -3   1   3      11636.49      11591.04        92.51 o                         
  -2   1   3      32762.75      33098.20       248.80 o                         
  -1   1   3      10408.09      11793.32       129.17 o                         
   0   1   3       4320.57       3402.76        50.41 o                         
   1   1   3         57.25         44.96         5.00 o                         
   2   1   3        112.86         19.99         2.77 o                         
   3   1   3         61.19         19.48         4.54 o                         
   4   1   3       7773.87       7964.58        61.78 o                         
   5   1   3         30.56        137.78         4.49 o                         
   6   1   3       4758.99       5090.55        36.48 o                         
   7   1   3      15326.56      14949.31        89.75 o                         
   8   1   3      13431.70      13309.41        99.21 o                         
   9   1   3       1260.37       1337.91        18.90 o                         
  10   1   3       4676.50       4504.26        46.48 o                         
  11   1   3         90.80         87.92        12.30 o                         
  12   1   3        682.53        752.67        22.16 o                         
  13   1   3          2.91         -7.87        11.10 o                         
  14   1   3        426.17        484.66        30.87 o                         
  15   1   3        191.32        206.39        21.48 o                         
  16   1   3        683.08        727.78        37.59 o                         
  17   1   3       1664.58       1643.35       145.44 o                         
 -16   2   3         63.21         55.63        17.91 o                         
 -15   2   3        168.85        163.66        36.47 o                         
 -14   2   3         10.14        -10.09        12.39 o                         
 -13   2   3         82.66         66.49        16.51 o                         
 -12   2   3         96.54        101.54        15.08 o                         
 -11   2   3        887.64        954.70        30.73 o                         
 -10   2   3       9085.23       8636.24        95.75 o                         
  -9   2   3       1300.47       1191.05        19.78 o                         
  -8   2   3       1847.94       1752.01        20.60 o                         
  -7   2   3         50.06         74.52         4.97 o                         
  -6   2   3       1664.14       1778.64        19.44 o                         
  -5   2   3       3774.23       4340.96        33.29 o                         
  -4   2   3        465.52        459.69         8.08 o                         
  -3   2   3       1146.87       1158.35        14.31 o                         
  -2   2   3        911.97       1086.01        14.66 o                         
  -1   2   3      20920.86      21520.84       178.79 o                         
   0   2   3       5615.07       5701.71        80.30 o                         
   1   2   3      17615.75      19307.88       206.95 o                         
   2   2   3        459.12        248.16         6.10 o                         
   3   2   3      62681.95      63191.38       435.47 o                         
   4   2   3       5801.28       5571.88        39.73 o                         
   5   2   3        746.85        731.18        11.26 o                         
   6   2   3        443.35        600.23         9.01 o                         
   7   2   3       1779.91       2064.18        19.27 o                         
   8   2   3       8399.21       8752.17        63.00 o                         
   9   2   3       4368.18       4204.98        36.27 o                         
  10   2   3        413.70        379.96        16.44 o                         
  11   2   3        820.38        927.60        21.81 o                         
  12   2   3       1079.32       1039.03        28.86 o                         
  13   2   3       1345.69       1401.96        34.89 o                         
  14   2   3        159.18        144.09        15.82 o                         
  15   2   3        666.01        729.42        34.63 o                         
  16   2   3       1595.02       1680.66        69.67 o                         
  17   2   3        152.09        150.92        26.50 o                         
 -16   3   3         68.92         47.26        25.94 o                         
 -15   3   3        222.71        211.57        24.04 o                         
 -14   3   3        402.68        362.34        25.80 o                         
 -13   3   3         65.16         66.81        14.71 o                         
 -12   3   3         19.56         27.13        12.92 o                         
 -11   3   3        297.24        274.67        20.11 o                         
 -10   3   3         69.49         55.51         8.33 o                         
  -9   3   3       5318.19       5305.15        52.18 o                         
  -8   3   3        137.99        122.89         7.29 o                         
  -7   3   3        449.34        347.52        10.81 o                         
  -6   3   3          3.39         56.03         4.50 o                         
  -5   3   3       1094.08        931.22        12.02 o                         
  -4   3   3       4621.14       4882.61        38.42 o                         
  -3   3   3        293.75        309.13         7.77 o                         
  -2   3   3        107.12         98.88         5.78 o                         
  -1   3   3      15521.60      14961.35       115.98 o                         
   0   3   3      44091.64      48761.06       398.54 o                         
   1   3   3      15323.36      14315.01       133.23 o                         
   2   3   3      37415.45      39078.37       271.22 o                         
   3   3   3      15800.66      14896.22       108.09 o                         
   4   3   3        151.37        167.52         5.34 o                         
   5   3   3         58.40         54.92         4.03 o                         
   6   3   3        344.48        287.60         7.14 o                         
   7   3   3         36.08          2.46         3.30 o                         
   8   3   3       1735.67       1696.82        17.95 o                         
   9   3   3          1.72         -0.09         3.44 o                         
  10   3   3       2515.33       2430.80        29.67 o                         
  11   3   3          5.23         -1.70         6.10 o                         
  12   3   3       2737.25       2643.13        50.71 o                         
  13   3   3        323.62        333.62        20.24 o                         
  14   3   3        295.23        305.43        20.51 o                         
  15   3   3        720.00        662.75        29.27 o                         
  16   3   3        609.26        585.60        33.71 o                         
  17   3   3       1270.94       1380.24        94.77 o                         
 -16   4   3         52.49         17.80        19.93 o                         
 -15   4   3        523.29        513.04        32.04 o                         
 -14   4   3         14.34         -1.57        16.51 o                         
 -13   4   3        958.07        972.82        50.38 o                         
 -12   4   3        295.82        308.04        22.53 o                         
 -11   4   3        158.50        140.65        14.06 o                         
 -10   4   3       7079.58       6935.92        72.62 o                         
  -9   4   3        144.90        155.86        11.08 o                         
  -8   4   3        965.70        999.17        21.83 o                         
  -7   4   3       1261.76       1449.33        18.88 o                         
  -6   4   3         93.60         85.80         5.16 o                         
  -5   4   3        205.38        170.71         7.54 o                         
  -4   4   3        108.91        102.85         6.13 o                         
  -3   4   3       4154.73       4214.14        39.80 o                         
  -2   4   3       1487.85       1590.40        19.33 o                         
  -1   4   3        250.88        427.37        11.49 o                         
   0   4   3       1500.55       1295.83        18.91 o                         
   1   4   3      12564.55      12639.93       109.32 o                         
   2   4   3       2393.12       2470.23        24.94 o                         
   3   4   3       8117.65       8488.53        57.66 o                         
   4   4   3      34711.84      34867.25       251.94 o                         
   5   4   3       1488.67       1285.50        15.44 o                         
   6   4   3        904.07       1077.81        14.09 o                         
   7   4   3       2865.59       2501.73        22.72 o                         
   8   4   3        485.97        577.00        11.02 o                         
   9   4   3        913.16        920.20        14.06 o                         
  10   4   3       5112.26       5016.37        49.71 o                         
  11   4   3         27.85          1.15         6.13 o                         
  12   4   3         35.21         47.70        11.72 o                         
  13   4   3       2775.53       2710.59        48.71 o                         
  14   4   3        274.31        294.79        20.13 o                         
  15   4   3         68.06         73.82        14.47 o                         
  16   4   3        378.50        333.86        23.74 o                         
  17   4   3         18.24         14.31        20.00 o                         
 -16   5   3       1632.40       1648.01        61.11 o                         
 -15   5   3         63.48         58.05        21.44 o                         
 -14   5   3        298.52        301.48        24.88 o                         
 -13   5   3        600.18        676.54        37.73 o                         
 -12   5   3        673.52        678.63        38.37 o                         
 -11   5   3       3502.28       3432.89        81.44 o                         
 -10   5   3        877.26        851.73        22.74 o                         
  -9   5   3       8571.24       8060.77        80.16 o                         
  -8   5   3       1163.83        994.40        22.60 o                         
  -7   5   3       3022.65       2817.30        39.22 o                         
  -6   5   3       4286.30       4440.34        42.55 o                         
  -5   5   3       1949.38       1882.04        22.94 o                         
  -4   5   3       5737.79       5993.36        51.44 o                         
  -3   5   3        136.98        199.73         7.52 o                         
  -2   5   3         64.95         58.45         5.87 o                         
  -1   5   3      13567.33      13306.27       106.83 o                         
   0   5   3      17128.07      18253.38       155.55 o                         
   1   5   3        229.50        407.28         8.29 o                         
   2   5   3       4750.16       4492.49        35.47 o                         
   3   5   3      15295.17      15642.92       101.15 o                         
   4   5   3        170.53        150.27         5.57 o                         
   5   5   3       5369.44       5383.33        43.42 o                         
   6   5   3       4748.30       4519.97        38.54 o                         
   7   5   3        170.84        188.70         6.69 o                         
   8   5   3        316.75        369.41         9.26 o                         
   9   5   3        457.09        381.32        13.51 o                         
  10   5   3       2486.57       2285.51        27.22 o                         
  11   5   3       2984.03       3148.45        42.92 o                         
  12   5   3          6.12         -5.81         8.46 o                         
  13   5   3        153.54        161.54        15.82 o                         
  14   5   3       2388.71       2221.88        44.86 o                         
  15   5   3       1720.56       1761.69        49.15 o                         
  16   5   3          3.37        -14.81        14.81 o                         
  17   5   3        946.31       1029.95        64.22 o                         
 -15   6   3       1097.73       1098.99        43.01 o                         
 -14   6   3         44.48         19.18        19.94 o                         
 -13   6   3        169.71        163.77        19.63 o                         
 -12   6   3       2873.05       2848.19        48.83 o                         
 -11   6   3        215.99        202.69        15.50 o                         
 -10   6   3       3274.79       3249.06        49.91 o                         
  -9   6   3        145.46        108.49        10.57 o                         
  -8   6   3       1005.75       1073.97        22.77 o                         
  -7   6   3       3797.27       3764.77        48.68 o                         
  -6   6   3       4479.70       4699.81        46.72 o                         
  -5   6   3      15848.70      16507.79       117.56 o                         
  -4   6   3        825.53        824.76        13.38 o                         
  -3   6   3         88.21        137.38         6.85 o                         
  -2   6   3        567.20        524.97         8.95 o                         
  -1   6   3       5117.96       5968.40        45.63 o                         
   0   6   3      57336.23      57163.70       396.89 o                         
   1   6   3       5554.64       6251.16        47.21 o                         
   2   6   3        957.09       1162.25        14.58 o                         
   3   6   3       8583.98       8707.39        59.78 o                         
   4   6   3        577.94        613.18        10.16 o                         
   5   6   3       7770.21       8083.64        61.42 o                         
   6   6   3       3100.18       3388.22        31.86 o                         
   7   6   3       2431.07       2198.87        24.03 o                         
   8   6   3        962.43        910.25        14.16 o                         
   9   6   3        349.00        360.60        14.48 o                         
  10   6   3        561.63        502.75        13.44 o                         
  11   6   3        179.91        224.88        13.17 o                         
  12   6   3       2132.88       2010.70        34.80 o                         
  13   6   3       1023.15        940.03        28.74 o                         
  14   6   3       2821.27       2968.75        52.67 o                         
  15   6   3         52.89         49.81        15.72 o                         
  16   6   3         39.39         11.46        15.77 o                         
  17   6   3         22.00         11.55        18.98 o                         
 -15   7   3        237.26        305.26        27.97 o                         
 -14   7   3       1003.09        960.75        40.12 o                         
 -13   7   3        804.22        834.12        36.56 o                         
 -12   7   3          0.15        -16.03         9.68 o                         
 -11   7   3       2313.34       2230.57        57.75 o                         
 -10   7   3        130.84        118.92        12.96 o                         
  -9   7   3         57.29         49.76         9.05 o                         
  -8   7   3       5055.98       4987.94        56.90 o                         
  -7   7   3       1351.46       1368.27        27.46 o                         
  -6   7   3       5318.01       5334.29        52.27 o                         
  -5   7   3       1597.08       1746.88        21.51 o                         
  -4   7   3       2063.42       1729.84        20.85 o                         
  -3   7   3        499.09        650.11        13.83 o                         
  -2   7   3       1659.89       2161.84        21.89 o                         
  -1   7   3       1009.94        928.49        13.25 o                         
   0   7   3        289.02        311.01         8.37 o                         
   1   7   3      14879.70      15797.25       109.26 o                         
   2   7   3       2612.78       3013.83        25.69 o                         
   3   7   3       1258.98       1045.99        16.52 o                         
   4   7   3      17955.07      17067.30       105.90 o                         
   5   7   3         69.18         26.44         3.81 o                         
   6   7   3       5983.64       6073.99        47.33 o                         
   7   7   3        127.23        223.51         8.32 o                         
   8   7   3       2645.07       2312.48        26.08 o                         
   9   7   3      10129.69      10092.00        84.52 o                         
  10   7   3        634.08        621.93        14.59 o                         
  11   7   3       1142.41       1197.35        27.01 o                         
  12   7   3        341.27        334.61        16.82 o                         
  13   7   3       1416.74       1408.98        43.46 o                         
  14   7   3          3.96         -1.95        12.84 o                         
  15   7   3        532.71        622.32        32.50 o                         
  16   7   3        556.58        601.73        33.22 o                         
  17   7   3         20.00         14.40        19.10 o                         
 -15   8   3       1127.20       1096.67        51.66 o                         
 -14   8   3        261.54        290.97        26.87 o                         
 -13   8   3        477.66        499.70        27.66 o                         
 -12   8   3        655.00        585.58        26.55 o                         
 -11   8   3        355.15        375.06        20.81 o                         
 -10   8   3         57.38         78.75        12.77 o                         
  -9   8   3       2979.89       2945.66        42.58 o                         
  -8   8   3        761.28        865.43        22.14 o                         
  -7   8   3       3231.02       3018.59        40.96 o                         
  -6   8   3        671.69        651.54        16.37 o                         
  -5   8   3      15968.71      15811.71       125.40 o                         
  -4   8   3        777.12        829.68        20.35 o                         
  -3   8   3        550.08        391.65         9.17 o                         
  -2   8   3        316.94        262.29         7.93 o                         
  -1   8   3       1553.22       1901.72        20.41 o                         
   0   8   3       1888.34       1426.97        17.16 o                         
   1   8   3         53.66         70.58         4.72 o                         
   2   8   3      14335.01      14807.21       103.98 o                         
   3   8   3       2183.46       2377.60        22.50 o                         
   4   8   3       2115.70       2061.51        19.95 o                         
   5   8   3      12282.00      11367.08        74.83 o                         
   6   8   3      11933.63      12603.66        82.76 o                         
   7   8   3       7383.75       7057.51        51.65 o                         
   8   8   3       2656.59       2737.43        29.53 o                         
   9   8   3         40.11         56.17         9.01 o                         
  10   8   3        253.50        268.43        11.42 o                         
  11   8   3         98.90        127.47        12.58 o                         
  12   8   3         61.90        113.17        13.02 o                         
  13   8   3         35.04          5.20        11.51 o                         
  14   8   3       1678.74       1735.36        48.88 o                         
  15   8   3        920.21       1044.46        38.10 o                         
  16   8   3         65.07         55.72        22.65 o                         
  17   8   3        898.22        868.28        49.22 o                         
 -14   9   3       1642.19       1742.40        60.30 o                         
 -13   9   3        798.31        787.76        51.45 o                         
 -12   9   3          0.14          2.16        10.63 o                         
 -11   9   3        575.07        554.64        25.28 o                         
 -10   9   3        252.82        304.93        19.00 o                         
  -9   9   3         15.96         11.55         9.16 o                         
  -8   9   3          1.74          8.50         7.81 o                         
  -7   9   3         30.26         36.12         7.59 o                         
  -6   9   3        251.35        227.97        12.86 o                         
  -5   9   3       1693.54       1836.73        27.07 o                         
  -4   9   3      17633.11      18093.04       138.84 o                         
  -3   9   3       4746.25       4743.97        41.23 o                         
  -2   9   3       3285.94       3429.31        31.49 o                         
  -1   9   3       3325.36       3732.21        33.59 o                         
   0   9   3      11836.90      12397.69        89.84 o                         
   1   9   3       1029.17        733.74        11.91 o                         
   2   9   3       1565.71       1476.30        16.48 o                         
   3   9   3         35.15         46.11         4.48 o                         
   4   9   3         36.77         75.14         5.05 o                         
   5   9   3         16.18          4.91         3.69 o                         
   6   9   3       7134.86       6747.09        49.64 o                         
   7   9   3       4118.69       4103.35        36.43 o                         
   8   9   3       2871.07       2743.41        31.66 o                         
   9   9   3       1447.99       1551.01        23.96 o                         
  10   9   3       1121.25        987.45        19.50 o                         
  11   9   3        655.23        660.50        21.10 o                         
  12   9   3         80.23         54.55        10.31 o                         
  13   9   3       3062.98       3094.24        52.92 o                         
  14   9   3       4396.38       4228.17        66.26 o                         
  15   9   3         74.35         66.78        16.05 o                         
  16   9   3       1563.61       1632.91        43.85 o                         
  17   9   3        167.58        157.99        23.95 o                         
 -14  10   3       1176.82       1276.76        55.42 o                         
 -13  10   3         63.27         42.22        15.52 o                         
 -12  10   3        612.11        601.29        43.30 o                         
 -11  10   3         23.81         15.43        12.61 o                         
 -10  10   3         14.69         24.43        10.97 o                         
  -9  10   3         18.78         33.36        10.63 o                         
  -8  10   3        969.83       1008.03        25.32 o                         
  -7  10   3        236.81        241.61        12.97 o                         
  -6  10   3        268.66        305.36        14.75 o                         
  -5  10   3       1689.03       1564.42        28.16 o                         
  -4  10   3       3809.03       3950.93        46.54 o                         
  -3  10   3       3057.13       2901.99        31.76 o                         
  -2  10   3        337.34        208.55         7.80 o                         
  -1  10   3       2349.20       2398.43        25.59 o                         
   0  10   3      14837.90      14701.80       100.00 o                         
   1  10   3       1747.91       2209.98        21.57 o                         
   2  10   3       2991.18       2907.27        26.01 o                         
   3  10   3       6267.66       6573.63        47.89 o                         
   4  10   3       2040.27       2227.56        23.03 o                         
   5  10   3      17209.12      16734.08       107.18 o                         
   6  10   3        687.65        735.57        13.18 o                         
   7  10   3       1115.01       1125.37        15.99 o                         
   8  10   3       1519.55       1562.47        22.35 o                         
   9  10   3        430.66        390.51        13.39 o                         
  10  10   3       2105.50       2164.93        30.81 o                         
  11  10   3        322.20        288.08        17.75 o                         
  12  10   3        838.42        906.11        28.77 o                         
  13  10   3        201.28        197.22        17.75 o                         
  14  10   3          2.04        -13.57        11.07 o                         
  15  10   3       2950.46       3009.17        56.89 o                         
  16  10   3       2691.76       2922.47        58.25 o                         
  17  10   3        874.86        903.73        48.45 o                         
 -13  11   3        671.17        619.57        32.79 o                         
 -12  11   3         74.88         56.33        20.37 o                         
 -11  11   3       2337.15       2295.28        52.76 o                         
 -10  11   3          4.34          1.64        11.45 o                         
  -9  11   3       1178.29       1275.68        37.17 o                         
  -8  11   3       1215.76       1248.87        31.27 o                         
  -7  11   3        195.04        223.25        14.20 o                         
  -6  11   3          2.00         -0.38         7.39 o                         
  -5  11   3        785.98        789.91        20.98 o                         
  -4  11   3        332.04        371.08        16.54 o                         
  -3  11   3       3471.49       3592.95        49.15 o                         
  -2  11   3        254.70        307.37        13.54 o                         
  -1  11   3          3.32          9.00         4.85 o                         
   0  11   3        186.33        265.30         9.09 o                         
   1  11   3         44.56         21.23         4.58 o                         
   2  11   3        637.32        708.35        14.98 o                         
   3  11   3       8753.25       9406.91        65.30 o                         
   4  11   3       1324.05       1332.06        16.64 o                         
   5  11   3        203.05        169.93         9.60 o                         
   6  11   3       7279.58       7301.40        58.37 o                         
   7  11   3       3378.54       3457.39        34.42 o                         
   8  11   3          2.45          5.40         5.90 o                         
   9  11   3        775.92        773.88        22.91 o                         
  10  11   3       3992.23       3844.08        48.51 o                         
  11  11   3       3406.53       3323.81        53.31 o                         
  12  11   3        632.07        649.41        24.87 o                         
  13  11   3        132.49        135.19        14.82 o                         
  14  11   3        558.41        551.89        24.71 o                         
  15  11   3          9.69        -19.95        10.79 o                         
  16  11   3        615.61        594.61        30.91 o                         
  17  11   3        211.19        253.95        30.21 o                         
 -13  12   3       1012.58       1008.27        60.88 o                         
 -12  12   3          1.00         -3.52        13.29 o                         
 -11  12   3       1919.64       1838.95        47.96 o                         
 -10  12   3        128.97        115.33        17.00 o                         
  -9  12   3         16.70          1.04        18.01 o                         
  -8  12   3        184.57        172.80        15.75 o                         
  -7  12   3         12.56         25.82         9.34 o                         
  -6  12   3        154.18        165.93        12.88 o                         
  -5  12   3        993.24        995.08        26.52 o                         
  -4  12   3        194.34        249.41        14.83 o                         
  -3  12   3       3110.74       3117.23        40.60 o                         
  -2  12   3        721.56        624.82        14.93 o                         
  -1  12   3          2.62          9.67         4.40 o                         
   0  12   3      11991.46      12682.33        90.22 o                         
   1  12   3       5371.22       5769.65        47.94 o                         
   2  12   3        648.59        647.23        13.32 o                         
   3  12   3       3791.31       3693.12        33.26 o                         
   4  12   3       3360.44       3650.17        35.19 o                         
   5  12   3        718.95        817.71        15.22 o                         
   6  12   3          2.78          3.54         4.74 o                         
   7  12   3       4349.29       4568.94        40.70 o                         
   8  12   3       4804.93       4501.99        46.39 o                         
   9  12   3       4206.31       4063.62        47.72 o                         
  10  12   3        673.99        736.23        21.86 o                         
  11  12   3        960.12        960.31        26.92 o                         
  12  12   3       2405.41       2412.51        42.48 o                         
  13  12   3        161.47        183.38        16.02 o                         
  14  12   3        584.09        609.83        26.92 o                         
  15  12   3       1391.09       1461.70        37.18 o                         
  16  12   3         72.34         71.98        18.18 o                         
  17  12   3         55.39         56.15        22.00 o                         
 -12  13   3        325.52        350.58        33.44 o                         
 -11  13   3         38.40         33.04        14.96 o                         
 -10  13   3       1175.17       1137.16        41.16 o                         
  -9  13   3        129.76        147.29        17.78 o                         
  -8  13   3         76.98        114.60        22.72 o                         
  -7  13   3         68.21         52.60        10.63 o                         
  -6  13   3        327.94        338.62        18.71 o                         
  -5  13   3        109.53         89.14         9.92 o                         
  -4  13   3         62.26         45.53         9.60 o                         
  -3  13   3        253.21        285.23        16.05 o                         
  -2  13   3       3929.51       3755.08        42.80 o                         
  -1  13   3         20.45         32.04         5.41 o                         
   0  13   3          5.63          4.32         4.68 o                         
   1  13   3       2206.90       2072.76        24.84 o                         
   2  13   3         32.87         13.17         5.14 o                         
   3  13   3       2143.06       2226.08        26.14 o                         
   4  13   3       1034.43        913.86        15.62 o                         
   5  13   3       2992.51       2637.47        30.31 o                         
   6  13   3       2010.20       2056.77        27.50 o                         
   7  13   3        402.11        441.38        14.19 o                         
   8  13   3       1111.16       1207.95        22.41 o                         
   9  13   3       1607.54       1586.14        27.90 o                         
  10  13   3        316.62        264.91        15.60 o                         
  11  13   3       1139.25       1190.44        32.77 o                         
  12  13   3         33.83         56.96        12.13 o                         
  13  13   3       3205.12       3231.86        52.28 o                         
  14  13   3        761.24        735.54        28.52 o                         
  15  13   3          0.30        -10.64        11.36 o                         
  16  13   3        211.94        205.14        24.65 o                         
 -12  14   3        186.50        180.66        22.96 o                         
 -11  14   3         37.24         25.57        16.29 o                         
 -10  14   3        381.80        362.88        30.01 o                         
  -9  14   3        530.50        544.99        36.66 o                         
  -8  14   3        541.40        526.74        28.73 o                         
  -7  14   3       1449.38       1406.46        32.05 o                         
  -6  14   3       2004.57       2025.21        37.37 o                         
  -5  14   3        203.14        169.20        12.51 o                         
  -4  14   3        542.30        534.82        19.53 o                         
  -3  14   3        698.13        691.41        20.69 o                         
  -2  14   3          2.77         -8.10         6.20 o                         
  -1  14   3        436.71        524.66        16.13 o                         
   0  14   3          8.60         20.11         5.54 o                         
   1  14   3        111.19         79.31         6.87 o                         
   2  14   3          0.71          5.10         5.14 o                         
   3  14   3         69.20         86.57         7.22 o                         
   4  14   3       2453.32       2418.64        28.52 o                         
   5  14   3        865.83        933.68        17.73 o                         
   6  14   3       1460.43       1439.49        23.57 o                         
   7  14   3       2382.79       2235.34        35.41 o                         
   8  14   3        327.22        310.15        14.58 o                         
   9  14   3       1385.30       1430.89        27.24 o                         
  10  14   3        217.30        203.46        13.08 o                         
  11  14   3        163.34        138.41        14.40 o                         
  12  14   3       1825.19       1680.36        36.98 o                         
  13  14   3       2250.79       2406.65        45.38 o                         
  14  14   3        136.54        144.22        18.73 o                         
  15  14   3         36.29         18.60        13.85 o                         
  16  14   3        435.41        476.94        38.45 o                         
 -11  15   3         17.08         -3.63        14.57 o                         
 -10  15   3        877.52        864.22        64.47 o                         
  -9  15   3       1020.86       1089.27        61.53 o                         
  -8  15   3        571.80        543.85        30.28 o                         
  -7  15   3        764.73        836.58        27.11 o                         
  -6  15   3        692.76        681.20        24.04 o                         
  -5  15   3       1686.26       1658.19        31.33 o                         
  -4  15   3          4.06         13.98         9.59 o                         
  -3  15   3        230.07        282.28        20.80 o                         
  -2  15   3       3213.62       3199.94        45.08 o                         
  -1  15   3        225.82        244.74        12.90 o                         
   0  15   3        713.52        756.63        27.74 o                         
   1  15   3          2.00         -3.64         5.45 o                         
   2  15   3       2205.28       2111.23        27.07 o                         
   3  15   3       1699.45       1705.70        24.29 o                         
   4  15   3        300.94        273.94        11.50 o                         
   5  15   3         10.43          4.44         5.80 o                         
   6  15   3        410.82        380.94        14.23 o                         
   7  15   3         80.08         98.61         9.85 o                         
   8  15   3          1.54          4.30         7.70 o                         
   9  15   3       1614.50       1508.82        30.83 o                         
  10  15   3       2480.65       2506.43        49.33 o                         
  11  15   3        236.95        265.12        17.89 o                         
  12  15   3        660.16        632.15        36.78 o                         
  13  15   3         94.21         71.43        15.58 o                         
  14  15   3        837.09        910.05        60.71 o                         
  15  15   3         57.47         47.33        15.82 o                         
  16  15   3         12.16         12.10        20.37 o                         
 -10  16   3        310.84        317.72        27.24 o                         
  -9  16   3        721.61        736.87        39.71 o                         
  -8  16   3       1033.44       1198.38        45.59 o                         
  -7  16   3        644.88        627.01        43.44 o                         
  -6  16   3       3824.69       3986.51        63.71 o                         
  -5  16   3         10.84          0.66         9.32 o                         
  -4  16   3       1329.07       1445.02        35.85 o                         
  -3  16   3        309.60        280.94        19.82 o                         
  -2  16   3          2.77         -2.75         9.02 o                         
  -1  16   3        694.42        625.08        21.24 o                         
   0  16   3        962.46       1045.40        23.78 o                         
   1  16   3       6259.40       6252.54        55.69 o                         
   2  16   3       2806.35       2883.18        33.53 o                         
   3  16   3        318.74        309.97        14.28 o                         
   4  16   3       5680.96       5656.61        56.24 o                         
   5  16   3        534.11        518.33        17.64 o                         
   6  16   3        395.46        389.07        15.15 o                         
   7  16   3        191.37        200.96        12.84 o                         
   8  16   3        496.57        441.09        17.82 o                         
   9  16   3         44.81         37.76         9.12 o                         
  10  16   3         42.33         27.93        12.06 o                         
  11  16   3       1822.21       1862.77        36.62 o                         
  12  16   3         55.49         59.75        15.39 o                         
  13  16   3        761.30        796.73        30.10 o                         
  14  16   3        124.71        141.85        17.66 o                         
  15  16   3        238.04        247.67        26.28 o                         
 -10  17   3        111.39        130.46        25.09 o                         
  -9  17   3        732.54        701.87        54.11 o                         
  -8  17   3        260.73        281.15        29.62 o                         
  -7  17   3       3831.88       4139.38        77.57 o                         
  -6  17   3         49.23         47.37        13.95 o                         
  -5  17   3       1376.44       1375.95        33.58 o                         
  -4  17   3       2107.22       2207.60        44.87 o                         
  -3  17   3        484.23        458.37        23.34 o                         
  -2  17   3          3.85          8.92         9.25 o                         
  -1  17   3        193.54        199.57        16.39 o                         
   0  17   3       1138.91       1213.56        28.37 o                         
   1  17   3       1460.37       1442.43        29.48 o                         
   2  17   3        921.67        848.06        20.16 o                         
   3  17   3       2882.35       2765.58        35.90 o                         
   4  17   3        630.56        552.05        19.84 o                         
   5  17   3       2555.02       2585.12        37.22 o                         
   6  17   3        237.61        223.73        13.31 o                         
   7  17   3         82.00         76.54        11.27 o                         
   8  17   3        840.36        917.01        26.17 o                         
   9  17   3        280.05        281.52        17.13 o                         
  10  17   3       1782.78       1749.84        46.73 o                         
  11  17   3          1.94          0.36         9.96 o                         
  12  17   3        432.93        421.96        34.03 o                         
  13  17   3       1861.25       1987.08        48.82 o                         
  14  17   3         70.96         77.21        28.52 o                         
  15  17   3        516.31        524.14        34.11 o                         
  -9  18   3        147.98        157.31        30.08 o                         
  -8  18   3       2512.18       2576.58        73.40 o                         
  -7  18   3        127.57        136.56        24.67 o                         
  -6  18   3       3074.32       3028.88        78.76 o                         
  -5  18   3        247.06        207.03        17.61 o                         
  -4  18   3         62.85         79.36        13.93 o                         
  -3  18   3        586.88        566.79        42.42 o                         
  -2  18   3         95.06         96.06        14.46 o                         
  -1  18   3       2675.31       2620.19        43.54 o                         
   0  18   3        757.08        719.65        25.76 o                         
   1  18   3       1075.92       1124.74        28.32 o                         
   2  18   3       1145.84       1111.49        36.23 o                         
   3  18   3         10.93         -1.42         7.86 o                         
   4  18   3       3265.29       3289.85        45.47 o                         
   5  18   3       1345.85       1425.26        31.35 o                         
   6  18   3        956.62        920.50        36.31 o                         
   7  18   3          8.79         13.69        10.55 o                         
   8  18   3        742.16        780.77        29.22 o                         
   9  18   3       1212.53       1168.18        37.80 o                         
  10  18   3          0.18          5.89        10.75 o                         
  11  18   3       2199.70       2218.00        45.92 o                         
  12  18   3        995.54        950.87        39.96 o                         
  13  18   3         55.02         32.85        18.44 o                         
  14  18   3       1714.17       1820.60        59.07 o                         
  -8  19   3          4.85         18.97        19.69 o                         
  -7  19   3       4120.07       4354.31        96.57 o                         
  -6  19   3        319.35        338.33        27.66 o                         
  -5  19   3        156.75        197.05        17.72 o                         
  -4  19   3        440.29        458.67        25.34 o                         
  -3  19   3        630.62        638.23        28.86 o                         
  -2  19   3       2925.38       2969.76        54.02 o                         
  -1  19   3          6.26         -5.09         9.76 o                         
   0  19   3       3430.59       3439.92        51.98 o                         
   1  19   3        520.67        495.85        24.94 o                         
   2  19   3        263.46        251.87        20.91 o                         
   3  19   3       2154.83       2277.35        56.63 o                         
   4  19   3         34.57         48.83        12.04 o                         
   5  19   3       3233.85       3228.86        53.93 o                         
   6  19   3       2302.27       2249.03        54.36 o                         
   7  19   3        361.81        287.50        23.04 o                         
   8  19   3        862.12        915.23        35.96 o                         
   9  19   3         31.78         33.23        11.62 o                         
  10  19   3       1542.45       1450.81        40.67 o                         
  11  19   3        408.64        389.66        25.40 o                         
  12  19   3        403.04        384.16        34.14 o                         
  13  19   3        878.57       1101.20        51.35 o                         
  14  19   3         19.00         -3.66        26.09 o                         
  -7  20   3         20.61         29.75        20.54 o                         
  -6  20   3        331.53        362.95        34.30 o                         
  -5  20   3        873.84        766.81        30.91 o                         
  -4  20   3        570.87        559.99        29.18 o                         
  -3  20   3       2321.48       2376.59        50.19 o                         
  -2  20   3         23.23         35.02        17.44 o                         
  -1  20   3       1703.20       1708.77        47.28 o                         
   0  20   3          0.39          2.74        11.66 o                         
   1  20   3        137.58        129.76        15.65 o                         
   2  20   3        575.20        608.16        27.53 o                         
   3  20   3          2.87          1.63        11.17 o                         
   4  20   3        424.70        412.90        22.54 o                         
   5  20   3         79.20         37.65        12.57 o                         
   6  20   3       2417.87       2512.96        48.95 o                         
   7  20   3       2246.61       2257.23        47.18 o                         
   8  20   3        433.52        394.45        23.60 o                         
   9  20   3       2126.34       2199.26        47.10 o                         
  10  20   3         26.17         19.43        15.88 o                         
  11  20   3       1380.41       1424.58        42.42 o                         
  12  20   3       1439.91       1348.71        93.45 o                         
  13  20   3         41.79         13.64        20.82 o                         
  -6  21   3        373.10        409.07        34.26 o                         
  -5  21   3          0.27        -15.33        18.22 o                         
  -4  21   3        735.57        704.71        36.75 o                         
  -3  21   3        530.83        478.14        31.29 o                         
  -2  21   3        939.69       1042.06        46.52 o                         
  -1  21   3         75.52         74.47        17.79 o                         
   0  21   3         28.80         38.93        16.52 o                         
   1  21   3        488.24        455.40        25.05 o                         
   2  21   3         23.22         10.37        12.62 o                         
   3  21   3        162.24        185.00        19.76 o                         
   4  21   3         36.34         31.60        11.62 o                         
   5  21   3         78.33         86.82        13.22 o                         
   6  21   3       1131.40       1149.00        34.89 o                         
   7  21   3        393.78        395.16        23.76 o                         
   8  21   3       1322.37       1262.27        37.54 o                         
   9  21   3        303.83        305.36        22.80 o                         
  10  21   3       2218.56       2325.91        58.18 o                         
  11  21   3       1235.46       1287.29        43.74 o                         
  12  21   3        383.49        374.39        35.87 o                         
  -4  22   3         12.84         16.51        19.39 o                         
  -3  22   3         63.78         62.48        18.50 o                         
  -2  22   3          0.92        -28.30        14.15 o                         
  -1  22   3        987.53        986.18        40.36 o                         
   0  22   3       1064.04       1163.57        43.38 o                         
   1  22   3        211.80        198.53        19.82 o                         
   2  22   3         84.24         74.54        17.54 o                         
   3  22   3         92.74         85.71        17.75 o                         
   4  22   3         25.70         22.57        14.29 o                         
   5  22   3        322.51        284.31        23.83 o                         
   6  22   3          5.76        -18.82        12.26 o                         
   7  22   3       1041.91       1020.45        35.26 o                         
   8  22   3         21.00         32.43        14.48 o                         
   9  22   3        389.63        431.32        34.77 o                         
  10  22   3        151.01        155.07        28.15 o                         
  11  22   3       1170.17       1253.59        49.94 o                         
  -3  23   3        275.35        236.78        30.24 o                         
  -2  23   3        257.96        204.03        28.27 o                         
  -1  23   3        383.36        313.71        31.98 o                         
   0  23   3        598.81        616.00        40.56 o                         
   1  23   3        803.66        843.94        40.60 o                         
   2  23   3          6.75         -2.92        16.48 o                         
   3  23   3          7.29         10.94        17.11 o                         
   4  23   3        186.19        153.71        24.46 o                         
   5  23   3          0.20         -2.89        19.98 o                         
   6  23   3        157.34        141.48        19.40 o                         
   7  23   3        724.23        810.22        37.94 o                         
   8  23   3        604.15        636.49        40.17 o                         
   9  23   3         98.77         97.48        22.94 o                         
  10  23   3        735.62        689.11        41.42 o                         
  -1  24   3          2.72         -7.57        18.57 o                         
   0  24   3        514.37        531.65        42.03 o                         
   1  24   3         21.39         25.88        23.61 o                         
   2  24   3        274.99        219.58        28.27 o                         
   3  24   3          1.12          7.52        17.67 o                         
   4  24   3         94.35        143.19        27.15 o                         
   5  24   3         13.51        -19.53        20.31 o                         
   6  24   3          0.81         -0.25        18.53 o                         
   7  24   3        205.74        212.54        28.01 o                         
   8  24   3          8.80         -0.14        19.92 o                         
  -5 -23   4       2163.51       2294.67        52.87 o                         
  -4 -23   4       1340.22       1299.66        49.53 o                         
  -3 -23   4        127.49        143.20        35.65 o                         
  -2 -23   4         51.27         70.24        26.64 o                         
  -1 -23   4         68.61         72.69        26.64 o                         
  -8 -22   4        582.73        642.05        35.75 o                         
  -7 -22   4         91.12        100.22        18.76 o                         
  -6 -22   4        828.07        798.76        46.95 o                         
  -5 -22   4       1044.50       1018.28        64.96 o                         
  -4 -22   4        566.46        566.25        26.57 o                         
  -3 -22   4       2536.30       2493.08        59.14 o                         
  -2 -22   4         34.98         33.04        23.61 o                         
  -1 -22   4        110.37         79.58        27.25 o                         
   0 -22   4        332.40        271.41        36.76 o                         
   1 -22   4        195.60        235.38        30.10 o                         
   2 -22   4          3.25         -6.63        18.20 o                         
 -10 -21   4        406.15        348.16        44.18 o                         
  -9 -21   4          8.18        -23.15        33.40 o                         
  -8 -21   4        730.30        813.56        42.45 o                         
  -7 -21   4       1005.59       1081.46        78.89 o                         
  -6 -21   4         74.30         74.04        22.75 o                         
  -5 -21   4       1357.73       1391.34        40.16 o                         
  -4 -21   4       3401.45       3367.41        60.65 o                         
  -3 -21   4        111.91        123.01        15.25 o                         
  -2 -21   4        329.30        329.62        30.84 o                         
  -1 -21   4         26.63          8.44        17.11 o                         
   0 -21   4        564.97        623.36        42.82 o                         
   1 -21   4        510.47        580.33        33.78 o                         
   2 -21   4         18.97         15.69        16.04 o                         
   3 -21   4        998.59       1033.63        51.35 o                         
   4 -21   4          0.06         12.92        28.46 o                         
 -11 -20   4        105.19         89.41        35.78 o                         
 -10 -20   4        837.29        783.81       117.34 o                         
  -9 -20   4        773.19        874.66        42.50 o                         
  -8 -20   4       2104.50       2026.74        60.68 o                         
  -7 -20   4         40.54         28.86        22.98 o                         
  -6 -20   4        603.62        581.61        27.82 o                         
  -5 -20   4        666.44        674.80        32.33 o                         
  -4 -20   4         51.28         90.01        15.16 o                         
  -3 -20   4       1834.05       1787.69        42.49 o                         
  -2 -20   4         75.09         87.70        16.26 o                         
  -1 -20   4        330.79        347.29        28.30 o                         
   0 -20   4         77.31         98.05        23.80 o                         
   1 -20   4       3119.17       3197.79        67.37 o                         
   2 -20   4        441.30        540.94        32.47 o                         
   3 -20   4         49.68         87.00        22.54 o                         
   4 -20   4       1188.80       1282.14        54.29 o                         
   5 -20   4       2350.14       2345.68        62.48 o                         
 -12 -19   4         82.68         73.82        24.11 o                         
 -11 -19   4         13.48          5.63        24.94 o                         
 -10 -19   4         33.36         20.64        49.01 o                         
  -9 -19   4        281.54        280.15        21.07 o                         
  -8 -19   4        922.21        924.53        37.65 o                         
  -7 -19   4       3006.47       3089.28        56.10 o                         
  -6 -19   4        654.78        725.15        29.79 o                         
  -5 -19   4        463.61        482.11        25.50 o                         
  -4 -19   4        980.38       1071.83        33.25 o                         
  -3 -19   4        179.42        154.73        17.35 o                         
  -2 -19   4        560.95        583.58        26.11 o                         
  -1 -19   4         10.78          5.84        11.54 o                         
   0 -19   4       2676.96       2585.32        97.54 o                         
   1 -19   4        510.69        473.99        34.73 o                         
   2 -19   4        701.83        705.76        67.96 o                         
   3 -19   4       1247.74       1297.78        67.32 o                         
   4 -19   4        134.04        186.16        29.99 o                         
   5 -19   4        707.24        707.00        38.30 o                         
   6 -19   4       2185.26       2251.77        60.62 o                         
   7 -19   4        172.62        187.80        27.69 o                         
 -13 -18   4         83.49        104.06        26.98 o                         
 -12 -18   4        652.21        571.62        55.01 o                         
 -11 -18   4        238.18        252.25        36.74 o                         
 -10 -18   4          9.96         18.28        18.20 o                         
  -9 -18   4        130.34         80.18        14.40 o                         
  -8 -18   4        289.50        267.08        19.53 o                         
  -7 -18   4        589.29        630.76        27.19 o                         
  -6 -18   4         57.88         59.26        13.49 o                         
  -5 -18   4        258.60        282.68        19.76 o                         
  -4 -18   4          0.73         -9.62         9.72 o                         
  -3 -18   4        850.54        837.78        28.37 o                         
  -2 -18   4        125.53        115.89        13.28 o                         
  -1 -18   4        885.97        907.59        27.60 o                         
   0 -18   4        486.74        492.64        21.94 o                         
   1 -18   4       1081.01       1153.87        38.54 o                         
   2 -18   4       1751.66       1664.49        51.88 o                         
   3 -18   4        549.12        554.24        30.87 o                         
   4 -18   4        754.87        661.86        63.93 o                         
   5 -18   4          6.82          7.53        14.87 o                         
   6 -18   4         20.92         18.60        16.09 o                         
   7 -18   4        156.73        128.77        25.70 o                         
   8 -18   4         61.31         28.29        21.93 o                         
 -13 -17   4        101.94        128.20        33.85 o                         
 -12 -17   4        117.82         89.62        22.83 o                         
 -11 -17   4          2.92        -22.36        15.82 o                         
 -10 -17   4        924.01        936.11        44.79 o                         
  -9 -17   4        989.92       1065.14        31.67 o                         
  -8 -17   4       2634.69       2635.90        48.73 o                         
  -7 -17   4        145.44        157.77        18.66 o                         
  -6 -17   4        597.23        639.96        36.71 o                         
  -5 -17   4         54.95         36.82        16.75 o                         
  -4 -17   4        335.19        342.70        20.00 o                         
  -3 -17   4         45.41         41.72        11.66 o                         
  -2 -17   4         12.93         26.51        11.73 o                         
  -1 -17   4          7.17         -0.47         8.15 o                         
   0 -17   4         82.17         87.66        12.22 o                         
   1 -17   4        547.33        558.38        22.47 o                         
   2 -17   4        537.17        581.75        30.43 o                         
   3 -17   4       3139.53       3010.62        60.60 o                         
   4 -17   4        384.51        347.07        28.71 o                         
   5 -17   4        481.23        423.71        28.28 o                         
   6 -17   4          8.88         32.90        15.47 o                         
   7 -17   4         17.17          4.41        17.71 o                         
   8 -17   4        106.80         65.48        22.26 o                         
   9 -17   4          6.60          4.88        18.53 o                         
 -14 -16   4        661.50        736.72        35.35 o                         
 -13 -16   4         37.06         42.55        17.38 o                         
 -12 -16   4        151.55        166.26        23.61 o                         
 -11 -16   4        306.18        351.62        31.41 o                         
 -10 -16   4         21.21         20.57        16.58 o                         
  -9 -16   4         26.15         16.47        12.64 o                         
  -8 -16   4       2713.17       2688.06        48.07 o                         
  -7 -16   4       1903.87       1998.45        40.95 o                         
  -6 -16   4        154.75        130.27        13.83 o                         
  -5 -16   4        138.47        144.75        14.38 o                         
  -4 -16   4          0.38         -0.97         8.88 o                         
  -3 -16   4        646.35        593.62        29.75 o                         
  -2 -16   4        424.87        370.79        18.01 o                         
  -1 -16   4        739.28        787.22        21.86 o                         
   0 -16   4         10.00         12.84        12.27 o                         
   1 -16   4        425.07        500.32        20.63 o                         
   2 -16   4       4784.96       4723.91        76.45 o                         
   3 -16   4       2745.79       2712.59        57.88 o                         
   4 -16   4        742.53        843.90        33.95 o                         
   5 -16   4        527.67        527.49        41.01 o                         
   6 -16   4          5.64         16.22        13.70 o                         
   7 -16   4         32.69         20.17        18.24 o                         
   8 -16   4        469.31        468.42        36.46 o                         
   9 -16   4        293.88        317.42        32.09 o                         
  10 -16   4          2.50         50.63        21.74 o                         
 -14 -15   4        468.92        459.58        29.23 o                         
 -13 -15   4        290.61        315.08        23.99 o                         
 -12 -15   4          1.85        -14.53        11.23 o                         
 -11 -15   4        159.32        183.23        21.04 o                         
 -10 -15   4       3101.51       3067.12        72.25 o                         
  -9 -15   4        745.43        760.85        27.88 o                         
  -8 -15   4         44.81         34.27        12.49 o                         
  -7 -15   4        551.09        551.00        23.15 o                         
  -6 -15   4        320.01        335.16        18.76 o                         
  -5 -15   4         14.93         16.29         9.23 o                         
  -4 -15   4       2389.72       2463.00        43.36 o                         
  -3 -15   4        464.28        453.54        18.27 o                         
  -2 -15   4          8.40          9.11         7.10 o                         
  -1 -15   4        269.15        265.91        18.19 o                         
   0 -15   4       1051.29       1066.29        27.73 o                         
   1 -15   4       2346.30       2464.28        40.22 o                         
   2 -15   4       6033.52       5785.44        67.33 o                         
   3 -15   4        102.82        109.18        15.59 o                         
   4 -15   4       4600.13       4692.29        75.26 o                         
   5 -15   4         18.63         35.80        13.51 o                         
   6 -15   4         75.08         74.58        21.44 o                         
   7 -15   4          0.67        -16.45        12.17 o                         
   8 -15   4        467.88        505.02        39.22 o                         
   9 -15   4        289.36        329.81        30.58 o                         
  10 -15   4        492.02        461.70        36.10 o                         
  11 -15   4        287.29        350.35        33.86 o                         
 -15 -14   4         43.20         45.27        16.80 o                         
 -14 -14   4       1313.47       1241.69        34.48 o                         
 -13 -14   4          1.05          0.94        10.56 o                         
 -12 -14   4        343.79        316.54        20.54 o                         
 -11 -14   4        154.23        160.52        17.50 o                         
 -10 -14   4         45.55         23.99        14.23 o                         
  -9 -14   4       1670.31       1676.13        36.85 o                         
  -8 -14   4         15.58         13.91         9.06 o                         
  -7 -14   4       3257.97       3204.02        49.71 o                         
  -6 -14   4       2075.04       2073.57        60.14 o                         
  -5 -14   4       1244.20       1139.68        40.19 o                         
  -4 -14   4       2537.34       2558.63        38.40 o                         
  -3 -14   4        920.70       1012.58        23.77 o                         
  -2 -14   4         20.20          9.66         6.52 o                         
  -1 -14   4        111.98         90.36         9.52 o                         
   0 -14   4       1235.80       1256.98        24.69 o                         
   1 -14   4        397.27        399.62        14.21 o                         
   2 -14   4       2146.53       2110.90        40.74 o                         
   3 -14   4       6111.44       6203.44        69.53 o                         
   4 -14   4        489.13        487.12        25.02 o                         
   5 -14   4       3702.66       3922.50        69.02 o                         
   6 -14   4         15.41         -0.36        12.23 o                         
   7 -14   4        136.55        105.63        18.44 o                         
   8 -14   4         57.18         41.49        17.92 o                         
   9 -14   4        153.29        199.69        21.08 o                         
  10 -14   4       1765.97       1804.55        54.45 o                         
  11 -14   4          0.71         -5.67        14.78 o                         
 -15 -13   4       1534.84       1566.10        43.91 o                         
 -14 -13   4          0.03        -10.27        10.63 o                         
 -13 -13   4       3635.51       3739.49        54.18 o                         
 -12 -13   4         51.12         56.21        12.94 o                         
 -11 -13   4         60.75         46.71        11.95 o                         
 -10 -13   4         52.26         57.31        13.88 o                         
  -9 -13   4       1249.35       1153.59        36.01 o                         
  -8 -13   4       1259.48       1268.76        30.71 o                         
  -7 -13   4       1928.94       2023.58        37.28 o                         
  -6 -13   4       2465.75       2408.90        36.69 o                         
  -5 -13   4       3660.93       3482.82        45.36 o                         
  -4 -13   4         97.66        104.25        10.01 o                         
  -3 -13   4       1711.63       1791.97        30.44 o                         
  -2 -13   4         83.61         83.23         7.97 o                         
  -1 -13   4        958.22        885.48        20.00 o                         
   0 -13   4         87.67         84.77         8.91 o                         
   1 -13   4        717.55        760.56        17.23 o                         
   2 -13   4       5065.23       5197.11        59.68 o                         
   3 -13   4       2389.53       2513.30        49.37 o                         
   4 -13   4       1120.10       1112.90        33.10 o                         
   5 -13   4          0.31         11.90        10.72 o                         
   6 -13   4       4931.79       4929.45        68.55 o                         
   7 -13   4         78.38         88.86        13.51 o                         
   8 -13   4         20.36          8.36        12.58 o                         
   9 -13   4       2233.15       2124.12        51.65 o                         
  10 -13   4          4.02         12.53        14.24 o                         
  11 -13   4       1085.19       1107.31        41.16 o                         
  12 -13   4        304.51        307.25        26.94 o                         
 -16 -12   4       1433.59       1357.04        43.57 o                         
 -15 -12   4          9.66          6.27        12.76 o                         
 -14 -12   4        274.67        280.69        18.26 o                         
 -13 -12   4         16.32         15.60        11.04 o                         
 -12 -12   4       4732.08       4802.68        65.26 o                         
 -11 -12   4        236.23        255.53        16.99 o                         
 -10 -12   4        105.62        130.24        13.56 o                         
  -9 -12   4        348.49        354.91        23.18 o                         
  -8 -12   4       3197.03       3260.59        40.67 o                         
  -7 -12   4       1477.07       1514.96        27.98 o                         
  -6 -12   4       2110.67       2038.26        32.28 o                         
  -5 -12   4       1710.70       1740.27        29.21 o                         
  -4 -12   4       2028.04       1994.47        31.40 o                         
  -3 -12   4       1684.37       1774.15        27.14 o                         
  -2 -12   4      12184.81      12350.43        96.61 o                         
  -1 -12   4          3.76         17.51         6.36 o                         
   0 -12   4      10472.41      10361.47        89.68 o                         
   1 -12   4       2668.61       2644.11        31.31 o                         
   2 -12   4        830.46        886.24        18.29 o                         
   3 -12   4       7674.57       7770.41        78.37 o                         
   4 -12   4      18893.20      18981.24       149.97 o                         
   5 -12   4       2418.73       2340.78        37.42 o                         
   6 -12   4       1428.17       1294.30        35.51 o                         
   7 -12   4       1550.37       1691.51        37.55 o                         
   8 -12   4         51.27         55.13        17.58 o                         
   9 -12   4        263.62        228.99        20.84 o                         
  10 -12   4        815.13        775.42        34.43 o                         
  11 -12   4        993.20       1064.80        39.33 o                         
  12 -12   4          3.91        -19.49        13.53 o                         
  13 -12   4         23.92          3.43        15.40 o                         
 -16 -11   4         13.82         29.48        16.28 o                         
 -15 -11   4        916.27        932.33        35.92 o                         
 -14 -11   4        135.15        147.02        14.42 o                         
 -13 -11   4        587.41        571.94        22.73 o                         
 -12 -11   4       1643.86       1594.72        30.23 o                         
 -11 -11   4       3210.03       3200.70        48.70 o                         
 -10 -11   4         65.11         88.83        10.66 o                         
  -9 -11   4         18.54         31.87         8.64 o                         
  -8 -11   4       1045.00        985.27        24.57 o                         
  -7 -11   4       4851.03       4834.33        51.00 o                         
  -6 -11   4        141.36        140.76        11.62 o                         
  -5 -11   4        358.28        296.24        13.41 o                         
  -4 -11   4        526.82        453.75        15.10 o                         
  -3 -11   4        607.91        516.40        17.61 o                         
  -2 -11   4         76.57         52.23         6.58 o                         
  -1 -11   4       7322.79       7307.56        66.86 o                         
   0 -11   4       1586.70       1698.18        22.96 o                         
   1 -11   4       2461.89       2434.32        26.76 o                         
   2 -11   4        902.31        927.83        15.63 o                         
   3 -11   4         83.19        106.29         8.41 o                         
   4 -11   4       2256.20       2338.84        31.35 o                         
   5 -11   4       1388.48       1284.16        22.75 o                         
   6 -11   4       2396.92       2443.52        53.20 o                         
   7 -11   4       1297.29       1318.65        33.30 o                         
   8 -11   4       1339.29       1327.22        37.59 o                         
   9 -11   4       1640.15       1718.32        43.65 o                         
  10 -11   4          5.84         21.97        13.81 o                         
  11 -11   4        216.70        213.73        25.94 o                         
  12 -11   4       1579.75       1616.52        73.47 o                         
  13 -11   4          7.01         -7.74        14.45 o                         
 -16 -10   4        136.48         55.72        28.54 o                         
 -15 -10   4         55.49         21.14        12.39 o                         
 -14 -10   4         43.69         49.02        12.73 o                         
 -13 -10   4        801.95        812.41        24.58 o                         
 -12 -10   4        201.41        233.89        13.22 o                         
 -11 -10   4       2696.66       2760.40        35.48 o                         
 -10 -10   4        491.40        515.32        19.15 o                         
  -9 -10   4          2.41          1.20         7.14 o
[truncated: 1,493,884 more chars]
